# Supplementary material for: Exposure to the BPA-Substitute Bisphenol S Causes Unique Alterations of Germline Function
Source: PLoS Genet. 2016 Jul 29;12(7):e1006223. doi: 10.1371/journal.pgen.1006223 (PMC4966967; doi:10.1371/journal.pgen.1006223)
Supplement: S1 Data — (ZIP) [file pgen.1006223.s012.zip]

Archive with 15 entries (15 files):
- Figure 1.xlsx
- Figure 2.xlsx
- Figure 3.xlsx
- Figure 4.xlsx
- Figure 5.xls
- Figure 6.xlsx
- Figure 7.xls
- Figure S1.xlsx
- Figure S3.xlsx
- Figure S4.xlsx
- Figure S5.xls
- Figure S6.xls
- Figure S7.xlsx
- Figure S8.xls
- Table S1.docx
