# Supplementary material for: Exposure to the BPA-Substitute Bisphenol S Causes Unique Alterations of Germline Function
Source: PLoS Genet. 2016 Jul 29;12(7):e1006223. doi: 10.1371/journal.pgen.1006223 (PMC4966967; doi:10.1371/journal.pgen.1006223)
Supplement: S1 Data — (ZIP) [file pgen.1006223.s012.zip › Figure 1.xlsx]

## Sheet: Egg number
Repeat	Control	BPA125uM	BPA250uM	BPA500uM	BPS125uM	BPS250uM	BPS500uM	BPA62.5uM+BPS62.5uM	BPA125uM+BPS125uM	BPA250uM+BPS250uM
1	264	287	233	236	222	255	317	204	244	295
	277	235	286	228	242	257	260	261	297	246
	226	279	237	233	271	249	229	281	225	231
	255	225	295		204	305	274	230		277
2	205	258	242	237	229	267	262	233	275	288
	243	248	252	240	244	239	248	217	225	251
	217	280	224	244	275	282	236	279	289	252
	274		312				253	271
3	233	283	271	204	275	229	260	239	317	294
	231	281	309	257	255	344	259	288	163	298
	287	295	336	253	252	313	220		312	311
	283						234
Average	249.583	267.1	272.455	236.889	246.9	274	254.333	250.3	260.778	274.3
Note: number on different sheets with the same position represents the data from the same worm

## Sheet: Brood Size
Repeat	Control	BPA125uM	BPA250uM	BPA500uM	BPS125uM	BPS250uM	BPS500uM	BPA62.5uM+BPS62.5uM	BPA125uM+BPS125uM	BPA250uM+BPS250uM
1	241	259	211	159	196	193	190	193	188	220
	255	222	267	210	225	190	191	251	243	183
	216	240	196	177	212	222	198	285	212	200
	238	204	241		184	256	179	230		190
2	182	245	208	192	201	225	122	231	249	216
	223	244	234	207	216	208	209	217	205	194
	210	255	218	222	238	231	174	250	245	231
	262		308				142
3	228	265	247	183	230	202	185	224	296	199
	226	260	272	193	172	256	176	194	156	167
	273	282	310	182	193	223	214	285	227	173
	253						128
Average	233.917	247.6	246.545	191.667	206.7	220.6	175.667	236	224.556	197.3

## Sheet: Embryonic lethality
Repeat	Control	BPA125uM	BPA250uM	BPA500uM	BPS125uM	BPS250uM	BPS500uM	BPA62.5uM+BPS62.5uM	BPA125uM+BPS125uM	BPA250uM+BPS250uM
1	7.95	5.9	7.3	28.81	10.36	21.57	24.29	7.8	8.61	19.32
	7.22	5.38	6.64	7.89	5.79	25.29	25.77	6.38	16.16	23.58
	3.54	15.77	16.46	21.46	21.03	8.84	7.86	1.08	5.33	12.12
	6.27	7.66	17.63		6.37	14.43	25.55	4.93		27.8
2	9.27	5.31	13.22	15.17	12.23	15.36	46.56	1.62	9.09	23.26
	8.23	1.64	7.14	8.33	11.48	11.72	14.52	0.7	8.89	21.91
	3.23	8.11	2.23	9.02	12	15.96	22.03	10.59	13.49	5.95
	4.38		1.28				40.32
3	2.15	6.79	5.9	9.8	6.18	11.35	23.85	15.64	4.73	30.27
	1.73	6.04	9.71	14.79	17.65	15.99	30.5	14.56	4.29	33.89
	4.88	2.43	5.65	21.34	5.56	21.09	1.36	1.84	12.18	35.05
	1.06						29.49
Average	4.9925	6.503	8.46909	15.1789	10.865	16.16	24.3417	6.514	9.19667	23.315
Number represents percentage
			0
