# Supplementary material for: Exposure to the BPA-Substitute Bisphenol S Causes Unique Alterations of Germline Function
Source: PLoS Genet. 2016 Jul 29;12(7):e1006223. doi: 10.1371/journal.pgen.1006223 (PMC4966967; doi:10.1371/journal.pgen.1006223)
Supplement: S1 Data — (ZIP) [file pgen.1006223.s012.zip › Figure 2.xlsx]

## Sheet: worm with germline nuclear loss
Repeat	Control	BPA125uM	BPA250uM	BPA500uM	BPS125uM	BPS250uM	BPS500uM	BPA62.5uM+BPS62.5uM	BPA125uM+BPS125uM	BPA250uM+BPS250uM
1	10	20	30	56	20	25	20	12.5	30	40
2	4.5	18	28	49.5	31.5	27	36	18.75	31.5	36
3	10	5	30	35	15	35	25	17.65	15	20
4				40			33.3
5				40			50
6				40			38.46
Average	8.16667	14.3333	29.3333	43.4167	22.1667	29	33.7933	16.3	25.5	32
N value for each repeat
N	20	20	20	20	20	20	20	16	20	20

## Sheet: apoptotic index
Repeat	Group	Control	BPA125uM	BPA250uM	BPA500uM	BPS125uM	BPS250uM	BPS500uM	BPA62.5uM+BPS62.5uM	BPA125uM+BPS125uM	BPA250uM+BPS250uM
1		1.85	1.725	2.32	2.725	1.705	2.065	2.755	1.67973	2.975	3.2
		1.585	2.215	2.06	3.33	1.275	2.275	3.26	1.39978	2.43	2.705
		1.85	1.97	2.835	4.235	2.34	2.065	2.755	1.67973	1.62	2.705
		1.32	1.48	2.575	3.33	0.85	1.86	3.01	0.839866	2.16	2.46
		1.055	2.215	2.06	3.33	1.705	1.445	4.26	1.11982	2.705	1.475
		1.32	1.725	2.575	3.025	1.49	2.895	3.01	1.39978	3.245	2.705
		0.79	1.23	2.32	2.12	1.705	1.86	3.26	1.39978	2.43	1.97
		1.32	0.74	2.835	3.63	1.49	1.445	2.755	1.67973	1.89	3.445
		1.585	1.725	2.575	3.33	1.705	2.065	3.01	1.11982	1.62	2.215
		1.585	1.725	1.805	3.63	1.705	2.48	2.005	1.11982	3.785	1.97
		1.85	2.465	2.575	3.025	2.13	1.86	3.26	1.39978	1.35	2.705
		1.32	1.725	2.835	4.54	2.34	2.69	2.505	1.67973	1.62	2.46
		1.85	1.97	2.32	3.33	1.705	1.86	2.755	1.39978	1.62	2.46
		1.85	1.97	2.06	3.025	1.915	2.275	2.255	1.67973	2.975	2.215
		1.32	1.48	3.09	3.935	1.275	1.655	2.005	0.839866	1.62	1.97
		0.79	2.215	1.805	3.025	2.34	1.655	2.505	0.839866	2.705	2.955
		1.585	1.725	2.06	3.33	1.705	1.86	3.26	1.95969	2.16	1.97
		1.32	0.985	2.32	3.63	1.705	2.065	2.505	1.67973	2.43	3.2
		1.32	2.71	2.32	4.84	1.49	1.86	2.255	1.11982	2.705	1.97
		1.32	1.725	3.09	3.935	1.49	1.86	2.755	1.67973	1.89	2.955
		1.32				1.49				2.16
		0.53				1.065				2.975
		1.32				1.49				1.89
		0.79				1.915
		1.585
		1.055
		1.32
		1.055
		0.79
		1.055
2		1.455	1.16	2.06	1.885	1.455	2.01	1.48	1.52749	1.55	2.25
		1.04	1.395	1.375	2.155	0.83	1.825	2.775	1.27291	1.55	2.045
		1.455	1.86	2.06	2.155	1.455	1.095	1.85	1.01833	1.55	1.84
		0.835	1.395	1.375	2.965	1.25	1.46	2.22	1.01833	1.99	1.84
		1.455	1.625	1.375	2.425	1.665	1.645	2.405	1.27291	1.77	1.84
		0.835	1.16	1.605	2.425	0.83	1.825	1.85	0.509165	1.99	2.045
		0.625	0.93	1.375	2.155	1.455	1.095	2.035	0.763747	1.105	1.84
		1.25	1.86	1.83	2.155	1.665	1.095	2.405	1.27291	1.33	1.43
		0.835	0.93	1.605	2.425	1.875	1.095	1.295	1.01833	1.55	1.84
		1.04	1.625	2.52	2.695	1.04	1.645	2.405	1.78208	1.55	2.655
		0.835	1.16	1.83	2.425	1.665	1.28	2.035	1.78208	1.55	2.45
		1.455	1.395	2.29	2.425	1.25	1.46	1.665	1.27291	1.33	2.45
		0.835	1.395	1.83	2.155	1.25	0.915	1.295	1.52749	1.105	2.045
		0.835	1.16	1.83	2.425	1.665	1.28	2.22	2.29124	1.33	1.43
		1.04	1.625	1.83	2.965	1.875	1.46	2.775	1.78208	1.33	1.635
		1.04	1.395	2.06	1.885	2.08	1.645	2.405	1.52749	2.435	1.635
		1.455	1.395	1.83	1.615	1.455	1.46	1.665	1.27291	1.55	2.25
		0.625	1.16	1.83	2.695	1.455	1.46	1.48	1.01833	1.77	1.84
		1.25	1.625	2.06	2.695	1.25	1.645	2.405	1.01833	1.55	1.43
		1.04	2.09	1.83	1.08	1.665	1.28	2.59	1.52749	1.77	1.84
		1.04							1.78208
		1.04							0.509165
		1.04							1.52749
		1.25							1.78208
		1.04
		0.835
		0.415
		1.04
		1.04
		0.835
3		0.455	0.97	1.975	2.72	1.51	1.4	1.465	2.00688	2.155	2.56
		0.68	1.45	2.47	2.225	1.08	1	1.675	0.860092	1.915	1.86
		0.68	1.695	1.235	1.485	1.295	1.2	1.88	1.72018	1.915	1.165
		1.135	1.21	1.975	2.225	1.08	1.4	2.09	2.00688	1.195	3.025
		0.68	0.97	1.975	1.73	1.295	1.8	2.3	0.573394	1.675	1.395
		0.68	1.21	1.485	2.225	1.08	1.2	1.465	1.72018	1.195	1.63
		0.68	0.725	1.235	2.47	1.08	0.8	1.88	1.14679	1.435	2.56
		0.91	1.935	1.485	1.975	1.51	0.8	1.88	1.14679	1.915	1.63
		0.68	1.695	1.73	1.73	1.295	1.2	2.51	0.860092	1.195	1.63
		0.91	1.45	1.485	1.235	0.865	1.8	1.88	1.72018	1.435	2.56
		0.91	1.695	1.235	1.975	0.865	1.4	2.51	1.72018	0.955	1.395
		0.68	1.695	1.485	2.225	1.295	1	1.465	2.00688	1.435	2.095
		0.91	1.45	1.73	2.47	0.865	1.2	0.835	1.72018	1.435	2.56
		1.135	1.21	2.225	2.72	1.725	1.4	1.88	1.43349	1.915	1.63
		0.68	1.45	1.235	1.73	1.295	1.4	1.675	2.00688	1.675	1.63
		1.365	1.695	1.485	1.975	1.295	1.8	1.675	1.43349	1.195	1.395
		1.135	1.21	1.485	1.485	1.51	1.4	2.09	2.00688	1.915	1.63
		0.91	0.97	0.99	1.485	1.295	1.2	1.465	1.72018	1.675	1.63
		0.68	1.695	1.975	1.975	1.51	1.6	2.72	2.00688	1.675	2.56
		0.68	1.695	1.73	1.975	1.725	1.8	1.045	1.43349	1.195	2.095
		0.91	1.45						0.860092
		0.91							0.860092
		0.68							1.43349
		0.68							1.14679
		1.135							0.860092
		1.135
		0.68
4		0.86	1.495	1.81	2.53	1.605	1.29	2.27		0.92	1.545
		0.86	1.495	2.33	1.685	1.15	1.075	2.065		1.38	1.805
		1.29	1.745	1.81	2.245	0.69	1.51	1.65		1.61	2.575
		0.86	0.995	1.555	1.965	1.15	1.51	2.065		1.84	1.03
		1.075	1.245	1.555	1.405	1.375	1.725	1.445		1.38	2.575
		0.86	0.995	1.555	2.245	1.375	1.94	1.445		0.92	1.805
		0.43	1.495	1.035	1.965	1.375	2.155	1.855		1.15	2.32
		1.075	0.995	1.295	1.965	0.69	1.725	2.065		1.61	1.805
		1.505	1.745	1.035	1.405	1.375	1.725	1.855		1.15	1.805
		0.86	1.995	0.775	1.685	1.835	1.075	1.445		1.38	2.32
		1.075	0.75	1.81	2.245	1.375	1.29	2.475		1.15	1.805
		1.075	1.495	2.07	2.245	2.065	1.075	1.855		1.84	0.515
		1.075	0.75	2.33	1.965	1.15	1.51	1.24		0.69	1.545
		0.86	1.995	2.07	1.685	0.69	2.155	1.24		1.15	2.06
		0.43	1.245	1.295	2.245	1.375	1.075	1.445		1.61	1.805
		0.215	1.495	2.33	1.405	1.375	1.075	2.065		1.38	1.805
		0.43	1.245	1.035	1.125	1.15	1.725	1.445		1.84	1.29
		0.86	1.995	2.07	1.965	1.375	1.51	1.65		1.84	1.545
		1.075	0.995	1.81	1.685	1.605	1.94	2.475		1.84	1.805
		1.29	1.745	2.07	1.685	1.605	1.51	2.27		2.3	0.775
Average		1.03907	1.49994	1.88881	2.40606	1.4406	1.57706	2.12625	1.39425	1.74331	2.01888
