# Supplementary material for: Exposure to the BPA-Substitute Bisphenol S Causes Unique Alterations of Germline Function
Source: PLoS Genet. 2016 Jul 29;12(7):e1006223. doi: 10.1371/journal.pgen.1006223 (PMC4966967; doi:10.1371/journal.pgen.1006223)
Supplement: S1 Data — (ZIP) [file pgen.1006223.s012.zip › Figure 3.xlsx]

## Sheet: pCHK-1 activation ratio
Repeat	Control	BPA 500uM	BPS 500uM	BPA 250uM+ BPS 250uM
1	25	55	54	62.5
2	40	67	64	70
3	8	47	56	66.7
4	14.29	75	66.67
5	12.5	75	62.5
6	16.67	54.54	58.33
N for each repeat:8-10
Average	19.41	62.2567	60.25	66.4
