# Supplementary material for: Exposure to the BPA-Substitute Bisphenol S Causes Unique Alterations of Germline Function
Source: PLoS Genet. 2016 Jul 29;12(7):e1006223. doi: 10.1371/journal.pgen.1006223 (PMC4966967; doi:10.1371/journal.pgen.1006223)
Supplement: S1 Data — (ZIP) [file pgen.1006223.s012.zip › Figure 4.xlsx]

## Sheet: Control
	original date															Average RAD-51 foci in each nuclei
1		0	1	2	3	4	5	6	7	8	9	10	11	12	Sum
	MZ	67	3												70	MZ	0.0428571
	TZ	9	0												9	TZ	0
	EPZ	44	11	4		1									60	EPZ	0.383333
	MPZ	18	13	10	3	1	3	1	1						50	MPZ	1.48
	LPZ	44	1												45	LPZ	0.0222222
2		0	1	2	3	4	5	6	7	8	9	10	11	12
	MZ	69	6	1											76	MZ	0.105263
	TZ	13	1												14	TZ	0.0714286
	EPZ	55	15	3	3	1		1							78	EPZ	0.512821
	MPZ	20	18	7	7										52	MPZ	1.01923
	LPZ	52	3												55	LPZ	0.0545455
3		0	1	2	3	4	5	6	7	8	9	10	11	12
	MZ	118	1												119	MZ	0.00840336
	TZ	19													19	TZ	0
	EPZ	47	11	2											60	EPZ	0.25
	MPZ	28	13	10	3	1									55	MPZ	0.836364
	LPZ	37	3												40	LPZ	0.075
4		0	1	2	3	4	5	6	7	8	9	10	11	12
	MZ	84	3												87	MZ	0.0344828
	TZ	18	1												19	TZ	0.0526316
	EPZ	16	7	3											26	EPZ	0.5
	MPZ	31	23	3	1	1									59	MPZ	0.610169
	LPZ	42													42	LPZ	0
5		0	1	2	3	4	5	6	7	8	9	10	11	12
	MZ	83	2												85	MZ	0.0235294
	TZ	20													20	TZ	0
	EPZ	12	19	15	13	6	6	3	1	1					76	EPZ	2.30263
	MPZ	29	15	7	2										53	MPZ	0.660377
	LPZ	44													44	LPZ	0
6		0	1	2	3	4	5	6	7	8	9	10	11	12
	MZ	70	9												79	MZ	0.113924
	TZ	28													28	TZ	0
	EPZ	15	14	12	8	3	3	1	3						59	EPZ	1.9661
	MPZ	15	19	12	10	5	1	2	1		1			1	67	MPZ	2.0597
	LPZ	38	4	1											43	LPZ	0.139535
7		0	1	2	3	4	5	6	7	8	9	10	11	12
	MZ	127													127	MZ	0
	TZ	20													20	TZ	0
	EPZ	53	19	10	1	1	2								86	EPZ	0.651163
	MPZ	17	18	19	5	6	4	2							71	MPZ	1.78873
	LPZ	59	4							1					64	LPZ	0.1875
8		0	1	2	3	4	5	6	7	8	9	10	11	12
	MZ	99	1												100	MZ	0.01
	TZ	19													19	TZ	0
	EPZ	43	8												51	EPZ	0.156863
	MPZ	33	14	6	3	1			1				1		59	MPZ	0.966102
	LPZ	36	6	1											43	LPZ	0.186047
9		0	1	2	3	4	5	6	7	8	9	10	11	12
	MZ	100	5												105	MZ	0.047619
	TZ	21	1												22	TZ	0.0454545
	EPZ	31	6	11											48	EPZ	0.583333
	MPZ	30	22	12	3	1	1								69	MPZ	0.927536
	LPZ	51	8	2											61	LPZ	0.196721
	Note:
	MZ: mitotic zone
	TZ: transition zone
	EPZ: early pachytene zone
	MPZ: middle pachytene zone
	LPZ: late pachytene zone
	Sample
	1-3 from Repeat 1
	2-6 from Repeat 2
	7-9 from Repeat 3
	This also work on data of the rest sheets

## Sheet: BPA
	original date															Average RAD-51 foci in each nuclei
1		0	1	2	3	4	5	6	7	8	9	10	11	12	Sum
	MZ	55	5												60	MZ	0.0833333
	TZ	22	4												26	TZ	0.153846
	EPZ	9	16	9	8	8	1	1							52	EPZ	1.94231
	MPZ	10	15	12	2	2	1								42	MPZ	1.38095
	LPZ	20	4	1											25	LPZ	0.24
2		0	1	2	3	4	5	6	7	8	9	10	11	12
	MZ	75	2												77	MZ	0.025974
	TZ	17	2												19	TZ	0.105263
	EPZ	29	15	8	7	3	2								64	EPZ	1.15625
	MPZ	17	20	10	2	8	1								58	MPZ	1.43103
	LPZ	29	13	3											45	LPZ	0.422222
3		0	1	2	3	4	5	6	7	8	9	10	11	12
	MZ	100	2	1											103	MZ	0.038835
	TZ	13													13	TZ	0
	EPZ	38	8	8	4	4	1								63	EPZ	0.904762
	MPZ	16	10	16	17	7	4		1						71	MPZ	2.08451
	LPZ	51	3	2	1										57	LPZ	0.175439
4		0	1	2	3	4	5	6	7	8	9	10	11	12
	MZ	55	2												57	MZ	0.0350877
	TZ	12	2	1											15	TZ	0.266667
	EPZ	16	20	21	14	5	4	1							81	EPZ	1.85185
	MPZ	4	8	15	17	8	5	1	1						59	MPZ	2.69492
	LPZ	30	7	5	1										43	LPZ	0.465116
5		0	1	2	3	4	5	6	7	8	9	10	11	12
	MZ	61	3												64	MZ	0.046875
	TZ	15													15	TZ	0
	EPZ	23	9	4	7	1									44	EPZ	0.954545
	MPZ	12	11	6	4	3	1	1			1				39	MPZ	1.71795
	LPZ	24	13		1										38	LPZ	0.421053
6		0	1	2	3	4	5	6	7	8	9	10	11	12
	MZ	78	1	1											80	MZ	0.0375
	TZ	21	1												22	TZ	0.0454545
	EPZ	17	7	1	5	1									31	EPZ	0.903226
	MPZ	6	8	8	6	1	3		1						33	MPZ	2.06061
	LPZ	20	8	3	1										32	LPZ	0.53125
7		0	1	2	3	4	5	6	7	8	9	10	11	12
	MZ	83	2												85	MZ	0.0235294
	TZ	31	4												35	TZ	0.114286
	EPZ	8	5	4											17	EPZ	0.764706
	MPZ	15	14	9	8	6	0	2							54	MPZ	1.7037
	LPZ	34	7	6	5	1	1								54	LPZ	0.796296
8		0	1	2	3	4	5	6	7	8	9	10	11	12
	MZ	56	1	2	1										60	MZ	0.133333
	TZ	17	1												18	TZ	0.0555556
	EPZ	26	9	14	7	1	3								60	EPZ	1.28333
	MPZ	5	7	7	2	6	4	4	1				1		37	MPZ	3.05405
	LPZ	27	4												31	LPZ	0.129032
9		0	1	2	3	4	5	6	7	8	9	10	11	12
	MZ	48													48	MZ	0
	TZ	24													24	TZ	0
	EPZ	16	7	6	3	1									33	EPZ	0.969697
	MPZ	8	6	4	6	2	2	1							29	MPZ	1.93103
	LPZ	17	8	3	3										31	LPZ	0.741935

## Sheet: BPS
	original date															Average RAD-51 foci in each nuclei
1		0	1	2	3	4	5	6	7	8	9	10	11	12	Sum
	MZ	63	3												66	MZ	0.0454545
	TZ	41	1												42	TZ	0.0238095
	EPZ	14	7	9	4	3	6	2							45	EPZ	2.02222
	MPZ	16	11	5	1		1	1		1					36	MPZ	1.19444
	LPZ	27	6	1											34	LPZ	0.235294
2		0	1	2	3	4	5	6	7	8	9	10	11	12
	MZ	65													65	MZ	0
	TZ	18													18	TZ	0
	EPZ	24	11	2	1			1							39	EPZ	0.615385
	MPZ	26	18	9	5	2	2		1						63	MPZ	1.20635
	LPZ	52	2	2											56	LPZ	0.107143
3		0	1	2	3	4	5	6	7	8	9	10	11	12
	MZ	60	3												63	MZ	0.047619
	TZ	27													27	TZ	0
	EPZ	28	13	1											42	EPZ	0.357143
	MPZ	8	7	11	11	1									38	MPZ	1.73684
	LPZ	29	6		1										36	LPZ	0.25
4		0	1	2	3	4	5	6	7	8	9	10	11	12
	MZ	48	1												49	MZ	0.0204082
	TZ	16	1												17	TZ	0.0588235
	EPZ	15	4	10	11	1	7	2	1	1					52	EPZ	2.36538
	MPZ	30	9	5	2			1							47	MPZ	0.659574
	LPZ	35	3												38	LPZ	0.0789474
5		0	1	2	3	4	5	6	7	8	9	10	11	12
	MZ	74	1												75	MZ	0.0133333
	TZ	20													20	TZ	0
	EPZ	8	5	15	16	7	2								53	EPZ	2.28302
	MPZ	17	15	24	1	2	1			1			1		62	MPZ	1.58065
	LPZ	51	3	1											55	LPZ	0.0909091
6		0	1	2	3	4	5	6	7	8	9	10	11	12
	MZ	40													40	MZ	0
	TZ	31													31	TZ	0
	EPZ	18	9	6	3	1									37	EPZ	0.918919
	MPZ	16	8	10	6	4	2								46	MPZ	1.56522
	LPZ	46	2	1	2										51	LPZ	0.196078
7		0	1	2	3	4	5	6	7	8	9	10	11	12
	MZ	42	1												43	MZ	0.0232558
	TZ	19													19	TZ	0
	EPZ	23	8	13	14	5	4								67	EPZ	1.73134
	MPZ	24	11	4	10	5	1	1							56	MPZ	1.42857
	LPZ	43	2	1											46	LPZ	0.0869565
8		0	1	2	3	4	5	6	7	8	9	10	11	12
	MZ	84	5	1											90	MZ	0.0777778
	TZ	30													30	TZ	0
	EPZ	13	13	5	6	4	1								42	EPZ	1.47619
	MPZ	13	30	29	11	7	5		1	1	2				99	MPZ	2.09091
	LPZ	53	2												55	LPZ	0.0363636
9		0	1	2	3	4	5	6	7	8	9	10	11	12
	MZ	88													88	MZ	0
	TZ	15	1												16	TZ	0.0625
	EPZ	23	4	1											28	EPZ	0.214286
	MPZ	11	14	7	4	3									39	MPZ	1.33333
	LPZ	24													24	LPZ	0

## Sheet: 250BPA+250BPS
	original date															Average RAD-51 foci in each nuclei
1		0	1	2	3	4	5	6	7	8	9	10	11	12	Sum
	MZ	63													63	MZ	0
	TZ	56													56	TZ	0
	EPZ	24	15	9	9	4									61	EPZ	1.2459
	MPZ	15	15	13	6	4	3	4	4						64	MPZ	2.21875
	LPZ	20	3	3											26	LPZ	0.346154
2		0	1	2	3	4	5	6	7	8	9	10	11	12
	MZ	40	2												42	MZ	0.047619
	TZ	13													13	TZ	0
	EPZ	40	19	13	13	7	2	1	1	1					97	EPZ	1.47423
	MPZ	18	13	7	6	5	3	1	1						54	MPZ	1.72222
	LPZ	26	9	4	1	1									41	LPZ	0.585366
3		0	1	2	3	4	5	6	7	8	9	10	11	12
	MZ	46													46	MZ	0
	TZ	23	3												26	TZ	0.115385
	EPZ	19	10	4	2	1									36	EPZ	0.777778
	MPZ	16	10	10	15	7	3	5	2	1		1		1	71	MPZ	2.70423
	LPZ	30	9												39	LPZ	0.230769
4		0	1	2	3	4	5	6	7	8	9	10	11	12
	MZ	49	3												52	MZ	0.0576923
	TZ	38	2												40	TZ	0.05
	EPZ	54	18	13	5	2	2								94	EPZ	0.819149
	MPZ	19	13	14	14	5	3	3	2	1	1				75	MPZ	2.22667
	LPZ	24	3												27	LPZ	0.111111
5		0	1	2	3	4	5	6	7	8	9	10	11	12
	MZ	36	3												39	MZ	0.0769231
	TZ	10	1												11	TZ	0.0909091
	EPZ	39	13	10	6	4	2	1	1						76	EPZ	1.18421
	MPZ	24	11	12	12	4	4	5	1	3				1	77	MPZ	2.33766
	LPZ	73	11	10	3	1	1								99	LPZ	0.494949
6		0	1	2	3	4	5	6	7	8	9	10	11	12
	MZ	36	1												37	MZ	0.027027
	TZ	39	3												42	TZ	0.0714286
	EPZ	27	20	13	7	2	4	1							74	EPZ	1.36486
	MPZ	28	13	19	19	6	6	5	3		1				100	MPZ	2.22
	LPZ	56	13	5	2	1		1	1						79	LPZ	0.582278
7		0	1	2	3	4	5	6	7	8	9	10	11	12
	MZ	42	2											1	45	MZ	0.311111
	TZ	21	2												23	TZ	0.0869565
	EPZ	40	22	18	23	5	3	3						1	115	EPZ	1.66957
	MPZ	20	11	12	8	3		1						1	56	MPZ	1.58929
	LPZ	46	7												53	LPZ	0.132075
8		0	1	2	3	4	5	6	7	8	9	10	11	12
	MZ	34	1												35	MZ	0.0285714
	TZ	22	1	1											24	TZ	0.125
	EPZ	24	17	6	8	4		1							60	EPZ	1.25
	MPZ	22	21	15	10	4	5	4	6						87	MPZ	2.16092
	LPZ	33	10	6	5	4								1	59	LPZ	1.10169
9		0	1	2	3	4	5	6	7	8	9	10	11	12
	MZ	65	2												67	MZ	0.0298507
	TZ	30	3												33	TZ	0.0909091
	EPZ	35	14	22	10	12	6	1	1	1				1	103	EPZ	1.93204
	MPZ	16	13	6	13	2	2	3	1						56	MPZ	1.91071
	LPZ	31	7												38	LPZ	0.184211

## Sheet: RAD-51 foci number per nucleus
	Control						BPA						BPS						250+250
	MZ	TZ	EPZ	MPZ	LPZ		MZ	TZ	EPZ	MPZ	LPZ		MZ	TZ	EPZ	MPZ	LPZ		MZ	TZ	EPZ	MPZ	LPZ
	0.0428571	0	0.383333	1.48	0.0222222		0.0833333	0.153846	1.94231	1.38095	0.24		0.0454545	0.0238095	2.02222	1.19444	0.235294		0	0	1.2459	2.21875	0.346154
	0.105263	0.0714286	0.512821	1.01923	0.0545455		0.025974	0.105263	1.15625	1.43103	0.422222		0	0	0.615385	1.20635	0.107143		0.047619	0	1.47423	1.72222	0.585366
	0.00840336	0	0.25	0.836364	0.075		0.038835	0	0.904762	2.08451	0.175439		0.047619	0	0.357143	1.73684	0.25		0	0.115385	0.777778	2.70423	0.230769
	0.0344828	0.0526316	0.5	0.610169	0		0.0350877	0.266667	1.85185	2.69492	0.465116		0.0204082	0.0588235	2.36538	0.659574	0.0789474		0.0576923	0.05	0.819149	2.22667	0.111111
	0.0235294	0	2.30263	0.660377	0		0.046875	0	0.954545	1.71795	0.421053		0.0133333	0	2.28302	1.58065	0.0909091		0.0769231	0.0909091	1.18421	2.33766	0.494949
	0.113924	0	1.9661	2.0597	0.139535		0.0375	0.0454545	0.903226	2.06061	0.53125		0	0	0.918919	1.56522	0.196078		0.027027	0.0714286	1.36486	2.22	0.582278
	0	0	0.651163	1.78873	0.1875		0.0235294	0.114286	0.764706	1.7037	0.796296		0.0232558	0	1.73134	1.42857	0.0869565		0.311111	0.0869565	1.66957	1.58929	0.132075
	0.01	0	0.156863	0.966102	0.186047		0.133333	0.0555556	1.28333	3.05405	0.129032		0.0777778	0	1.47619	2.09091	0.0363636		0.0285714	0.125	1.25	2.16092	1.10169
	0.047619	0.0454545	0.583333	0.927536	0.196721		0	0	0.969697	1.93103	0.741935		0	0.0625	0.214286	1.33333	0		0.0298507	0.0909091	1.93204	1.91071	0.184211
Average	0.0428977	0.018835	0.811805	1.1498	0.09573		0.0471631	0.0823413	1.1923	2.00653	0.435816		0.0253165	0.0161259	1.33154	1.42177	0.120188		0.0643105	0.0700653	1.30197	2.12116	0.418734

## Sheet: Nuclei number of each zone
Sample		Control	BPA	BPS	combo	Mean	SD
1	MZ	70	60	66	63	69.0833	23.4696
	TZ	9	26	42	56	23.4722	10.0042
	EPZ	60	52	45	61	58.6111	22.8226
	MPZ	50	42	36	64	57.8611	16.8492
	LPZ	45	25	34	26	45.8056	15.2537
2	MZ	76	77	65	42
	TZ	14	19	18	13
	EPZ	78	64	39	97
	MPZ	52	58	63	54
	LPZ	55	45	56	41
3	MZ	119	103	63	46
	TZ	19	13	27	26
	EPZ	60	63	42	36
	MPZ	55	71	38	71
	LPZ	40	57	36	39
4	MZ	87	57	49	52
	TZ	19	15	17	40
	EPZ	26	81	52	94
	MPZ	59	59	47	75
	LPZ	42	43	38	27
5	MZ	85	64	75	39
	TZ	20	15	20	11
	EPZ	76	44	53	76
	MPZ	53	39	62	77
	LPZ	44	38	55	99
6	MZ	79	80	40	37
	TZ	28	22	31	42
	EPZ	59	31	37	74
	MPZ	67	33	46	100
	LPZ	43	32	51	79
7	MZ	127	85	43	45
	TZ	20	35	19	23
	EPZ	86	17	67	115
	MPZ	71	54	56	56
	LPZ	64	54	46	53
8	MZ	100	60	90	35
	TZ	19	18	30	24
	EPZ	51	60	42	60
	MPZ	59	37	99	87
	LPZ	43	31	55	59
9	MZ	105	48	88	67
	TZ	22	24	16	33
	EPZ	48	33	28	103
	MPZ	69	29	39	56
	LPZ	61	31	24	38
