# Supplementary material for: Exposure to the BPA-Substitute Bisphenol S Causes Unique Alterations of Germline Function
Source: PLoS Genet. 2016 Jul 29;12(7):e1006223. doi: 10.1371/journal.pgen.1006223 (PMC4966967; doi:10.1371/journal.pgen.1006223)
Supplement: S1 Data — (ZIP) [file pgen.1006223.s012.zip › Figure 5.xls]

## Sheet: Note
For the following sheets
group name
A: BPA
E: Ethanol/control
S: BPS
How to caculated the fold change
	gpd-1	pqn-98	ref	target	Eref	Etarget
control 1	21.5	34.8159	0.221667	0.249257	1.13916	1.16415	1.02193	1.01292
control 2	21.825	35.5051	-0.103333	-0.439974	0.94107	0.764693	0.812578
control 3	21.84	34.8744	-0.118333	0.190717	0.932809	1.12332	1.20424
BPA 1	20.845	35.1278	0.876667	-0.0626284	1.67413	0.962531	0.574945	0.539895
BPA 2	21.195	36.1038	0.526667	-1.03863	1.36284	0.530826	0.389501
BPA 3	21.18	35.2363	0.541667	-0.171168	1.3749	0.90089	0.655238
	21.7217	35.0651
take pqn-98 as example
1. cacualte the mean value of cycle number of control group for both qpd-1 (housekeeping/reference gene) and pqn-98 (target gene)
2. the value is 21.721 and 35.065 seperately
3. use the mean value to minus the value of each sample from it, fr
4. for examle, for control 1, it should be "21.721-21.5" and we get the value for "ref"
5. do the sample thing for the target gene ans get the value for "target"
6. the values from both "ref" and "target" are the cycle number difference between the tested samples (contains both control and BPA/BPS）and mean value from the control group
7. use aplification efficiency to caculate the fold changes between the target sample and control group: the caculation is AE value^cycle number difference
8. then devide the fold change of target gene with the fold change of housekeeping gene
9. step 8 will alow us get the relative target gene expression change compared with the control group

## Sheet: AE
name	AE	slop	E
atl-1	92.896	-3.505	1.92889
atm-1	93.346	-3.492	1.93361
brc-1	89.235	-3.61	1.89238
C04G2.9	92.806	-3.507	1.92816
C40H1.8	105.196	-3.203	2.05214
cep-1	97.928	-3.373	1.97912
chk-1	103.962	-3.231	2.0394
col-133	88.377	-3.636	1.88377
gpd-1	107.193	-3.161	2.07184
gpd-2	103.962	-3.23	2.03985
gpx-3	94.604	-3.458	1.94619
hid-1	92.432	-3.518	1.92421
him-14	90.321	-3.578	1.90321
hus-1	96.65	-3.407	1.96568
mre-11	94.679	-3.456	1.94694
mrt-2	100.014	-3.322	1.99997
msh-5	100.424	-3.312	2.00416
rad-50	95.082	-3.446	1.9507
rad-51	105.849	-3.189	2.05863
rad-54	101.042	-3.297	2.01051
spo-11	98.854	-3.35	1.98842
syp-1	95.637	-3.431	1.95641
ugt-18	77.92	-3.996	1.7793
ugt-36	92.932	-3.504	1.92925
Y65B4BR.1	91.464	-3.545	1.91464
F58F9.3	83.433	-3.798	1.83357
clec-169	60.694	-4.854	1.607
C48B4.8	74.522	-4.135	1.74517
inx-17	81.487	-3.863	1.81496
gpd-1	80.311	-3.906	1.80309
Y111B2A	64.072	-4.65	1.64079
pqn-98	85.583	-3.79	1.83591
dsbn-1	75.107	-4.11	1.75109
K08E4.1	75.021	-4.114	1.75014
sgca-1	76.646	-4.047	1.76643
msp-50	84.42	-3.762	1.84423
msp-152	53.321	-5.388	1.5332
ttr-44	79.155	-3.949	1.79155
AE: amplification efficiency

## Sheet: Data
	gpd-1	rad-51	ref	tar	Eref	Etar	ratio	average	Control as 1
Control 1	20.9834	23.4039	0.466092	0.640364	1.40369	1.58801	1.13131	1.00872	1.12153
Control 2	21.8618	24.3192	-0.412225	-0.274944	0.740882	0.819902	1.10666		1.09709
Control 3	21.0097	23.6143	0.439801	0.429959	1.3771	1.36414	0.990593		0.982028
Control 4	21.9432	24.8396	-0.493667	-0.795379	0.698258	0.563021	0.806322		0.79935
BPA 1	21.9342	23.7693	-0.484657	0.274924	0.70285	1.21964	1.73528	1.04901	1.72027
BPA 2	21.8537	25.0155	-0.40415	-0.971252	0.745248	0.495862	0.665365		0.659612
BPA 3	21.6818	24.6832	-0.232255	-0.638961	0.844528	0.630356	0.7464		0.739946
BPS 1	21.6648	24.2908	-0.215286	-0.246624	0.85502	0.836845	0.978743	0.892268	0.970281
BPS 2	21.8839	24.7865	-0.434406	-0.742273	0.729022	0.585034	0.802492		0.795553
BPS 3	20.5027	23.3003	0.946883	0.743947	1.99153	1.71137	0.859324		0.851893
BPS 4	21.1452	23.8403	0.304337	0.203883	1.24785	1.15864	0.928512		0.920484
	gpd-1	brc-1	ref	tar	Eref	Etar	ratio	average
Control 1	21.8618	26.1948	-0.428074	-0.0569019	0.732388	0.964368	1.31674	1.01637	1.29554
Control 2	21.0097	25.9932	0.423952	0.14468	1.36131	1.09664	0.80558		0.792607
Control 3	20.92	25.5417	0.513639	0.596207	1.4531	1.46252	1.00649		0.990277
Control 4	21.9432	26.8219	-0.509516	-0.683985	0.690252	0.646532	0.93666		0.921576
BPA 1	21.0042	25.7908	0.429494	0.347113	1.36681	1.24774	0.912883	1.22955	0.898182
BPA 2	21.9342	26.146	-0.500506	-0.00809288	0.694792	0.994853	1.43187		1.40881
BPA 3	21.6818	25.9575	-0.248105	0.180456	0.834846	1.12195	1.3439		1.32225
BPS 1	21.6648	26.2878	-0.231135	-0.149834	0.845217	0.908883	1.07532	0.98919	1.05801
BPS 2	21.8839	26.6982	-0.450255	-0.560255	0.720664	0.699606	0.97078		0.955146
BPS 3	21.1452	25.7215	0.288488	0.416418	1.23354	1.30411	1.05721		1.04018
BPS 4	21.8729	26.8877	-0.439263	-0.749739	0.72645	0.619985	0.853445		0.839701
	gpd-1	hus-1	ref	tar	Eref	Etar	ratio	average
Control 1	20.9834	25.0575	0.230663	0.0220895	1.18272	1.01503	0.858218	1.00502	0.853928
Control 2	21.0097	24.7794	0.204372	0.300267	1.16031	1.22486	1.05563		1.05035
Control 3	20.92	24.792	0.29406	0.287648	1.23855	1.21447	0.980553		0.975652
Control 4	21.9432	25.6896	-0.729095	-0.610004	0.588339	0.662289	1.12569		1.12007
BPA 1	21.9342	25.1967	-0.720085	-0.117067	0.592208	0.923968	1.56021	1.10288	1.55241
BPA 2	21.8537	25.8615	-0.639578	-0.781822	0.627932	0.589716	0.93914		0.934446
BPA 3	21.6818	25.8966	-0.467684	-0.816967	0.711583	0.575881	0.809295		0.80525
BPS 1	21.6648	25.4573	-0.450714	-0.377716	0.720423	0.774805	1.07549	1.44758	1.07011
BPS 2	20.5027	24.0243	0.711454	1.05529	1.67803	2.03977	1.21558		1.2095
BPS 3	21.1452	24.3582	0.0689087	0.721432	1.05141	1.62795	1.54835		1.54061
BPS 4	21.8729	24.7999	-0.658842	0.279736	0.619192	1.20799	1.95092		1.94117
	gpd-1	cep-1	ref	tar	Eref	Etar	ratio	average
Control 1	20.9834	24.763	0.230663	0.320374	1.18272	1.24444	1.05218	1.00046	1.0517
Control 2	21.0097	24.8812	0.204372	0.202212	1.16031	1.14801	0.989394		0.988937
Control 3	20.92	24.7867	0.29406	0.296649	1.23855	1.22445	0.988612		0.988156
Control 4	21.9432	25.9026	-0.729095	-0.819234	0.588339	0.571665	0.971659		0.97121
BPA 1	21.0042	25.1989	0.209915	-0.115522	1.165	0.924175	0.793281	1.08886	0.792915
BPA 2	21.9342	25.3662	-0.720085	-0.282775	0.592208	0.824465	1.39219		1.39155
BPA 3	21.8537	25.6508	-0.639578	-0.56743	0.627932	0.678872	1.08112		1.08062
BPS 1	21.6648	25.7228	-0.450714	-0.639375	0.720423	0.646338	0.897165	1.14228	0.89675
BPS 2	21.8839	25.1646	-0.669834	-0.0811629	0.61426	0.946106	1.54024		1.53952
BPS 3	21.1452	25.2289	0.0689087	-0.145534	1.05141	0.905435	0.86116		0.860763
BPS 4	21.8729	25.4348	-0.658842	-0.351428	0.619192	0.786721	1.27056		1.26997
	gpd-1	atm-1	ref	tar	Eref	Etar	ratio	average
Control 1	20.9834	26.1685	0.230663	0.552709	1.18272	1.43988	1.21743	1.02458	1.18822
Control 2	21.0097	26.144	0.204372	0.577199	1.16031	1.46333	1.26115		1.23089
Control 3	20.92	26.5949	0.29406	0.126267	1.23855	1.08685	0.877518		0.856466
Control 4	21.9432	27.9774	-0.729095	-1.25618	0.588339	0.436677	0.742221		0.724415
BPA 1	21.0042	26.7468	0.209915	-0.0256414	1.165	0.983229	0.843972	1.2195	0.823725
BPA 2	21.9342	26.7154	-0.720085	0.00578403	0.592208	1.00382	1.69505		1.65438
BPA 3	21.8537	27.2556	-0.639578	-0.534373	0.627932	0.702951	1.11947		1.09261
BPS 1	21.6648	27.0117	-0.450714	-0.290473	0.720423	0.825643	1.14605	1.02406	1.11856
BPS 2	21.8839	27.7058	-0.669834	-0.984569	0.61426	0.522353	0.850377		0.829977
BPS 3	21.1452	26.7275	0.0689087	-0.00628567	1.05141	0.995863	0.947166		0.924444
BPS 4	21.8729	27.2325	-0.658842	-0.511327	0.619192	0.713719	1.15266		1.12501
	gpd-1	msh-5	ref	tar	Eref	Etar	ratio	average
Control 1	20.9834	24.6265	0.210303	-0.131553	1.16533	0.912609	0.783132	1.0563	0.741391
Control 2	21.8618	24.4194	-0.668014	0.0755625	0.615074	1.05393	1.7135		1.62217
Control 3	21.0097	24.4437	0.184012	0.0512781	1.14325	1.03629	0.906439		0.858125
Control 4	20.92	24.4902	0.273699	0.0047121	1.22034	1.00328	0.822132		0.778313
BPA 1	21.9342	24.9093	-0.740446	-0.414397	0.5835	0.749712	1.28485	0.917591	1.21637
BPA 2	21.8537	25.5805	-0.659938	-1.0856	0.618698	0.470176	0.759944		0.719439
BPA 3	21.6818	25.5025	-0.488044	-1.00759	0.70112	0.496377	0.707977		0.670241
BPS 1	21.6648	25.3029	-0.471075	-0.807982	0.70983	0.570259	0.803374	0.750869	0.760554
BPS 2	21.8839	25.8615	-0.690195	-1.36651	0.605228	0.38677	0.639048		0.604987
BPS 3	20.5027	24.2484	0.691094	0.246577	1.65335	1.18697	0.71792		0.679655
BPS 4	21.1452	24.6896	0.0485482	-0.194648	1.03595	0.873446	0.843134		0.798195
	gpd-1	chk-1	ref	tar	Eref	Etar	ratio
Control 1	20.9834	25.3863	0.230663	-0.0608988	1.18272	0.957511	0.809583	1.0847	0.746364
Control 2	21.0097	24.3108	0.204372	1.01465	1.16031	2.06142	1.7766		1.63787
Control 3	20.92	24.8344	0.29406	0.491061	1.23855	1.41921	1.14586		1.05639
Control 4	21.9432	26.7702	-0.729095	-1.44481	0.588339	0.356979	0.606758		0.559377
BPA 1	21.0042	25.4255	0.209915	-0.100028	1.165	0.931169	0.799284	1.20204	0.73687
BPA 2	21.9342	25.1217	-0.720085	0.203702	0.592208	1.1563	1.95253		1.80006
BPA 3	21.8537	26.199	-0.639578	-0.873553	0.627932	0.53644	0.854298		0.787587
BPS 1	21.6648	25.7507	-0.450714	-0.425258	0.720423	0.738461	1.02504	1.08724	0.944994
BPS 2	21.8839	25.9707	-0.669834	-0.64531	0.61426	0.631237	1.02764		0.947392
BPS 3	21.1452	25.0034	0.0689087	0.322038	1.05141	1.25809	1.19657		1.10314
BPS 4	21.8729	25.8645	-0.658842	-0.539021	0.619192	0.68093	1.09971		1.01383
	gpd-1	rad-50	ref	tar	Eref	Etar	ratio
Control 1	20.9834	24.408	0.230663	0.275224	1.18272	1.20195	1.01626	1.00625	1.00995
Control 2	21.0097	24.4199	0.204372	0.26336	1.16031	1.19246	1.0277		1.02132
Control 3	20.92	24.6298	0.29406	0.0534678	1.23855	1.03638	0.836768		0.831574
Control 4	21.9432	25.2753	-0.729095	-0.592052	0.588339	0.673213	1.14426		1.13716
BPA 1	21.0042	25.1771	0.209915	-0.493865	1.165	0.718873	0.617057	0.71801	0.613227
BPA 2	21.8537	25.6375	-0.639578	-0.954225	0.627932	0.528481	0.841622		0.836398
BPA 3	21.6818	25.736	-0.467684	-1.05276	0.711583	0.4948	0.695351		0.691035
BPS 1	21.6648	25.352	-0.450714	-0.668731	0.720423	0.639582	0.887786	0.801951	0.882275
BPS 2	21.8839	25.685	-0.669834	-1.00179	0.61426	0.511944	0.833432		0.828259
BPS 3	20.5027	24.4124	0.711454	0.270852	1.67803	1.19844	0.714197		0.709764
BPS 4	21.1452	24.9947	0.0689087	-0.311419	1.05141	0.812098	0.772387		0.767593
	gpd-1	atl-1	ref	tar	Eref	Etar	ratio
Control 1	20.9834	24.5786	0.230663	0.541522	1.18272	1.42729	1.20679	1.00715	1.19822
Control 2	21.0097	25.0019	0.204372	0.118273	1.16031	1.0808	0.931476		0.924859
Control 3	20.92	24.9823	0.29406	0.137827	1.23855	1.09478	0.883919		0.87764
Control 4	21.9432	25.9178	-0.729095	-0.797622	0.588339	0.592124	1.00643		0.999285
BPA 1	21.0042	25.7566	0.209915	-0.636453	1.165	0.658263	0.565031	0.570528	0.561018
BPA 2	21.8537	26.5759	-0.639578	-1.45575	0.627932	0.384263	0.61195		0.607603
BPA 3	21.6818	26.5912	-0.467684	-1.47107	0.711583	0.380415	0.534603		0.530806
BPS 1	21.6648	26.1232	-0.450714	-1.00306	0.720423	0.517361	0.718134	0.797179	0.713033
BPS 2	20.5027	24.9126	0.711454	0.207499	1.67803	1.14606	0.68298		0.678128
BPS 3	21.1452	25.3782	0.0689087	-0.25802	1.05141	0.84407	0.802797		0.797094
BPS 4	21.8729	25.873	-0.658842	-0.752891	0.619192	0.609784	0.984806		0.97781
	gpd-1	rad-54	ref	tar	Eref	Etar	ratio
Control 1	20.9834	24.5381	0.230663	0.351817	1.18272	1.27841	1.0809	1.00202	1.07872
Control 2	21.0097	24.781	0.204372	0.108951	1.16031	1.07903	0.929946		0.92807
Control 3	20.92	24.6575	0.29406	0.232467	1.23855	1.1762	0.949661		0.947745
Control 4	21.9432	25.5832	-0.729095	-0.693234	0.588339	0.616331	1.04758		1.04546
BPA 1	21.0042	25.5602	0.209915	-0.670251	1.165	0.6263	0.537595	0.645306	0.536511
BPA 2	21.8537	26.0293	-0.639578	-1.13932	0.627932	0.451401	0.718869		0.717419
BPA 3	21.6818	25.9309	-0.467684	-1.04096	0.711583	0.483487	0.679453		0.678082
BPS 1	21.6648	25.8861	-0.450714	-0.996152	0.720423	0.498851	0.692441	0.684501	0.691044
BPS 2	21.8839	26.1263	-0.669834	-1.23636	0.61426	0.421832	0.686732		0.685346
BPS 3	20.5027	24.8724	0.711454	0.0174837	1.67803	1.01228	0.603257		0.60204
BPS 4	21.1452	25.2196	0.0689087	-0.329654	1.05141	0.79442	0.755574		0.75405
	gpd-1	mre-11	ref	tar	Eref	Etar	ratio
Control 1	20.9834	24.8899	0.230663	0.267998	1.18272	1.1955	1.0108	1.00648	1.0043
Control 2	21.0097	24.939	0.204372	0.218935	1.16031	1.15705	0.997187		0.990767
Control 3	20.92	25.0843	0.29406	0.0736523	1.23855	1.0503	0.848005		0.842545
Control 4	21.9432	25.7185	-0.729095	-0.560585	0.588339	0.688313	1.16993		1.16239
BPA 1	21.0042	25.5924	0.209915	-0.434496	1.165	0.748638	0.642606	0.675918	0.638469
BPA 2	21.8537	26.4334	-0.639578	-1.2755	0.627932	0.427479	0.680773		0.67639
BPA 3	21.6818	26.1946	-0.467684	-1.03665	0.711583	0.501222	0.704375		0.69984
BPS 1	21.6648	26.4061	-0.450714	-1.24821	0.720423	0.435323	0.604261	0.693874	0.60037
BPS 2	21.8839	26.5971	-0.669834	-1.43917	0.61426	0.383312	0.624023		0.620005
BPS 3	20.5027	24.9297	0.711454	0.228285	1.67803	1.16428	0.69384		0.689373
BPS 4	21.1452	25.3207	0.0689087	-0.162727	1.05141	0.897247	0.853373		0.847879
	gpd-1	mrt-2	ref	tar	Eref	Etar	ratio
Control 1	20.9834	25.6823	0.230663	0.420599	1.18272	1.3382	1.13146	1.00759	1.12294
Control 2	21.0097	25.739	0.204372	0.36393	1.16031	1.28669	1.10892		1.10056
Control 3	20.92	26.0601	0.29406	0.0428295	1.23855	1.03011	0.831705		0.82544
Control 4	21.9432	26.9303	-0.729095	-0.827358	0.588339	0.563793	0.95828		0.951062
BPA 1	21.0042	26.5706	0.209915	-0.467672	1.165	0.7233	0.620856	0.614302	0.61618
BPA 2	21.8537	27.4169	-0.639578	-1.31393	0.627932	0.402488	0.640975		0.636147
BPA 3	21.6818	27.378	-0.467684	-1.27502	0.711583	0.413483	0.581075		0.576698
BPS 1	21.6648	26.6674	-0.450714	-0.564417	0.720423	0.67642	0.93892	0.837589	0.931847
BPS 2	21.8839	27.1704	-0.669834	-1.06748	0.61426	0.477406	0.777205		0.77135
BPS 3	20.5027	25.7374	0.711454	0.365583	1.67803	1.28817	0.767668		0.761886
BPS 4	21.1452	26.2373	0.0689087	-0.13439	1.05141	0.911116	0.866564		0.860036
