# Supplementary material for: Exposure to the BPA-Substitute Bisphenol S Causes Unique Alterations of Germline Function
Source: PLoS Genet. 2016 Jul 29;12(7):e1006223. doi: 10.1371/journal.pgen.1006223 (PMC4966967; doi:10.1371/journal.pgen.1006223)
Supplement: S1 Data — (ZIP) [file pgen.1006223.s012.zip › Figure 6.xlsx]

## Sheet: Synapsis defect
Repeat	Sample	Control	BPA 500uM	BPS 500uM	BPA 250uM+ BPS 250uM
1	1	0	3.3	2.98	1.898
	2	0	3.94	2.35	2.551
	3	0	0.77	2.12	2.02
	4	0	1.61	2.04	2.74
	5	1.74	2.37	1.1
	6	0	1.03	1.43
2	7	0	0.88	0.73	3.125
	8	0.59	2.21	4.17	2.702
	9	0.48	2.34	0.8	3.79
	10	1.18	0.6	1.04	2.837
	11	0	1.17	1.39
	12	0.45	0.52	1.14
3	13	0	1.03	0.48	2.235
	14	0	1.36	0	2.15
	15	0	0	0.55	0
	16	0.68	2.36	3.42	1.765
	17	0	3.3	2.46
	18	1.2		1.54
	Average	0.351111	1.69353	1.65222	2.31775
