# Supplementary material for: Exposure to the BPA-Substitute Bisphenol S Causes Unique Alterations of Germline Function
Source: PLoS Genet. 2016 Jul 29;12(7):e1006223. doi: 10.1371/journal.pgen.1006223 (PMC4966967; doi:10.1371/journal.pgen.1006223)
Supplement: S1 Data — (ZIP) [file pgen.1006223.s012.zip › Figure 7.xls]

## Sheet: all gene changed
B0024.4	Ethanol	BPA	2.03209	5e-05	0.00749737	expression
B0238.1	Ethanol	BPA	1.42042	5e-05	0.00749737	expression
C01G10.4	Ethanol	BPA	1.99474	5e-05	0.00749737	expression
C01G10.5	Ethanol	BPA	2.19614	5e-05	0.00749737	expression
C05D11.5	Ethanol	BPA	1.31621	5e-05	0.00749737	expression
C08E8.4	Ethanol	BPA	1.20884	5e-05	0.00749737	expression
C09F12.2	Ethanol	BPA	-2.17047	5e-05	0.00749737	expression
C12D5.9	Ethanol	BPA	-2.09858	5e-05	0.00749737	expression
C14C6.5	Ethanol	BPA	-0.718961	5e-05	0.00749737	expression
C17H12.4	Ethanol	BPA	0.829894	5e-05	0.00749737	expression
C29F7.2	Ethanol	BPA	0.751878	5e-05	0.00749737	expression
C40H1.8	Ethanol	BPA	4.44354	5e-05	0.00749737	expression
C45B2.1	Ethanol	BPA	-1.01668	5e-05	0.00749737	expression
C52A10.2	Ethanol	BPA	4.2616	5e-05	0.00749737	expression
D1086.3	Ethanol	BPA	-0.986333	5e-05	0.00749737	expression
E02H4.7	Ethanol	BPA	-1.19309	5e-05	0.00749737	expression
F13E9.15	Ethanol	BPA	-1.60072	5e-05	0.00749737	expression
F13H6.3	Ethanol	BPA	0.911061	5e-05	0.00749737	expression
F21C10.9	Ethanol	BPA	1.20249	5e-05	0.00749737	expression
F25D1.5	Ethanol	BPA	2.69111	5e-05	0.00749737	expression
F42A10.7	Ethanol	BPA	-1.24141	5e-05	0.00749737	expression
F54E2.1	Ethanol	BPA	0.681596	5e-05	0.00749737	expression
R02C2.7	Ethanol	BPA	2.97185	5e-05	0.00749737	expression
R05D8.7	Ethanol	BPA	4.37186	5e-05	0.00749737	expression
R05D8.9	Ethanol	BPA	4.34271	5e-05	0.00749737	expression
R09E12.9	Ethanol	BPA	3.87524	5e-05	0.00749737	expression
R11D1.3	Ethanol	BPA	-1.61939	5e-05	0.00749737	expression
R12E2.7	Ethanol	BPA	#NAME?	5e-05	0.00749737	expression
T16G1.6	Ethanol	BPA	1.34591	5e-05	0.00749737	expression
T19B10.2	Ethanol	BPA	1.0127	5e-05	0.00749737	expression
T24B8.5	Ethanol	BPA	-1.49382	5e-05	0.00749737	expression
W05H9.1	Ethanol	BPA	0.805211	5e-05	0.00749737	expression
Y37H2A.14	Ethanol	BPA	1.57107	5e-05	0.00749737	expression
Y65B4BR.1	Ethanol	BPA	-2.33914	5e-05	0.00749737	expression
Y73F4A.2	Ethanol	BPA	2.16955	5e-05	0.00749737	expression
ZK262.2	Ethanol	BPA	1.67563	5e-05	0.00749737	expression
ZK550.2	Ethanol	BPA	-0.830099	5e-05	0.00749737	expression
ZK822.4	Ethanol	BPA	-0.719737	5e-05	0.00749737	expression
arf-1.1	Ethanol	BPA	1.7285	5e-05	0.00749737	expression
asp-17	Ethanol	BPA	1.75169	5e-05	0.00749737	expression
cdr-2	Ethanol	BPA	0.945728	5e-05	0.00749737	expression
cdr-4	Ethanol	BPA	1.51322	5e-05	0.00749737	expression
clec-190	Ethanol	BPA	-0.932239	5e-05	0.00749737	expression
clec-57	Ethanol	BPA	1.0055	5e-05	0.00749737	expression
col-135	Ethanol	BPA	-0.979288	5e-05	0.00749737	expression
cyp-13A5	Ethanol	BPA	1.1288	5e-05	0.00749737	expression
cyp-14A3	Ethanol	BPA	1.86002	5e-05	0.00749737	expression
cyp-29A4	Ethanol	BPA	-1.40916	5e-05	0.00749737	expression
cyp-34A2	Ethanol	BPA	-1.78028	5e-05	0.00749737	expression
cyp-35A3	Ethanol	BPA	1.27455	5e-05	0.00749737	expression
cyp-35C1	Ethanol	BPA	0.912234	5e-05	0.00749737	expression
dhs-23	Ethanol	BPA	3.6135	5e-05	0.00749737	expression
dod-23	Ethanol	BPA	-0.712166	5e-05	0.00749737	expression
far-3	Ethanol	BPA	2.6893	5e-05	0.00749737	expression
far-4	Ethanol	BPA	3.04821	5e-05	0.00749737	expression
far-8	Ethanol	BPA	-0.977476	5e-05	0.00749737	expression
gpx-3	Ethanol	BPA	-2.95094	5e-05	0.00749737	expression
hsp-70	Ethanol	BPA	-0.915221	5e-05	0.00749737	expression
lbp-8	Ethanol	BPA	2.08152	5e-05	0.00749737	expression
lys-10	Ethanol	BPA	-2.78605	5e-05	0.00749737	expression
lys-7	Ethanol	BPA	-0.870798	5e-05	0.00749737	expression
nlp-25	Ethanol	BPA	2.92946	5e-05	0.00749737	expression
nlp-39	Ethanol	BPA	Inf	5e-05	0.00749737	expression
nspc-14	Ethanol	BPA	-1.02292	5e-05	0.00749737	expression
nspc-9	Ethanol	BPA	-1.0087	5e-05	0.00749737	expression
pgp-1	Ethanol	BPA	2.17035	5e-05	0.00749737	expression
pgp-3	Ethanol	BPA	0.849633	5e-05	0.00749737	expression
ptr-22	Ethanol	BPA	1.52142	5e-05	0.00749737	expression
rrn-2.1	Ethanol	BPA	1.40732	5e-05	0.00749737	expression
ugt-12	Ethanol	BPA	-0.812772	5e-05	0.00749737	expression
ugt-17	Ethanol	BPA	0.850014	5e-05	0.00749737	expression
ugt-36	Ethanol	BPA	4.82827	5e-05	0.00749737	expression
ugt-37	Ethanol	BPA	2.77605	5e-05	0.00749737	expression
ugt-40	Ethanol	BPA	2.45849	5e-05	0.00749737	expression
ugt-41	Ethanol	BPA	1.08495	5e-05	0.00749737	expression
ugt-9	Ethanol	BPA	1.43569	5e-05	0.00749737	expression
F53B2.8	Ethanol	BPA	0.714344	0.0001	0.0144253	expression
R13D7.2	Ethanol	BPA	-1.17088	0.0001	0.0144253	expression
swt-6	Ethanol	BPA	0.835946	0.0001	0.0144253	expression
M162.5	Ethanol	BPA	1.40959	0.00015	0.0211037	expression
ZK1290.5	Ethanol	BPA	-0.992257	0.00015	0.0211037	expression
C01G10.17	Ethanol	BPA	1.68311	0.0002	0.0277951	expression
F15B9.6	Ethanol	BPA	1.31731	0.00035	0.0480554	expression
F23F12.3	Ethanol	BPA	-1.20642	0.0004	0.0518	expression
K02E11.7	Ethanol	BPA	-1.56568	0.0004	0.0518	expression
dct-17	Ethanol	BPA	0.853378	0.0004	0.0518	expression
dod-19	Ethanol	BPA	0.62862	0.0004	0.0518	expression
gst-6	Ethanol	BPA	0.770426	0.0004	0.0518	expression
C18A11.1	Ethanol	BPA	0.84416	0.00045	0.0563538	expression
ZK262.3	Ethanol	BPA	1.48665	0.00045	0.0563538	expression
cyp-34A7	Ethanol	BPA	1.24363	0.00045	0.0563538	expression
C04G2.9	Ethanol	BPA	-1.62867	0.0005	0.0612688	expression
T19C9.8	Ethanol	BPA	0.69627	0.0005	0.0612688	expression
B0250.7	Ethanol	BPA	-0.837977	0.00055	0.0652896	expression
ZK512.7	Ethanol	BPA	-0.871401	0.00055	0.0652896	expression
oac-14	Ethanol	BPA	0.624951	0.00055	0.0652896	expression
cyp-35A4	Ethanol	BPA	1.22731	0.0006	0.0690667	expression
sodh-2	Ethanol	BPA	1.30507	0.0006	0.0690667	expression
ttr-29	Ethanol	BPA	-1.45333	0.0006	0.0690667	expression
F11C7.2	Ethanol	BPA	-1.47727	0.00065	0.0726216	expression
nspc-4	Ethanol	BPA	-0.850935	0.00065	0.0726216	expression
ttr-27	Ethanol	BPA	-1.30745	0.00065	0.0726216	expression
F07C6.3	Ethanol	BPA	-0.94033	0.00075	0.0821827	expression
F54B11.10	Ethanol	BPA	Inf	0.00075	0.0821827	expression
cpr-3	Ethanol	BPA	0.567999	0.0008	0.0868267	expression
F49E12.1	Ethanol	BPA	-0.611193	0.00085	0.0896907	expression
R08F11.1	Ethanol	BPA	0.611267	0.00085	0.0896907	expression
cyp-13A2	Ethanol	BPA	0.743891	0.00085	0.0896907	expression
ZK185.5	Ethanol	BPA	0.655447	0.0009	0.0940954	expression
K05C4.9	Ethanol	BPA	0.81887	0.00095	0.0966625	expression
nhr-17	Ethanol	BPA	-0.575739	0.00095	0.0966625	expression
ugt-1	Ethanol	BPA	0.747327	0.00095	0.0966625	expression
K02E11.6	Ethanol	BPA	-1.30874	0.001	0.0999649	expression
T25B9.1	Ethanol	BPA	-0.758322	0.001	0.0999649	expression
Y73F4A.3	Ethanol	BPA	-1.28641	0.00105	0.103153	expression
cyp-34A10	Ethanol	BPA	1.44893	0.00105	0.103153	expression
T27A10.8	Ethanol	BPA	-0.553854	0.00115	0.111063	expression
pho-11	Ethanol	BPA	-0.537654	0.00115	0.111063	expression
asp-14	Ethanol	BPA	-0.61757	0.0012	0.114918	expression
C50F7.5	Ethanol	BPA	-0.799688	0.00125	0.117727	expression
Y47H10A.5	Ethanol	BPA	0.738149	0.00125	0.117727	expression
F17C11.20	Ethanol	BPA	#NAME?	0.0014	0.130774	expression
ech-1	Ethanol	BPA	0.788208	0.00145	0.134343	expression
C09B8.4	Ethanol	BPA	0.566269	0.0016	0.147045	expression
cht-1	Ethanol	BPA	0.581274	0.00165	0.150427	expression
ZK1290.10	Ethanol	BPA	1.1394	0.0018	0.1628	expression
bath-26	Ethanol	BPA	0.997421	0.0019	0.169635	expression
C15B12.4	Ethanol	BPA	-1.02674	0.00195	0.169635	expression
F08A8.2	Ethanol	BPA	-0.691257	0.00195	0.169635	expression
M04B2.7	Ethanol	BPA	-2.57438	0.00195	0.169635	expression
hil-3	Ethanol	BPA	0.592345	0.00195	0.169635	expression
F40F12.7	Ethanol	BPA	0.55955	0.002	0.172667	expression
F08F3.4	Ethanol	BPA	-0.644542	0.00205	0.174342	expression
F22B5.4	Ethanol	BPA	-1.44191	0.00205	0.174342	expression
acl-12	Ethanol	BPA	0.620452	0.0022	0.185713	expression
ssq-4	Ethanol	BPA	-1.26335	0.00225	0.188537	expression
clec-265	Ethanol	BPA	-0.536425	0.00235	0.19536	expression
T23F4.3	Ethanol	BPA	-1.58753	0.0024	0.19536	expression
W01A11.1	Ethanol	BPA	0.510364	0.0024	0.19536	expression
vap-1	Ethanol	BPA	-0.98016	0.0024	0.19536	expression
ugt-21	Ethanol	BPA	0.752404	0.0025	0.202057	expression
acl-7	Ethanol	BPA	0.502783	0.0026	0.208659	expression
R05G9.3	Ethanol	BPA	-0.584088	0.0028	0.221589	expression
R193.2	Ethanol	BPA	0.49116	0.0028	0.221589	expression
T21B6.3	Ethanol	BPA	-0.620094	0.00285	0.22399	expression
nspc-20	Ethanol	BPA	-0.837593	0.0029	0.226359	expression
tni-3	Ethanol	BPA	-0.584821	0.00295	0.228695	expression
fbxb-78	Ethanol	BPA	1.1911	0.003	0.231	expression
F28H7.3	Ethanol	BPA	-0.498391	0.0031	0.237098	expression
cyp-13A4	Ethanol	BPA	1.0531	0.00315	0.237731	expression
nuc-1	Ethanol	BPA	-0.507837	0.00315	0.237731	expression
E04F6.4	Ethanol	BPA	0.659995	0.0033	0.247413	expression
C15A11.4	Ethanol	BPA	0.93296	0.0034	0.2516	expression
lips-10	Ethanol	BPA	0.602505	0.0034	0.2516	expression
pmp-1	Ethanol	BPA	0.504938	0.00345	0.253653	expression
D1044.1	Ethanol	BPA	0.761467	0.0035	0.254051	expression
Y69E1A.2	Ethanol	BPA	-1.29961	0.0035	0.254051	expression
C08F1.10	Ethanol	BPA	0.672231	0.0036	0.258023	expression
aman-3	Ethanol	BPA	0.670098	0.0036	0.258023	expression
cyp-13B1	Ethanol	BPA	0.95233	0.00365	0.259971	expression
B0252.1	Ethanol	BPA	0.791782	0.00375	0.263796	expression
thn-1	Ethanol	BPA	-0.92954	0.00375	0.263796	expression
clec-184	Ethanol	BPA	-1.23129	0.0038	0.265674	expression
T02B11.6	Ethanol	BPA	1.30957	0.00385	0.267528	expression
cyp-35A2	Ethanol	BPA	0.487126	0.004	0.276267	expression
F41C3.1	Ethanol	BPA	1.49046	0.0042	0.286606	expression
Y37A1B.5	Ethanol	BPA	0.504867	0.0042	0.286606	expression
K09C6.9	Ethanol	BPA	-0.838136	0.00425	0.288292	expression
F26G5.1	Ethanol	BPA	-0.506064	0.00445	0.298307	expression
K02E11.5	Ethanol	BPA	-0.979508	0.00445	0.298307	expression
E02C12.6	Ethanol	BPA	0.885394	0.0045	0.299895	expression
F44E7.5	Ethanol	BPA	-0.499287	0.00465	0.306309	expression
col-158	Ethanol	BPA	-0.849759	0.00465	0.306309	expression
cyp-13A7	Ethanol	BPA	0.854292	0.00475	0.311098	expression
fbxb-17	Ethanol	BPA	0.695651	0.0048	0.312576	expression
dct-18	Ethanol	BPA	0.467223	0.00485	0.314038	expression
tag-209	Ethanol	BPA	-0.712863	0.005	0.321921	expression
fbxc-51	Ethanol	BPA	0.528626	0.00545	0.348922	expression
cyp-34A8	Ethanol	BPA	-0.536233	0.00555	0.35112	expression
hpo-15	Ethanol	BPA	-0.491083	0.0056	0.35112	expression
vit-1	Ethanol	BPA	-0.563432	0.0056	0.35112	expression
Y82E9BL.6	Ethanol	BPA	1.36301	0.00565	0.35112	expression
F20G2.5	Ethanol	BPA	1.23416	0.0057	0.35112	expression
gba-2	Ethanol	BPA	1.20653	0.0057	0.35112	expression
tat-2	Ethanol	BPA	0.608496	0.0057	0.35112	expression
clec-52	Ethanol	BPA	-0.750181	0.00615	0.376803	expression
msd-4	Ethanol	BPA	-1.69016	0.0062	0.377835	expression
fbxb-44	Ethanol	BPA	0.823551	0.00625	0.378856	expression
pqn-74	Ethanol	BPA	-1.14322	0.0063	0.379867	expression
M04C3.1	Ethanol	BPA	0.489961	0.0065	0.387822	expression
try-1	Ethanol	BPA	-0.454479	0.0065	0.387822	expression
C13G3.1	Ethanol	BPA	-0.99116	0.00675	0.400641	expression
C04B4.2	Ethanol	BPA	-0.475109	0.00685	0.402385	expression
T16G1.4	Ethanol	BPA	0.794137	0.00685	0.402385	expression
msp-40	Ethanol	BPA	-1.71071	0.007	0.405767	expression
ugt-16	Ethanol	BPA	0.744343	0.007	0.405767	expression
fbxa-162	Ethanol	BPA	1.10809	0.00705	0.405767	expression
fbxc-34	Ethanol	BPA	1.092	0.00705	0.405767	expression
M01G12.9	Ethanol	BPA	0.613971	0.00725	0.413105	expression
gpd-4	Ethanol	BPA	-0.443122	0.00725	0.413105	expression
F49E12.9	Ethanol	BPA	-0.475594	0.0073	0.413885	expression
K01C8.1	Ethanol	BPA	-0.46934	0.00745	0.418228	expression
clec-169	Ethanol	BPA	4.33406	0.00745	0.418228	expression
R09A8.2	Ethanol	BPA	-0.489792	0.00755	0.419706	expression
his-24	Ethanol	BPA	0.506951	0.00755	0.419706	expression
C49F5.6	Ethanol	BPA	-0.464837	0.0076	0.420435	expression
C49G7.12	Ethanol	BPA	0.909082	0.00765	0.421157	expression
F35B12.4	Ethanol	BPA	-0.985966	0.00775	0.424611	expression
Y67A10A.10	Ethanol	BPA	-0.772976	0.00785	0.428032	expression
ugt-53	Ethanol	BPA	-0.519547	0.008	0.434133	expression
C10C5.2	Ethanol	BPA	0.750714	0.0081	0.435413	expression
rhr-1	Ethanol	BPA	-0.436439	0.0081	0.435413	expression
ddo-3	Ethanol	BPA	-0.435805	0.0082	0.436669	expression
ttr-37	Ethanol	BPA	0.668852	0.0082	0.436669	expression
nspc-10	Ethanol	BPA	-0.628699	0.00825	0.437288	expression
F48E3.4	Ethanol	BPA	-0.438877	0.0083	0.437902	expression
T27A3.8	Ethanol	BPA	1.47987	0.00845	0.443761	expression
chtl-1	Ethanol	BPA	-0.545548	0.0086	0.44807	expression
F45D3.4	Ethanol	BPA	-0.44875	0.00865	0.44807	expression
gst-4	Ethanol	BPA	0.53646	0.00865	0.44807	expression
haly-1	Ethanol	BPA	-0.447326	0.00885	0.456356	expression
C05C8.7	Ethanol	BPA	-0.510617	0.00895	0.457373	expression
M01B2.13	Ethanol	BPA	1.39226	0.00895	0.457373	expression
F12A10.1	Ethanol	BPA	0.75253	0.009	0.457875	expression
F11D5.7	Ethanol	BPA	-0.906324	0.0092	0.46597	expression
lmp-2	Ethanol	BPA	0.557129	0.00935	0.469395	expression
skr-8	Ethanol	BPA	0.482513	0.00935	0.469395	expression
clec-4	Ethanol	BPA	-0.570581	0.0096	0.478137	expression
K02E11.4	Ethanol	BPA	-0.800919	0.00965	0.478137	expression
ssq-2	Ethanol	BPA	-1.01268	0.00965	0.478137	expression
F53F4.13	Ethanol	BPA	-0.459278	0.0097	0.478533	expression
R07E3.4	Ethanol	BPA	-0.703578	0.0099	0.486295	expression
fbxa-26	Ethanol	BPA	0.765048	0.01	0.489099	expression
Y119D3B.13	Ethanol	BPA	-0.485674	0.0101	0.491879	expression
W03F9.4	Ethanol	BPA	-0.754091	0.0103	0.49706	expression
cut-2	Ethanol	BPA	-0.876035	0.0103	0.497368	expression
F37B12.1	Ethanol	BPA	-0.905196	0.0104	0.497673	expression
spp-1	Ethanol	BPA	-0.448578	0.0107	0.510446	expression
F14D7.2	Ethanol	BPA	-0.42275	0.0108	0.510446	expression
cyp-35A5	Ethanol	BPA	0.804503	0.0108	0.510446	expression
apy-1	Ethanol	BPA	0.416746	0.0109	0.513291	expression
ifc-1	Ethanol	BPA	-0.578235	0.0109	0.513291	expression
nhr-284	Ethanol	BPA	0.863343	0.011	0.515868	expression
clec-139	Ethanol	BPA	-1.23026	0.0112	0.52096	expression
lbp-7	Ethanol	BPA	0.472187	0.0112	0.52096	expression
F31F6.2	Ethanol	BPA	-0.666726	0.0113	0.523475	expression
21ur-14670	Ethanol	BPA	0.446738	0.0114	0.525969	expression
F45E1.4	Ethanol	BPA	-0.597162	0.0117	0.537634	expression
mec-7	Ethanol	BPA	-0.627955	0.0119	0.538881	expression
vglu-2	Ethanol	BPA	-0.526316	0.012	0.538881	expression
F15A8.6	Ethanol	BPA	0.577121	0.0121	0.538881	expression
clec-17	Ethanol	BPA	3.26342	0.0121	0.538881	expression
spp-14	Ethanol	BPA	-0.417058	0.0121	0.538881	expression
gfi-1	Ethanol	BPA	0.417016	0.0122	0.538881	expression
msp-55	Ethanol	BPA	-1.67673	0.0122	0.538881	expression
C17H11.5	Ethanol	BPA	1.78427	0.0122	0.538881	expression
fbxa-170	Ethanol	BPA	-0.53202	0.0122	0.538881	expression
xtr-1	Ethanol	BPA	1.27468	0.0122	0.538881	expression
K12H6.8	Ethanol	BPA	#NAME?	0.0124	0.54131	expression
grsp-1	Ethanol	BPA	-0.652606	0.0124	0.54131	expression
col-125	Ethanol	BPA	-0.799338	0.0125	0.543602	expression
F55B11.3	Ethanol	BPA	-0.418269	0.0125	0.543702	expression
T13C5.6	Ethanol	BPA	0.648112	0.0127	0.550301	expression
T19H12.6	Ethanol	BPA	-1.1029	0.0128	0.550375	expression
clec-7	Ethanol	BPA	-0.507904	0.013	0.559049	expression
T26E3.8	Ethanol	BPA	0.734219	0.0131	0.559209	expression
R09D1.11	Ethanol	BPA	-1.19712	0.0132	0.559209	expression
Y4C6B.4	Ethanol	BPA	1.27787	0.0132	0.559209	expression
gst-41	Ethanol	BPA	-0.890556	0.0132	0.559209	expression
B0035.13	Ethanol	BPA	0.418685	0.0133	0.559248	expression
meg-1	Ethanol	BPA	-0.418349	0.0133	0.559287	expression
C25F9.14	Ethanol	BPA	0.674356	0.0135	0.561451	expression
grl-22	Ethanol	BPA	-1.55374	0.0135	0.561451	expression
K01A6.4	Ethanol	BPA	3.52238	0.0136	0.563561	expression
clec-264	Ethanol	BPA	-0.68802	0.0136	0.563584	expression
F31A3.3	Ethanol	BPA	-1.97631	0.0137	0.563607	expression
F56D5.3	Ethanol	BPA	-0.885161	0.0138	0.563651	expression
H41C03.1	Ethanol	BPA	-0.576125	0.0138	0.563651	expression
T28H10.3	Ethanol	BPA	0.411708	0.0139	0.563695	expression
fmo-2	Ethanol	BPA	-1.00039	0.0139	0.563695	expression
dhs-5	Ethanol	BPA	0.619656	0.0139	0.563717	expression
Y62H9A.4	Ethanol	BPA	-0.411545	0.0141	0.563781	expression
fbxb-37	Ethanol	BPA	0.589515	0.0141	0.563781	expression
jmjd-3.2	Ethanol	BPA	0.597833	0.0141	0.563781	expression
H04D03.4	Ethanol	BPA	0.634503	0.0144	0.573771	expression
clec-210	Ethanol	BPA	1.14644	0.0145	0.573771	expression
dsc-4	Ethanol	BPA	0.408209	0.0145	0.573771	expression
nspc-19	Ethanol	BPA	-1.1333	0.0147	0.577659	expression
mnp-1	Ethanol	BPA	0.521479	0.0147	0.577659	expression
msp-50	Ethanol	BPA	-1.52834	0.0147	0.577659	expression
F54B11.11	Ethanol	BPA	-0.720865	0.0149	0.583507	expression
T02B11.4	Ethanol	BPA	1.36683	0.015	0.585358	expression
lon-1	Ethanol	BPA	-0.423045	0.0151	0.585358	expression
F35B12.3	Ethanol	BPA	0.493874	0.0152	0.587243	expression
Y47H10A.3	Ethanol	BPA	1.02916	0.0153	0.591047	expression
C18B2.4	Ethanol	BPA	0.404023	0.0156	0.593316	expression
ckb-2	Ethanol	BPA	0.442803	0.0156	0.593316	expression
nep-14	Ethanol	BPA	0.909303	0.0156	0.593316	expression
C25F9.5	Ethanol	BPA	0.593373	0.0157	0.593316	expression
F31F6.3	Ethanol	BPA	-0.665908	0.0157	0.593316	expression
fbxa-219	Ethanol	BPA	0.774858	0.0157	0.593316	expression
C39D10.7	Ethanol	BPA	-0.436215	0.0159	0.593316	expression
ZK1290.14	Ethanol	BPA	0.608166	0.0159	0.593316	expression
cyp-14A1	Ethanol	BPA	-0.715471	0.016	0.593316	expression
H04M03.3	Ethanol	BPA	-0.427055	0.016	0.593316	expression
K03B4.9	Ethanol	BPA	-1.72545	0.0161	0.593316	expression
C06E4.3	Ethanol	BPA	1.20182	0.0161	0.593316	expression
C52A10.1	Ethanol	BPA	0.437103	0.0162	0.593316	expression
F48E3.6	Ethanol	BPA	0.647656	0.0163	0.593316	expression
M7.12	Ethanol	BPA	0.592521	0.0163	0.593316	expression
ceh-32	Ethanol	BPA	0.575198	0.0163	0.593316	expression
K02B12.2	Ethanol	BPA	0.523706	0.0164	0.593316	expression
ttr-50	Ethanol	BPA	0.426554	0.0164	0.593316	expression
Y43C5A.3	Ethanol	BPA	0.597758	0.0164	0.593316	expression
gbh-2	Ethanol	BPA	0.444365	0.0164	0.593316	expression
col-142	Ethanol	BPA	0.425221	0.0166	0.598651	expression
B0462.5	Ethanol	BPA	0.967791	0.017	0.60731	expression
cyp-33C8	Ethanol	BPA	0.487209	0.017	0.60731	expression
ttr-22	Ethanol	BPA	-1.29295	0.017	0.60731	expression
C40H1.7	Ethanol	BPA	-0.490285	0.0172	0.6105	expression
gcy-12	Ethanol	BPA	-0.426669	0.01725	0.6105	expression
ugt-62	Ethanol	BPA	0.391554	0.01725	0.6105	expression
ZC53.1	Ethanol	BPA	-0.542541	0.0174	0.613766	expression
Y45G5AM.5	Ethanol	BPA	0.566348	0.0175	0.613766	expression
C37H5.2	Ethanol	BPA	0.51163	0.0177	0.616992	expression
msp-152	Ethanol	BPA	-1.42845	0.0177	0.616992	expression
C33G8.4	Ethanol	BPA	-0.633976	0.01805	0.626953	expression
tag-120	Ethanol	BPA	0.411392	0.01805	0.626953	expression
tbx-36	Ethanol	BPA	-0.505487	0.0181	0.626953	expression
C07D8.6	Ethanol	BPA	-0.384062	0.0184	0.635413	expression
K08E4.2	Ethanol	BPA	10.3349	0.0185	0.636734	expression
ZK1098.9	Ethanol	BPA	-3.90218	0.01855	0.636734	expression
fbxa-189	Ethanol	BPA	0.646856	0.0187	0.639746	expression
bcc-1	Ethanol	BPA	-0.864671	0.0188	0.639746	expression
B0222.5	Ethanol	BPA	-0.482546	0.0189	0.641238	expression
pqn-98	Ethanol	BPA	-4.94547	0.019	0.642504	expression
ugt-19	Ethanol	BPA	0.473876	0.019	0.642504	expression
fbxb-50	Ethanol	BPA	0.731883	0.0191	0.643975	expression
C09F9.2	Ethanol	BPA	0.623732	0.0193	0.648799	expression
F41F3.3	Ethanol	BPA	-0.641087	0.0197	0.657845	expression
K07H8.7	Ethanol	BPA	-0.951137	0.0198	0.657845	expression
T09B9.1	Ethanol	BPA	-0.431991	0.0198	0.657845	expression
grd-14	Ethanol	BPA	-0.887693	0.0198	0.657845	expression
F57F4.4	Ethanol	BPA	0.38447	0.02035	0.667613	expression
fbxa-182	Ethanol	BPA	0.67626	0.02035	0.667613	expression
hpo-26	Ethanol	BPA	-0.906782	0.0205	0.667613	expression
linc-15	Ethanol	BPA	0.798585	0.0205	0.667613	expression
fbxb-26	Ethanol	BPA	0.605722	0.02065	0.667613	expression
nas-37	Ethanol	BPA	0.404771	0.02065	0.667613	expression
F11E6.3	Ethanol	BPA	-0.389371	0.0207	0.667613	expression
F32H5.1	Ethanol	BPA	0.391643	0.0207	0.667613	expression
fip-5	Ethanol	BPA	-0.838121	0.0208	0.667613	expression
pho-1	Ethanol	BPA	0.395584	0.0208	0.667613	expression
C39D10.6	Ethanol	BPA	-1.4657	0.02095	0.667613	expression
nspc-16	Ethanol	BPA	-1.4103	0.0211	0.667613	expression
C52D10.1	Ethanol	BPA	-0.733009	0.02115	0.667613	expression
nspc-13	Ethanol	BPA	-0.665017	0.0212	0.667613	expression
sem-4	Ethanol	BPA	-0.647855	0.02125	0.667613	expression
C49C3.9	Ethanol	BPA	0.408563	0.0213	0.667613	expression
inx-8	Ethanol	BPA	-0.381763	0.0213	0.667613	expression
F14E5.1	Ethanol	BPA	0.892701	0.0214	0.667613	expression
kmo-1	Ethanol	BPA	-0.514692	0.02135	0.667613	expression
ugt-32	Ethanol	BPA	0.890104	0.0214	0.667613	expression
wht-1	Ethanol	BPA	0.644981	0.0214	0.667613	expression
tatn-1	Ethanol	BPA	-0.388337	0.02145	0.667613	expression
C49A9.3	Ethanol	BPA	0.643913	0.0215	0.667613	expression
W06D11.3	Ethanol	BPA	-0.517668	0.0215	0.667613	expression
F44A2.3	Ethanol	BPA	0.546633	0.02175	0.673541	expression
pah-1	Ethanol	BPA	-0.533761	0.0219	0.673811	expression
ZC308.4	Ethanol	BPA	-0.382542	0.022	0.673811	expression
clec-1	Ethanol	BPA	-0.38225	0.02205	0.673811	expression
ZK813.1	Ethanol	BPA	-0.375301	0.0221	0.673811	expression
bed-3	Ethanol	BPA	-0.807779	0.0221	0.673811	expression
col-118	Ethanol	BPA	0.419624	0.02215	0.673811	expression
C49F5.7	Ethanol	BPA	-0.479476	0.02225	0.673811	expression
F18E3.11	Ethanol	BPA	-0.634136	0.0223	0.673811	expression
ugt-2	Ethanol	BPA	0.412327	0.0223	0.673811	expression
Y45F10D.6	Ethanol	BPA	0.776001	0.02235	0.673811	expression
K05F6.12	Ethanol	BPA	0.809831	0.0225	0.676544	expression
K01G12.3	Ethanol	BPA	-0.561924	0.02265	0.679262	expression
gei-12	Ethanol	BPA	-0.383918	0.02275	0.68047	expression
C23H4.8	Ethanol	BPA	1.00405	0.02285	0.681672	expression
E02H4.6	Ethanol	BPA	-0.466068	0.02295	0.681699	expression
C47E12.9	Ethanol	BPA	-1.50748	0.0231	0.681699	expression
egg-1	Ethanol	BPA	-0.38715	0.0231	0.681699	expression
fbxa-67	Ethanol	BPA	0.60081	0.0231	0.681699	expression
C25E10.5	Ethanol	BPA	0.630032	0.02315	0.681699	expression
Y43C5A.7	Ethanol	BPA	-1.47851	0.02325	0.682879	expression
best-24	Ethanol	BPA	-0.513101	0.0235	0.688447	expression
F14B6.3	Ethanol	BPA	0.432218	0.02385	0.696909	expression
sdz-19	Ethanol	BPA	1.03804	0.02425	0.706785	expression
puf-5	Ethanol	BPA	-0.401085	0.02435	0.707538	expression
nspc-7	Ethanol	BPA	-0.763985	0.0244	0.707538	expression
B0457.6	Ethanol	BPA	-0.649639	0.02465	0.7126	expression
msp-142	Ethanol	BPA	-1.42214	0.02485	0.7126	expression
nspc-1	Ethanol	BPA	-1.81065	0.02485	0.7126	expression
F18A1.7	Ethanol	BPA	-0.374092	0.02495	0.7126	expression
C14C11.2	Ethanol	BPA	-0.38876	0.0251	0.7126	expression
Y111B2A.12	Ethanol	BPA	-11.5557	0.0251	0.7126	expression
clec-56	Ethanol	BPA	0.380211	0.0251	0.7126	expression
cnc-8	Ethanol	BPA	-0.575879	0.02515	0.7126	expression
nhr-130	Ethanol	BPA	0.503813	0.0252	0.7126	expression
col-155	Ethanol	BPA	0.394806	0.0253	0.7126	expression
R03G8.6	Ethanol	BPA	-0.385696	0.0254	0.7126	expression
C50E3.13	Ethanol	BPA	-0.401904	0.02545	0.7126	expression
aagr-2	Ethanol	BPA	0.364474	0.02545	0.7126	expression
gipc-2	Ethanol	BPA	-0.88897	0.02545	0.7126	expression
mrp-4	Ethanol	BPA	-0.375461	0.02565	0.71644	expression
F40F12.9	Ethanol	BPA	1.19417	0.0259	0.719165	expression
cysl-2	Ethanol	BPA	-0.387271	0.0259	0.719165	expression
ZK484.5	Ethanol	BPA	-1.13234	0.02595	0.719165	expression
nhr-14	Ethanol	BPA	-0.960364	0.026	0.719165	expression
irg-1	Ethanol	BPA	1.14479	0.02615	0.719389	expression
F44B9.10	Ethanol	BPA	1.53268	0.02625	0.719389	expression
W02F12.3	Ethanol	BPA	-0.373831	0.02625	0.719389	expression
M199.9	Ethanol	BPA	-1.44901	0.0263	0.719389	expression
doxa-1	Ethanol	BPA	-1.01748	0.02635	0.719389	expression
F08F3.6	Ethanol	BPA	-0.37835	0.02645	0.719389	expression
ets-7	Ethanol	BPA	0.596696	0.02645	0.719389	expression
nspc-18	Ethanol	BPA	-0.935783	0.02655	0.72039	expression
btb-8	Ethanol	BPA	0.504352	0.02665	0.721386	expression
F13E9.14	Ethanol	BPA	1.11188	0.02685	0.723363	expression
cyp-25A1	Ethanol	BPA	-0.393628	0.02685	0.723363	expression
Y51A2D.18	Ethanol	BPA	-0.427735	0.02705	0.723872	expression
C31H2.4	Ethanol	BPA	0.583053	0.0271	0.723872	expression
gei-13	Ethanol	BPA	-0.706957	0.02715	0.723872	expression
nhr-57	Ethanol	BPA	0.601922	0.02715	0.723872	expression
C50E3.12	Ethanol	BPA	-0.431245	0.02725	0.723872	expression
F32D1.7	Ethanol	BPA	-0.363749	0.02725	0.723872	expression
ZK430.5	Ethanol	BPA	0.48232	0.02735	0.724479	expression
W03F11.1	Ethanol	BPA	-0.361001	0.0274	0.724479	expression
acp-7	Ethanol	BPA	-0.534155	0.0279	0.733342	expression
skr-12	Ethanol	BPA	0.478144	0.028	0.733342	expression
ent-5	Ethanol	BPA	-0.408865	0.02805	0.733342	expression
dpyd-1	Ethanol	BPA	-0.362221	0.0281	0.733342	expression
hst-3.2	Ethanol	BPA	1.23152	0.02815	0.733342	expression
C08E8.3	Ethanol	BPA	-1.64592	0.0282	0.733342	expression
C46C2.7	Ethanol	BPA	-0.688291	0.0282	0.733342	expression
Y47H9C.1	Ethanol	BPA	-0.744148	0.02825	0.733342	expression
acl-3	Ethanol	BPA	-0.380012	0.02835	0.733521	expression
F52D2.7	Ethanol	BPA	-0.483759	0.0284	0.733521	expression
F27D9.2	Ethanol	BPA	0.47593	0.02845	0.733521	expression
pfn-1	Ethanol	BPA	-0.364455	0.02855	0.734437	expression
F22B3.4	Ethanol	BPA	-0.368003	0.0291	0.741121	expression
C33A12.19	Ethanol	BPA	-0.696686	0.02915	0.741121	expression
F58B6.1	Ethanol	BPA	-0.596776	0.0292	0.741121	expression
R07E5.5	Ethanol	BPA	-1.59812	0.0292	0.741121	expression
dhp-1	Ethanol	BPA	-0.439698	0.0292	0.741121	expression
rgs-9	Ethanol	BPA	-0.451504	0.0292	0.741121	expression
Y6G8.5	Ethanol	BPA	2.90706	0.0294	0.744151	expression
cdc-25.3	Ethanol	BPA	-0.369387	0.02945	0.744151	expression
pho-7	Ethanol	BPA	-0.561817	0.0296	0.745897	expression
lips-14	Ethanol	BPA	-1.08257	0.02965	0.745897	expression
ref-2	Ethanol	BPA	0.740134	0.03005	0.753084	expression
fbxa-84	Ethanol	BPA	0.634371	0.0301	0.753084	expression
E04F6.6	Ethanol	BPA	0.533885	0.03015	0.753084	expression
T23E7.6	Ethanol	BPA	-1.07114	0.0302	0.753084	expression
F13H8.3	Ethanol	BPA	-0.408007	0.03045	0.75766	expression
T03G11.6	Ethanol	BPA	-0.398343	0.03055	0.758492	expression
frpr-13	Ethanol	BPA	-1.13119	0.0307	0.760559	expression
C49G9.1	Ethanol	BPA	0.684463	0.0311	0.768624	expression
msp-36	Ethanol	BPA	-1.05731	0.03125	0.768624	expression
F49F1.5	Ethanol	BPA	3.90087	0.03135	0.768624	expression
aagr-1	Ethanol	BPA	0.364048	0.03135	0.768624	expression
cutl-16	Ethanol	BPA	0.777701	0.03145	0.768624	expression
fbxb-18	Ethanol	BPA	0.680158	0.0315	0.768624	expression
ZK669.2	Ethanol	BPA	-0.565931	0.03155	0.768624	expression
B0205.13	Ethanol	BPA	0.779043	0.0316	0.768624	expression
amt-4	Ethanol	BPA	-0.365157	0.03165	0.768624	expression
cpg-3	Ethanol	BPA	-0.374613	0.0317	0.768624	expression
swt-7	Ethanol	BPA	0.400884	0.03215	0.777439	expression
dpy-5	Ethanol	BPA	-0.823412	0.0322	0.777439	expression
F13B12.2	Ethanol	BPA	0.540275	0.0325	0.780482	expression
F48C1.9	Ethanol	BPA	5.64709	0.0325	0.780482	expression
mex-3	Ethanol	BPA	-0.393134	0.03255	0.780482	expression
ins-20	Ethanol	BPA	3.95254	0.0326	0.780482	expression
Y45G5AM.2	Ethanol	BPA	-0.359318	0.03285	0.784819	expression
E02C12.10	Ethanol	BPA	2.93948	0.03305	0.786135	expression
R10H10.3	Ethanol	BPA	0.344098	0.0331	0.786135	expression
acp-5	Ethanol	BPA	0.490435	0.03315	0.786135	expression
F20C5.4	Ethanol	BPA	0.48731	0.03325	0.786135	expression
Y57G11C.38	Ethanol	BPA	-0.73347	0.03325	0.786135	expression
oac-46	Ethanol	BPA	-0.451091	0.0334	0.786758	expression
EEED8.2	Ethanol	BPA	0.600876	0.0335	0.786758	expression
C10E2.6	Ethanol	BPA	-0.359483	0.0338	0.786758	expression
F49C12.6	Ethanol	BPA	0.587845	0.0338	0.786758	expression
hpo-36	Ethanol	BPA	0.799916	0.0338	0.786758	expression
fbxa-66	Ethanol	BPA	0.974819	0.0339	0.786758	expression
gale-1	Ethanol	BPA	0.354499	0.034	0.786758	expression
Y106G6D.2	Ethanol	BPA	0.421996	0.0341	0.786758	expression
F21D9.1	Ethanol	BPA	0.786996	0.0341	0.786758	expression
R07D5.2	Ethanol	BPA	0.847714	0.0343	0.786758	expression
fbxb-42	Ethanol	BPA	0.542935	0.0344	0.786758	expression
cyp-13A6	Ethanol	BPA	0.577437	0.0344	0.786758	expression
perm-1	Ethanol	BPA	-0.35184	0.0344	0.786758	expression
C08F8.15	Ethanol	BPA	0.651482	0.0345	0.786758	expression
F25H2.15	Ethanol	BPA	3.15642	0.0345	0.786758	expression
ZC443.3	Ethanol	BPA	-0.385005	0.0345	0.786758	expression
prg-2	Ethanol	BPA	-0.352023	0.0345	0.786758	expression
Y47D7A.13	Ethanol	BPA	-0.798195	0.0346	0.788603	expression
nlp-33	Ethanol	BPA	-0.39115	0.0349	0.793407	expression
T27F6.8	Ethanol	BPA	-0.525187	0.035	0.793407	expression
cyp-14A5	Ethanol	BPA	-0.562528	0.0351	0.795228	expression
F38B6.4	Ethanol	BPA	0.374784	0.0352	0.795911	expression
T05E12.3	Ethanol	BPA	-0.437102	0.0354	0.79772	expression
F35C11.5	Ethanol	BPA	-0.352896	0.0357	0.80244	expression
R05G6.10	Ethanol	BPA	0.405832	0.0357	0.80244	expression
gst-32	Ethanol	BPA	1.35256	0.0359	0.804226	expression
K11D12.6	Ethanol	BPA	-1.83224	0.036	0.806004	expression
T22B7.7	Ethanol	BPA	-0.628297	0.0363	0.807488	expression
clec-43	Ethanol	BPA	-0.578132	0.0364	0.807488	expression
nhr-67	Ethanol	BPA	0.895007	0.0364	0.807488	expression
K02E11.3	Ethanol	BPA	-0.702997	0.0365	0.807488	expression
rme-2	Ethanol	BPA	-0.379704	0.0366	0.807488	expression
K12B6.8	Ethanol	BPA	-0.51775	0.0367	0.807488	expression
F52C6.2	Ethanol	BPA	-0.381135	0.0368	0.807488	expression
grd-5	Ethanol	BPA	-0.424468	0.0368	0.807488	expression
nspe-7	Ethanol	BPA	-1.08265	0.0368	0.807488	expression
col-88	Ethanol	BPA	-0.999627	0.0369	0.807488	expression
ZK1193.3	Ethanol	BPA	-0.607553	0.037	0.807488	expression
fbxa-59	Ethanol	BPA	0.496459	0.0371	0.807488	expression
gst-39	Ethanol	BPA	0.484804	0.0371	0.807488	expression
W06D11.1	Ethanol	BPA	-0.441163	0.0372	0.807488	expression
cyp-29A3	Ethanol	BPA	0.586673	0.0372	0.807488	expression
dsbn-1	Ethanol	BPA	10.3893	0.0372	0.807488	expression
K09H11.10	Ethanol	BPA	3.15788	0.0375	0.810911	expression
Y32F6B.1	Ethanol	BPA	0.386987	0.0375	0.810911	expression
K10G4.3	Ethanol	BPA	0.741918	0.0378	0.814771	expression
T24D1.3	Ethanol	BPA	-0.350287	0.0382	0.820898	expression
F59C6.16	Ethanol	BPA	-0.586293	0.0382	0.820898	expression
Y59H11AR.4	Ethanol	BPA	-0.557853	0.0383	0.820898	expression
acs-2	Ethanol	BPA	0.373636	0.0386	0.824346	expression
T02C1.1	Ethanol	BPA	0.664558	0.0386	0.824346	expression
nhr-208	Ethanol	BPA	0.82186	0.0387	0.824346	expression
egg-2	Ethanol	BPA	-0.342307	0.0387	0.824346	expression
ttr-44	Ethanol	BPA	-11.8323	0.0388	0.824934	expression
ceh-60	Ethanol	BPA	0.472256	0.039	0.826315	expression
D2096.11	Ethanol	BPA	-0.43888	0.0391	0.826315	expression
ZC376.3	Ethanol	BPA	0.398451	0.0392	0.826315	expression
ZK1193.2	Ethanol	BPA	-0.36931	0.0392	0.826315	expression
fbxa-60	Ethanol	BPA	0.364547	0.0393	0.826315	expression
nhr-131	Ethanol	BPA	0.509556	0.0393	0.826315	expression
C33G8.3	Ethanol	BPA	-0.532585	0.0396	0.83109	expression
C07E3.9	Ethanol	BPA	-0.388737	0.0398	0.833751	expression
Y113G7B.27	Ethanol	BPA	-4.18577	0.0399	0.834313	expression
F41E6.15	Ethanol	BPA	-0.776908	0.0401	0.834387	expression
pdk-1	Ethanol	BPA	-0.38637	0.0401	0.834387	expression
bath-46	Ethanol	BPA	0.890706	0.0405	0.842223	expression
F23D12.11	Ethanol	BPA	-0.388106	0.0407	0.843304	expression
F36H5.13	Ethanol	BPA	0.676046	0.0407	0.843304	expression
cka-2	Ethanol	BPA	2.6072	0.0417	0.8547	expression
ekl-5	Ethanol	BPA	-0.376926	0.0418	0.8547	expression
msp-81	Ethanol	BPA	-1.02559	0.0418	0.8547	expression
F21D5.1	Ethanol	BPA	-0.338267	0.0419	0.8547	expression
bath-33	Ethanol	BPA	0.956058	0.0419	0.8547	expression
sdz-4	Ethanol	BPA	0.482976	0.0419	0.8547	expression
sgca-1	Ethanol	BPA	4.84608	0.0419	0.8547	expression
F28D1.2	Ethanol	BPA	0.388174	0.0419	0.8547	expression
ced-11	Ethanol	BPA	0.524449	0.042	0.8547	expression
F07A5.2	Ethanol	BPA	-1.07251	0.042	0.8547	expression
F17C11.6	Ethanol	BPA	0.544823	0.0422	0.8547	expression
osm-11	Ethanol	BPA	-0.335832	0.0422	0.8547	expression
D1081.7	Ethanol	BPA	-0.341673	0.0423	0.8547	expression
pgp-14	Ethanol	BPA	2.03513	0.0423	0.8547	expression
col-165	Ethanol	BPA	-0.788643	0.0426	0.85771	expression
ceh-36	Ethanol	BPA	0.660127	0.0427	0.85771	expression
F32A5.2	Ethanol	BPA	-0.385103	0.0428	0.85771	expression
F45D3.3	Ethanol	BPA	-0.360855	0.0428	0.85771	expression
msp-51	Ethanol	BPA	-1.08482	0.0431	0.862211	expression
T24B8.3	Ethanol	BPA	0.369191	0.0432	0.862697	expression
E01G6.3	Ethanol	BPA	-0.570683	0.0433	0.86418	expression
B0281.5	Ethanol	BPA	0.410065	0.0435	0.866654	expression
Y111B2A.3	Ethanol	BPA	-0.333074	0.04385	0.870583	expression
ceh-43	Ethanol	BPA	0.444763	0.04385	0.870583	expression
cth-2	Ethanol	BPA	-0.331984	0.0441	0.874024	expression
Y105C5B.3	Ethanol	BPA	-0.913251	0.0443	0.875474	expression
Y11D7A.3	Ethanol	BPA	-1.09959	0.0446	0.880869	expression
gmeb-4	Ethanol	BPA	-0.410109	0.0447	0.881317	expression
egg-5	Ethanol	BPA	-0.334286	0.045	0.883285	expression
perm-5	Ethanol	BPA	-0.330595	0.0451	0.883285	expression
C55A6.4	Ethanol	BPA	-0.649278	0.0452	0.883285	expression
Y24D9A.9	Ethanol	BPA	Inf	0.0454	0.883285	expression
anmt-2	Ethanol	BPA	-0.433972	0.0455	0.883285	expression
flu-2	Ethanol	BPA	-0.349772	0.0455	0.883285	expression
puf-6	Ethanol	BPA	-0.335573	0.0455	0.883285	expression
hcp-3	Ethanol	BPA	-0.327043	0.04555	0.883285	expression
sdz-8	Ethanol	BPA	0.742134	0.04555	0.883285	expression
F52H3.4	Ethanol	BPA	-0.358411	0.04585	0.883285	expression
sfrp-1	Ethanol	BPA	0.679115	0.04585	0.883285	expression
hke-4.1	Ethanol	BPA	-0.334746	0.0459	0.883285	expression
ptr-2	Ethanol	BPA	-0.33665	0.0461	0.883285	expression
F36H12.15	Ethanol	BPA	-2.62512	0.0461	0.883285	expression
F57B7.2	Ethanol	BPA	-2.16112	0.0462	0.883285	expression
Y38E10A.14	Ethanol	BPA	-0.553267	0.0462	0.883285	expression
fbxc-22	Ethanol	BPA	0.629972	0.0462	0.883285	expression
H29C22.1	Ethanol	BPA	-0.373601	0.04625	0.883285	expression
cyp-34A4	Ethanol	BPA	-0.464828	0.0463	0.883285	expression
trpa-2	Ethanol	BPA	0.560666	0.04635	0.883285	expression
M60.7	Ethanol	BPA	-0.484058	0.0467	0.884466	expression
fbxc-29	Ethanol	BPA	0.51009	0.0467	0.884466	expression
sra-14	Ethanol	BPA	-0.705302	0.0467	0.884466	expression
let-99	Ethanol	BPA	-0.329332	0.0468	0.884466	expression
Y43F8C.18	Ethanol	BPA	1.15184	0.0468	0.884466	expression
H02I12.5	Ethanol	BPA	-0.334254	0.04705	0.886669	expression
C02F12.8	Ethanol	BPA	-0.370239	0.0471	0.886669	expression
fbxc-42	Ethanol	BPA	-0.547367	0.04715	0.886669	expression
col-122	Ethanol	BPA	-0.364268	0.0473	0.887086	expression
mex-5	Ethanol	BPA	-0.341812	0.04735	0.887501	expression
Y62H9A.3	Ethanol	BPA	-0.325074	0.04765	0.891657	expression
R07E4.5	Ethanol	BPA	-0.357181	0.0479	0.891942	expression
acs-13	Ethanol	BPA	-0.336986	0.0479	0.891942	expression
irg-2	Ethanol	BPA	0.56743	0.0479	0.891942	expression
mex-6	Ethanol	BPA	-0.326656	0.0481	0.892749	expression
mig-17	Ethanol	BPA	-0.524717	0.0481	0.892749	expression
ugt-22	Ethanol	BPA	0.317715	0.0484	0.895929	expression
ldh-1	Ethanol	BPA	-0.327708	0.0485	0.896325	expression
F02E8.4	Ethanol	BPA	-0.329922	0.0487	0.898814	expression
K03H4.2	Ethanol	BPA	-0.345551	0.0488	0.898814	expression
Y57G11C.33	Ethanol	BPA	-0.352147	0.04885	0.898814	expression
K09C4.5	Ethanol	BPA	0.430807	0.0489	0.898814	expression
Y53H1B.2	Ethanol	BPA	-0.342098	0.0496	0.908749	expression
K10C2.7	Ethanol	BPA	0.62491	0.0496	0.908749	expression
ZK643.2	Ethanol	BPA	-0.356458	0.0498	0.910948	expression
B0035.13	Ethanol	BPS	0.842938	5e-05	0.00760066	expression
B0250.7	Ethanol	BPS	-1.33759	5e-05	0.00760066	expression
C03C10.5	Ethanol	BPS	Inf	5e-05	0.00760066	expression
C04G2.9	Ethanol	BPS	-2.6703	5e-05	0.00760066	expression
C05D11.5	Ethanol	BPS	0.980303	5e-05	0.00760066	expression
C08F1.10	Ethanol	BPS	1.19758	5e-05	0.00760066	expression
C09F9.2	Ethanol	BPS	1.95093	5e-05	0.00760066	expression
C14C6.5	Ethanol	BPS	-0.926241	5e-05	0.00760066	expression
C33G8.3	Ethanol	BPS	1.24503	5e-05	0.00760066	expression
C34E7.4	Ethanol	BPS	0.896039	5e-05	0.00760066	expression
C40H1.8	Ethanol	BPS	3.68667	5e-05	0.00760066	expression
C49C8.5	Ethanol	BPS	0.796212	5e-05	0.00760066	expression
F25D1.5	Ethanol	BPS	1.14339	5e-05	0.00760066	expression
F33E2.5	Ethanol	BPS	1.00431	5e-05	0.00760066	expression
F35E12.5	Ethanol	BPS	2.22426	5e-05	0.00760066	expression
F53A9.8	Ethanol	BPS	1.13187	5e-05	0.00760066	expression
K05C4.9	Ethanol	BPS	1.07868	5e-05	0.00760066	expression
K09C4.5	Ethanol	BPS	0.985153	5e-05	0.00760066	expression
R09E12.9	Ethanol	BPS	1.33667	5e-05	0.00760066	expression
T02E9.5	Ethanol	BPS	2.10144	5e-05	0.00760066	expression
T16G1.6	Ethanol	BPS	1.41232	5e-05	0.00760066	expression
T16G1.7	Ethanol	BPS	0.972832	5e-05	0.00760066	expression
T24B8.3	Ethanol	BPS	0.85692	5e-05	0.00760066	expression
T26H5.9	Ethanol	BPS	1.38289	5e-05	0.00760066	expression
Y46G5A.7	Ethanol	BPS	1.11399	5e-05	0.00760066	expression
Y65B4BR.1	Ethanol	BPS	2.35252	5e-05	0.00760066	expression
ced-11	Ethanol	BPS	1.12521	5e-05	0.00760066	expression
ces-2	Ethanol	BPS	2.02382	5e-05	0.00760066	expression
cht-1	Ethanol	BPS	0.851482	5e-05	0.00760066	expression
col-125	Ethanol	BPS	-1.48067	5e-05	0.00760066	expression
col-129	Ethanol	BPS	-1.26925	5e-05	0.00760066	expression
col-133	Ethanol	BPS	-3.24641	5e-05	0.00760066	expression
col-139	Ethanol	BPS	-1.89929	5e-05	0.00760066	expression
col-147	Ethanol	BPS	-2.12564	5e-05	0.00760066	expression
col-77	Ethanol	BPS	-2.22154	5e-05	0.00760066	expression
col-99	Ethanol	BPS	1.19295	5e-05	0.00760066	expression
cpt-4	Ethanol	BPS	1.6652	5e-05	0.00760066	expression
cyp-35A2	Ethanol	BPS	0.81048	5e-05	0.00760066	expression
cyp-35A3	Ethanol	BPS	1.89628	5e-05	0.00760066	expression
cyp-35A4	Ethanol	BPS	1.61163	5e-05	0.00760066	expression
cyp-35C1	Ethanol	BPS	1.12502	5e-05	0.00760066	expression
dao-2	Ethanol	BPS	1.30537	5e-05	0.00760066	expression
dhs-23	Ethanol	BPS	1.38975	5e-05	0.00760066	expression
dpy-17	Ethanol	BPS	1.05772	5e-05	0.00760066	expression
dpy-5	Ethanol	BPS	-3.38992	5e-05	0.00760066	expression
ech-9	Ethanol	BPS	1.8007	5e-05	0.00760066	expression
fat-7	Ethanol	BPS	-0.942588	5e-05	0.00760066	expression
fbxc-51	Ethanol	BPS	0.937236	5e-05	0.00760066	expression
fil-1	Ethanol	BPS	1.77799	5e-05	0.00760066	expression
gipc-2	Ethanol	BPS	-2.00534	5e-05	0.00760066	expression
glit-1	Ethanol	BPS	0.850934	5e-05	0.00760066	expression
hch-1	Ethanol	BPS	2.27526	5e-05	0.00760066	expression
his-24	Ethanol	BPS	0.915978	5e-05	0.00760066	expression
hsp-70	Ethanol	BPS	-0.743517	5e-05	0.00760066	expression
igcm-1	Ethanol	BPS	1.36423	5e-05	0.00760066	expression
inx-2	Ethanol	BPS	0.695126	5e-05	0.00760066	expression
jmjd-3.2	Ethanol	BPS	1.01874	5e-05	0.00760066	expression
lam-3	Ethanol	BPS	0.960527	5e-05	0.00760066	expression
lipl-1	Ethanol	BPS	1.77354	5e-05	0.00760066	expression
lpr-3	Ethanol	BPS	1.36305	5e-05	0.00760066	expression
lys-7	Ethanol	BPS	-1.7206	5e-05	0.00760066	expression
metr-1	Ethanol	BPS	-0.740815	5e-05	0.00760066	expression
mlt-11	Ethanol	BPS	1.41072	5e-05	0.00760066	expression
mnp-1	Ethanol	BPS	1.03499	5e-05	0.00760066	expression
nhr-25	Ethanol	BPS	1.32369	5e-05	0.00760066	expression
nlp-39	Ethanol	BPS	Inf	5e-05	0.00760066	expression
noah-1	Ethanol	BPS	1.27652	5e-05	0.00760066	expression
noah-2	Ethanol	BPS	1.41613	5e-05	0.00760066	expression
pgp-1	Ethanol	BPS	1.96209	5e-05	0.00760066	expression
ssq-4	Ethanol	BPS	-2.08782	5e-05	0.00760066	expression
thn-1	Ethanol	BPS	-2.16141	5e-05	0.00760066	expression
thn-2	Ethanol	BPS	-0.753201	5e-05	0.00760066	expression
ugt-16	Ethanol	BPS	1.33248	5e-05	0.00760066	expression
ugt-18	Ethanol	BPS	3.39589	5e-05	0.00760066	expression
ugt-21	Ethanol	BPS	1.20475	5e-05	0.00760066	expression
wrt-10	Ethanol	BPS	1.86674	5e-05	0.00760066	expression
C29F7.2	Ethanol	BPS	0.710039	0.0001	0.0131284	expression
F54B11.10	Ethanol	BPS	Inf	0.0001	0.0131284	expression
T27A10.8	Ethanol	BPS	-0.638318	0.0001	0.0131284	expression
ceh-32	Ethanol	BPS	0.911432	0.0001	0.0131284	expression
clec-210	Ethanol	BPS	2.11622	0.0001	0.0131284	expression
clec-222	Ethanol	BPS	0.816087	0.0001	0.0131284	expression
col-73	Ethanol	BPS	-2.5536	0.0001	0.0131284	expression
cutl-2	Ethanol	BPS	2.42783	0.0001	0.0131284	expression
cyp-14A3	Ethanol	BPS	1.57218	0.0001	0.0131284	expression
efl-3	Ethanol	BPS	0.919737	0.0001	0.0131284	expression
pitr-5	Ethanol	BPS	-1.25697	0.0001	0.0131284	expression
ssq-2	Ethanol	BPS	-1.90313	0.0001	0.0131284	expression
C28C12.4	Ethanol	BPS	-0.814866	0.00015	0.0186339	expression
C40A11.8	Ethanol	BPS	Inf	0.00015	0.0186339	expression
F48E3.6	Ethanol	BPS	1.04981	0.00015	0.0186339	expression
F53B3.5	Ethanol	BPS	0.799528	0.00015	0.0186339	expression
W03F9.4	Ethanol	BPS	1.00246	0.00015	0.0186339	expression
C33G3.4	Ethanol	BPS	0.76906	0.0002	0.0226529	expression
M60.2	Ethanol	BPS	0.795597	0.0002	0.0226529	expression
R09E10.5	Ethanol	BPS	1.45154	0.0002	0.0226529	expression
T05E12.3	Ethanol	BPS	-0.876991	0.0002	0.0226529	expression
dod-3	Ethanol	BPS	-1.02963	0.0002	0.0226529	expression
gba-2	Ethanol	BPS	1.66202	0.0002	0.0226529	expression
nhr-156	Ethanol	BPS	-1.31941	0.0002	0.0226529	expression
ssq-1	Ethanol	BPS	-1.41237	0.0002	0.0226529	expression
ttr-50	Ethanol	BPS	0.660294	0.0002	0.0226529	expression
C50B6.7	Ethanol	BPS	0.787322	0.00025	0.026993	expression
EEED8.2	Ethanol	BPS	1.11542	0.00025	0.026993	expression
col-38	Ethanol	BPS	-1.54884	0.00025	0.026993	expression
lbp-8	Ethanol	BPS	1.33508	0.00025	0.026993	expression
let-653	Ethanol	BPS	1.089	0.00025	0.026993	expression
F28D1.2	Ethanol	BPS	0.672547	0.0003	0.0312243	expression
Y52E8A.4	Ethanol	BPS	-1.2453	0.0003	0.0312243	expression
bli-6	Ethanol	BPS	-1.23534	0.0003	0.0312243	expression
lbp-1	Ethanol	BPS	0.638211	0.0003	0.0312243	expression
C08F11.12	Ethanol	BPS	0.801717	0.00035	0.0348582	expression
C52A10.2	Ethanol	BPS	1.28729	0.00035	0.0348582	expression
fmi-1	Ethanol	BPS	1.05121	0.00035	0.0348582	expression
pmp-5	Ethanol	BPS	-0.618212	0.00035	0.0348582	expression
sss-1	Ethanol	BPS	-1.72377	0.00035	0.0348582	expression
R09E10.6	Ethanol	BPS	-1.94154	0.0004	0.0391627	expression
crb-1	Ethanol	BPS	0.804575	0.0004	0.0391627	expression
ZK512.1	Ethanol	BPS	1.38623	0.0005	0.0477397	expression
cyp-13B1	Ethanol	BPS	1.19052	0.0005	0.0477397	expression
sto-1	Ethanol	BPS	1.25444	0.0005	0.0477397	expression
F13B6.1	Ethanol	BPS	1.83481	0.00055	0.0512431	expression
cyp-33A1	Ethanol	BPS	0.631423	0.00055	0.0512431	expression
fbxb-88	Ethanol	BPS	1.12341	0.00055	0.0512431	expression
cutl-25	Ethanol	BPS	1.18178	0.0006	0.0554544	expression
M03D4.4	Ethanol	BPS	1.16152	0.00065	0.0591295	expression
pat-9	Ethanol	BPS	1.0719	0.00065	0.0591295	expression
C18H9.6	Ethanol	BPS	0.709844	0.0007	0.0617336	expression
F46E10.2	Ethanol	BPS	0.817356	0.0007	0.0617336	expression
hil-3	Ethanol	BPS	0.621726	0.0007	0.0617336	expression
hst-3.2	Ethanol	BPS	2.13557	0.0007	0.0617336	expression
DH11.2	Ethanol	BPS	-0.646326	0.0008	0.0684622	expression
ddr-2	Ethanol	BPS	0.984656	0.0008	0.0684622	expression
lys-10	Ethanol	BPS	-0.942087	0.0008	0.0684622	expression
sodh-1	Ethanol	BPS	0.569068	0.0008	0.0684622	expression
K05F1.5	Ethanol	BPS	0.792368	0.00085	0.0716792	expression
cyp-35A5	Ethanol	BPS	1.09882	0.00085	0.0716792	expression
D1086.7	Ethanol	BPS	-0.606556	0.0009	0.0742693	expression
T19B10.2	Ethanol	BPS	0.575631	0.0009	0.0742693	expression
dhs-20	Ethanol	BPS	0.688884	0.0009	0.0742693	expression
ugt-57	Ethanol	BPS	1.93584	0.00095	0.0778394	expression
dct-17	Ethanol	BPS	0.840565	0.001	0.0807902	expression
skr-21	Ethanol	BPS	0.812918	0.001	0.0807902	expression
C50D2.6	Ethanol	BPS	0.984575	0.00105	0.0836597	expression
cki-1	Ethanol	BPS	1.0534	0.00105	0.0836597	expression
clec-169	Ethanol	BPS	4.45205	0.00115	0.0891675	expression
col-142	Ethanol	BPS	-0.580886	0.00115	0.0891674	expression
cyn-6	Ethanol	BPS	0.644097	0.00115	0.0891675	expression
nhr-67	Ethanol	BPS	1.42372	0.00115	0.0891675	expression
T16G1.4	Ethanol	BPS	0.999179	0.00125	0.0956374	expression
cutl-9	Ethanol	BPS	1.39898	0.00125	0.0956374	expression
T19C4.1	Ethanol	BPS	1.67048	0.0013	0.0988086	expression
gst-4	Ethanol	BPS	0.669301	0.0014	0.105027	expression
hmg-11	Ethanol	BPS	0.609461	0.0014	0.105027	expression
F20G2.5	Ethanol	BPS	1.41669	0.00145	0.108076	expression
C46C11.4	Ethanol	BPS	1.238	0.0015	0.111087	expression
C04F12.7	Ethanol	BPS	-1.43122	0.0016	0.11553	expression
F35D2.3	Ethanol	BPS	1.0562	0.0016	0.11553	expression
K10C2.8	Ethanol	BPS	-0.703011	0.0016	0.11553	expression
T28F3.8	Ethanol	BPS	0.575956	0.0016	0.11553	expression
col-161	Ethanol	BPS	-3.05158	0.0017	0.121988	expression
F26A3.4	Ethanol	BPS	-0.53398	0.00175	0.122532	expression
clec-5	Ethanol	BPS	-0.78794	0.00175	0.122532	expression
col-138	Ethanol	BPS	-1.7803	0.00175	0.122532	expression
ham-1	Ethanol	BPS	0.761664	0.00175	0.122532	expression
T24C4.2	Ethanol	BPS	0.66353	0.00185	0.127982	expression
irx-1	Ethanol	BPS	0.883019	0.00185	0.127982	expression
F23F1.6	Ethanol	BPS	-0.763973	0.0019	0.129886	expression
fbxb-65	Ethanol	BPS	0.973545	0.0019	0.129886	expression
fbxc-24	Ethanol	BPS	1.05661	0.00195	0.13252	expression
cdr-4	Ethanol	BPS	0.560532	0.002	0.135123	expression
R05D8.9	Ethanol	BPS	1.87552	0.00205	0.1369	expression
fbxc-34	Ethanol	BPS	1.27715	0.00205	0.1369	expression
msp-81	Ethanol	BPS	-2.13761	0.0022	0.146072	expression
C06E1.1	Ethanol	BPS	0.700986	0.0025	0.162261	expression
C49A9.5	Ethanol	BPS	0.794225	0.0025	0.162261	expression
fbxb-45	Ethanol	BPS	0.765239	0.0025	0.162261	expression
msp-57	Ethanol	BPS	-2.2392	0.0025	0.162261	expression
aat-3	Ethanol	BPS	0.603247	0.00255	0.162763	expression
fbxb-18	Ethanol	BPS	1.002	0.00255	0.162763	expression
mtl-2	Ethanol	BPS	0.659626	0.00255	0.162763	expression
ZK593.3	Ethanol	BPS	-0.804668	0.0027	0.171391	expression
fbxb-78	Ethanol	BPS	1.1477	0.00275	0.173611	expression
col-12	Ethanol	BPS	-3.35305	0.0028	0.175807	expression
col-167	Ethanol	BPS	-1.5737	0.00285	0.177022	expression
msp-36	Ethanol	BPS	-1.91355	0.00285	0.177022	expression
col-60	Ethanol	BPS	-1.89174	0.0029	0.179164	expression
K02E7.6	Ethanol	BPS	0.874959	0.00295	0.180325	expression
ztf-6	Ethanol	BPS	0.530325	0.00295	0.180325	expression
col-10	Ethanol	BPS	-0.844471	0.003	0.182416	expression
clec-62	Ethanol	BPS	0.639285	0.00305	0.183524	expression
ugt-37	Ethanol	BPS	1.46271	0.00305	0.183524	expression
C07D10.5	Ethanol	BPS	0.568888	0.0031	0.185566	expression
hlh-14	Ethanol	BPS	1.01144	0.00315	0.186625	expression
lmp-2	Ethanol	BPS	0.672794	0.00315	0.186625	expression
C16B8.4	Ethanol	BPS	1.00679	0.00325	0.191568	expression
ceh-36	Ethanol	BPS	0.987981	0.0034	0.199289	expression
asp-14	Ethanol	BPS	0.566468	0.00345	0.199289	expression
clec-43	Ethanol	BPS	-0.872799	0.00345	0.199289	expression
col-88	Ethanol	BPS	-3.62435	0.00345	0.199289	expression
gadr-3	Ethanol	BPS	0.827824	0.0035	0.201172	expression
ZK185.5	Ethanol	BPS	0.582765	0.00355	0.203035	expression
Y47H10A.5	Ethanol	BPS	-0.790877	0.0036	0.204881	expression
C08F8.15	Ethanol	BPS	0.930239	0.00365	0.206708	expression
msp-59	Ethanol	BPS	-2.08659	0.0038	0.214153	expression
F17E9.5	Ethanol	BPS	-1.88007	0.00395	0.220057	expression
tps-2	Ethanol	BPS	-0.496555	0.00395	0.220057	expression
C10C5.3	Ethanol	BPS	-0.546742	0.004	0.220057	expression
EEED8.15	Ethanol	BPS	0.59192	0.004	0.220057	expression
Y82E9BR.1	Ethanol	BPS	0.743646	0.004	0.220057	expression
T28F4.4	Ethanol	BPS	-0.561253	0.00405	0.221752	expression
tbx-2	Ethanol	BPS	0.782246	0.0041	0.223431	expression
C17H12.4	Ethanol	BPS	0.515343	0.0042	0.227806	expression
ceh-43	Ethanol	BPS	0.630879	0.00425	0.22944	expression
D1086.10	Ethanol	BPS	-0.49315	0.0043	0.23106	expression
cfz-2	Ethanol	BPS	0.679553	0.00435	0.232665	expression
F32H2.6	Ethanol	BPS	1.34511	0.0044	0.23318	expression
Y45F10C.2	Ethanol	BPS	0.819349	0.0044	0.23318	expression
Y47D7A.13	Ethanol	BPS	-1.17554	0.00445	0.233686	expression
ceh-16	Ethanol	BPS	1.55418	0.00445	0.233686	expression
mxl-3	Ethanol	BPS	-0.551503	0.0045	0.23467	expression
C36A4.5	Ethanol	BPS	-0.475827	0.00455	0.23467	expression
T05H10.3	Ethanol	BPS	1.18567	0.00455	0.23467	expression
ZK484.5	Ethanol	BPS	-2.6222	0.00455	0.23467	expression
cdr-2	Ethanol	BPS	0.578231	0.0046	0.23515	expression
clec-4	Ethanol	BPS	-0.6755	0.0046	0.23515	expression
B0228.6	Ethanol	BPS	0.758266	0.00465	0.23562	expression
T05E11.9	Ethanol	BPS	0.49861	0.00465	0.23562	expression
cpi-1	Ethanol	BPS	0.47585	0.00475	0.239636	expression
K07H8.9	Ethanol	BPS	-0.616472	0.0048	0.241106	expression
C10G11.8	Ethanol	BPS	-1.62524	0.00485	0.242563	expression
col-121	Ethanol	BPS	1.48386	0.00495	0.246497	expression
msp-76	Ethanol	BPS	-1.90912	0.005	0.247918	expression
clec-223	Ethanol	BPS	0.491735	0.00505	0.249328	expression
tbb-4	Ethanol	BPS	1.20726	0.00515	0.253183	expression
C17H12.6	Ethanol	BPS	0.936855	0.0052	0.254558	expression
msp-40	Ethanol	BPS	-1.68484	0.00525	0.254846	expression
nhr-17	Ethanol	BPS	-0.4844	0.00525	0.254846	expression
msp-64	Ethanol	BPS	-2.42939	0.0053	0.256196	expression
col-49	Ethanol	BPS	-2.67029	0.0055	0.264756	expression
R08E5.3	Ethanol	BPS	0.55375	0.00555	0.266055	expression
Y69E1A.2	Ethanol	BPS	-1.26475	0.0057	0.272116	expression
arf-1.1	Ethanol	BPS	0.885534	0.0058	0.275751	expression
Y45G5AM.5	Ethanol	BPS	0.644973	0.00595	0.281723	expression
C49G7.12	Ethanol	BPS	0.96624	0.00605	0.281837	expression
R04A9.7	Ethanol	BPS	0.775726	0.00605	0.281837	expression
fkb-7	Ethanol	BPS	0.827628	0.00605	0.281837	expression
lam-2	Ethanol	BPS	0.473516	0.00605	0.281837	expression
cln-3.3	Ethanol	BPS	0.688924	0.0061	0.283025	expression
syg-2	Ethanol	BPS	0.768704	0.00615	0.284204	expression
clec-7	Ethanol	BPS	-0.594094	0.0062	0.285373	expression
msp-50	Ethanol	BPS	-2.47338	0.0063	0.288825	expression
C06B8.7	Ethanol	BPS	0.513243	0.00635	0.289967	expression
R03E9.2	Ethanol	BPS	0.888684	0.0064	0.291099	expression
F14B4.1	Ethanol	BPS	0.814448	0.00645	0.292223	expression
F36H5.4	Ethanol	BPS	0.845489	0.0066	0.296692	expression
math-34	Ethanol	BPS	1.01391	0.0066	0.296692	expression
cpr-4	Ethanol	BPS	-0.555116	0.0067	0.30002	expression
sym-1	Ethanol	BPS	1.75417	0.00695	0.308668	expression
col-162	Ethanol	BPS	-1.66215	0.007	0.308668	expression
cyp-13A5	Ethanol	BPS	0.530375	0.007	0.308668	expression
tyr-2	Ethanol	BPS	-0.548324	0.007	0.308668	expression
msp-19	Ethanol	BPS	-2.46194	0.00705	0.309691	expression
cec-9	Ethanol	BPS	-0.466908	0.0071	0.310706	expression
F13G11.3	Ethanol	BPS	-0.468135	0.0072	0.312713	expression
F46A8.13	Ethanol	BPS	Inf	0.0072	0.312713	expression
K02B12.2	Ethanol	BPS	0.612954	0.0073	0.315869	expression
msp-152	Ethanol	BPS	-1.86782	0.00735	0.316638	expression
F55G1.15	Ethanol	BPS	0.700535	0.0074	0.316638	expression
msd-4	Ethanol	BPS	-3.49533	0.0074	0.316638	expression
nas-20	Ethanol	BPS	-0.488848	0.0075	0.319506	expression
faah-2	Ethanol	BPS	-0.471872	0.00755	0.319506	expression
grl-16	Ethanol	BPS	-1.16122	0.00755	0.319506	expression
inx-3	Ethanol	BPS	0.461694	0.0077	0.324665	expression
klp-16	Ethanol	BPS	-0.435733	0.00775	0.325585	expression
myo-3	Ethanol	BPS	-0.456221	0.0078	0.326498	expression
C14B1.7	Ethanol	BPS	-0.45161	0.00785	0.327405	expression
msp-51	Ethanol	BPS	-2.59747	0.0079	0.328305	expression
dgn-1	Ethanol	BPS	0.50856	0.00795	0.329198	expression
pxn-2	Ethanol	BPS	0.707033	0.00815	0.336275	expression
cin-4	Ethanol	BPS	-0.481177	0.00835	0.342084	expression
dpf-2	Ethanol	BPS	-0.446672	0.00835	0.342084	expression
F44A6.5	Ethanol	BPS	-0.72092	0.00845	0.344957	expression
Y59E9AL.6	Ethanol	BPS	-1.55181	0.0085	0.345378	expression
Y47H9C.1	Ethanol	BPS	0.78885	0.00855	0.345378	expression
col-159	Ethanol	BPS	-0.52625	0.00855	0.345378	expression
K06A5.2	Ethanol	BPS	-1.62334	0.0086	0.346187	expression
spp-18	Ethanol	BPS	0.556684	0.00865	0.346991	expression
set-28	Ethanol	BPS	-0.918066	0.0087	0.347789	expression
lsy-27	Ethanol	BPS	-1.14703	0.009	0.358541	expression
E02H4.7	Ethanol	BPS	-0.646021	0.00905	0.359294	expression
C40A11.2	Ethanol	BPS	0.985759	0.00915	0.361761	expression
col-62	Ethanol	BPS	-1.37099	0.0092	0.361761	expression
E02H1.2	Ethanol	BPS	-0.448998	0.00925	0.361761	expression
F20C5.6	Ethanol	BPS	0.689915	0.0093	0.361761	expression
msp-55	Ethanol	BPS	-2.68459	0.0093	0.361761	expression
wago-4	Ethanol	BPS	-0.429622	0.0093	0.361761	expression
atf-2	Ethanol	BPS	1.03375	0.00935	0.362485	expression
C33F10.1	Ethanol	BPS	-1.89098	0.00945	0.365137	expression
C46A5.6	Ethanol	BPS	-0.440012	0.00965	0.370387	expression
F07A5.2	Ethanol	BPS	-1.50118	0.00965	0.370387	expression
acs-7	Ethanol	BPS	0.486271	0.00975	0.372986	expression
F14H12.3	Ethanol	BPS	-0.634057	0.0098	0.373661	expression
btb-20	Ethanol	BPS	-0.560345	0.00995	0.378133	expression
his-67	Ethanol	BPS	-0.922602	0.01005	0.380681	expression
C08F1.11	Ethanol	BPS	1.0442	0.01015	0.383212	expression
R09B3.2	Ethanol	BPS	-0.41843	0.0102	0.383846	expression
R02C2.7	Ethanol	BPS	0.862471	0.01025	0.384475	expression
cyp-25A3	Ethanol	BPS	0.620803	0.01035	0.386969	expression
Y39B6A.27	Ethanol	BPS	0.714613	0.0104	0.387585	expression
T26A8.4	Ethanol	BPS	-0.43397	0.0105	0.388803	expression
cpb-3	Ethanol	BPS	-0.418168	0.0105	0.388803	expression
F07C6.6	Ethanol	BPS	1.52292	0.0109	0.399204	expression
asp-13	Ethanol	BPS	-0.444944	0.0109	0.399204	expression
K11G9.3	Ethanol	BPS	-0.751497	0.01105	0.405272	expression
mup-2	Ethanol	BPS	-0.428131	0.0112	0.409473	expression
gipc-1	Ethanol	BPS	-1.30216	0.0114	0.414401	expression
asp-17	Ethanol	BPS	-0.725308	0.01145	0.414401	expression
duo-1	Ethanol	BPS	-0.437863	0.01155	0.414401	expression
gpa-16	Ethanol	BPS	-0.41498	0.0116	0.414401	expression
gsp-4	Ethanol	BPS	-1.85485	0.0116	0.414401	expression
pax-3	Ethanol	BPS	0.90357	0.01155	0.414401	expression
F41C3.2	Ethanol	BPS	-0.63508	0.0117	0.418483	expression
lipl-2	Ethanol	BPS	0.662501	0.012	0.42361	expression
Y51H7C.13	Ethanol	BPS	-1.12605	0.012	0.42361	expression
mlc-1	Ethanol	BPS	-0.423825	0.0121	0.42361	expression
mon-2	Ethanol	BPS	-0.425275	0.0121	0.42361	expression
nac-1	Ethanol	BPS	-0.632489	0.0121	0.42361	expression
rnp-8	Ethanol	BPS	-0.418387	0.0121	0.42361	expression
ugt-22	Ethanol	BPS	0.419652	0.0121	0.42361	expression
ppt-1	Ethanol	BPS	0.658442	0.01215	0.424075	expression
C43D7.8	Ethanol	BPS	1.16139	0.0123	0.426732	expression
K09D9.1	Ethanol	BPS	-0.650019	0.0123	0.426732	expression
fbxa-162	Ethanol	BPS	1.01513	0.0125	0.429358	expression
msp-113	Ethanol	BPS	-3.00105	0.0125	0.429358	expression
C08F1.6	Ethanol	BPS	0.520639	0.0126	0.433237	expression
gyg-1	Ethanol	BPS	-0.481425	0.0127	0.43538	expression
him-3	Ethanol	BPS	-0.418468	0.0128	0.435801	expression
cyp-13A10	Ethanol	BPS	0.922295	0.013	0.442028	expression
F25B5.5	Ethanol	BPS	-0.436719	0.01305	0.442028	expression
T02C1.1	Ethanol	BPS	0.830553	0.0131	0.442028	expression
fbf-1	Ethanol	BPS	-0.444015	0.0131	0.442028	expression
F53F1.6	Ethanol	BPS	-0.774767	0.0132	0.442028	expression
C33D9.13	Ethanol	BPS	0.611582	0.0132	0.442028	expression
W05H9.1	Ethanol	BPS	0.430889	0.0132	0.442028	expression
B0403.3	Ethanol	BPS	0.835962	0.0135	0.449098	expression
C14C10.4	Ethanol	BPS	-0.408413	0.0137	0.45293	expression
unc-39	Ethanol	BPS	1.98399	0.0137	0.45293	expression
pbo-4	Ethanol	BPS	0.472543	0.01375	0.45293	expression
C40A11.6	Ethanol	BPS	1.02208	0.0138	0.45293	expression
ftn-1	Ethanol	BPS	-1.84337	0.0138	0.45293	expression
rev-1	Ethanol	BPS	-0.432213	0.0138	0.45293	expression
T06E6.1	Ethanol	BPS	-0.413902	0.014	0.458193	expression
hpo-32	Ethanol	BPS	-0.44199	0.0141	0.45853	expression
rbm-28	Ethanol	BPS	-0.415343	0.0142	0.460515	expression
F15A4.6	Ethanol	BPS	0.494044	0.01425	0.460515	expression
T23G11.1	Ethanol	BPS	-1.29019	0.0143	0.460515	expression
asah-1	Ethanol	BPS	0.578592	0.0143	0.460515	expression
F58B4.5	Ethanol	BPS	0.439475	0.0144	0.460515	expression
Y113G7B.11	Ethanol	BPS	1.33115	0.01435	0.460515	expression
Y106G6D.7	Ethanol	BPS	-0.410744	0.0145	0.463075	expression
K08D9.9	Ethanol	BPS	0.67065	0.01455	0.463075	expression
gld-1	Ethanol	BPS	-0.441141	0.01455	0.463075	expression
T28A11.22	Ethanol	BPS	0.879925	0.0147	0.465898	expression
C30G12.6	Ethanol	BPS	-0.412652	0.0148	0.465898	expression
D1044.1	Ethanol	BPS	0.640372	0.0148	0.465898	expression
pole-2	Ethanol	BPS	-0.413649	0.0148	0.465898	expression
him-19	Ethanol	BPS	-0.47962	0.015	0.469926	expression
R193.2	Ethanol	BPS	-0.426843	0.01505	0.469926	expression
cyd-1	Ethanol	BPS	0.518615	0.01505	0.469926	expression
T10F2.2	Ethanol	BPS	-0.402854	0.01525	0.474167	expression
Y54H5A.1	Ethanol	BPS	-0.400101	0.0153	0.474167	expression
E02C12.6	Ethanol	BPS	0.763148	0.01535	0.474167	expression
F54A3.2	Ethanol	BPS	-0.425996	0.01535	0.474167	expression
ztf-11	Ethanol	BPS	0.494057	0.0154	0.474443	expression
F55G1.6	Ethanol	BPS	-0.418924	0.0155	0.476254	expression
dpy-10	Ethanol	BPS	0.719108	0.0158	0.484184	expression
phat-4	Ethanol	BPS	-1.16533	0.01585	0.484431	expression
C18B10.6	Ethanol	BPS	-1.32789	0.01595	0.485165	expression
C05D9.7	Ethanol	BPS	0.503753	0.016	0.485165	expression
F10D2.8	Ethanol	BPS	0.801204	0.016	0.485165	expression
W03G11.4	Ethanol	BPS	0.641888	0.01605	0.485407	expression
C04G2.8	Ethanol	BPS	-1.86501	0.0162	0.488552	expression
T08D2.8	Ethanol	BPS	-0.721088	0.01625	0.488552	expression
cpt-6	Ethanol	BPS	0.46358	0.0163	0.488552	expression
rga-3	Ethanol	BPS	-0.399084	0.01635	0.488552	expression
hil-2	Ethanol	BPS	0.411078	0.0164	0.488552	expression
cbl-1	Ethanol	BPS	-0.414034	0.01645	0.488552	expression
klp-15	Ethanol	BPS	-0.398271	0.01645	0.488552	expression
C41G7.3	Ethanol	BPS	-0.408003	0.0165	0.488781	expression
nkcc-1	Ethanol	BPS	-0.404595	0.0166	0.489459	expression
H43E16.1	Ethanol	BPS	0.557537	0.0167	0.489459	expression
ani-3	Ethanol	BPS	-0.406436	0.0167	0.489459	expression
skr-18	Ethanol	BPS	-0.408042	0.0167	0.489683	expression
F44E7.5	Ethanol	BPS	-0.426829	0.0171	0.500143	expression
ceh-26	Ethanol	BPS	0.884082	0.0173	0.503256	expression
F54E12.2	Ethanol	BPS	-0.403408	0.0175	0.506532	expression
dmd-5	Ethanol	BPS	1.02222	0.0175	0.506532	expression
msp-49	Ethanol	BPS	-1.63865	0.0176	0.508505	expression
R13H4.5	Ethanol	BPS	-0.631159	0.0177	0.508505	expression
cat-4	Ethanol	BPS	0.414293	0.0177	0.508505	expression
sec-16	Ethanol	BPS	-0.394776	0.0177	0.508677	expression
fbxb-102	Ethanol	BPS	0.917503	0.0178	0.509018	expression
lipl-3	Ethanol	BPS	-0.829695	0.0178	0.509018	expression
chl-1	Ethanol	BPS	-0.399996	0.0179	0.510614	expression
C14F11.2	Ethanol	BPS	0.591718	0.018	0.510779	expression
F01G4.4	Ethanol	BPS	-0.395549	0.0181	0.512363	expression
F53A9.2	Ethanol	BPS	-1.20522	0.0182	0.512682	expression
xpo-3	Ethanol	BPS	-0.391803	0.0182	0.512682	expression
gstk-1	Ethanol	BPS	0.42485	0.0183	0.51471	expression
inx-17	Ethanol	BPS	5.23574	0.0184	0.51471	expression
C01H6.6	Ethanol	BPS	-0.571022	0.0184	0.51471	expression
ZK418.8	Ethanol	BPS	-0.418324	0.0184	0.51471	expression
him-6	Ethanol	BPS	-0.387678	0.019	0.53021	expression
nhr-284	Ethanol	BPS	-0.961353	0.0191	0.530324	expression
F28C6.2	Ethanol	BPS	-0.406076	0.0192	0.531827	expression
cebp-1	Ethanol	BPS	-0.469869	0.0192	0.531937	expression
Y54E10A.12	Ethanol	BPS	-0.397714	0.0193	0.533007	expression
K11D12.13	Ethanol	BPS	0.392384	0.0194	0.533007	expression
Y57G11C.51	Ethanol	BPS	-0.656331	0.0194	0.533007	expression
K07A1.6	Ethanol	BPS	0.53108	0.0195	0.533007	expression
ref-2	Ethanol	BPS	0.805015	0.0195	0.533007	expression
C50F2.7	Ethanol	BPS	1.12151	0.0196	0.533007	expression
nlr-1	Ethanol	BPS	0.57145	0.0196	0.533007	expression
K04C2.2	Ethanol	BPS	-0.385445	0.0197	0.533007	expression
far-3	Ethanol	BPS	0.53712	0.0197	0.533007	expression
hsp-6	Ethanol	BPS	-0.402298	0.0197	0.533007	expression
C18H7.11	Ethanol	BPS	0.559722	0.0198	0.533112	expression
fbf-2	Ethanol	BPS	-0.419444	0.0198	0.533215	expression
uri-1	Ethanol	BPS	-0.386782	0.0199	0.533319	expression
C18A11.1	Ethanol	BPS	0.62553	0.0199	0.533422	expression
clu-1	Ethanol	BPS	-0.394818	0.02	0.533727	expression
Y38C1AA.7	Ethanol	BPS	-1.51225	0.0201	0.533727	expression
fmo-2	Ethanol	BPS	0.80991	0.0201	0.533727	expression
R10E9.2	Ethanol	BPS	-1.8278	0.0202	0.533929	expression
ttr-34	Ethanol	BPS	-0.652898	0.0202	0.533929	expression
lin-41	Ethanol	BPS	-0.403639	0.0202	0.534029	expression
clec-97	Ethanol	BPS	-0.443824	0.0203	0.534128	expression
let-2	Ethanol	BPS	-0.405568	0.0203	0.534228	expression
E02C12.10	Ethanol	BPS	3.53634	0.0205	0.535734	expression
mppa-1	Ethanol	BPS	-0.395972	0.0205	0.535734	expression
Y57G11C.14	Ethanol	BPS	-0.96883	0.0206	0.535924	expression
ego-1	Ethanol	BPS	-0.382129	0.0206	0.535924	expression
Y54H5A.2	Ethanol	BPS	-0.392422	0.021	0.543975	expression
C06A5.6	Ethanol	BPS	-0.382073	0.021	0.543975	expression
F17E9.4	Ethanol	BPS	0.38136	0.021	0.543975	expression
arrd-4	Ethanol	BPS	0.723737	0.0212	0.546635	expression
B0284.3	Ethanol	BPS	0.925405	0.0213	0.546773	expression
C03A3.1	Ethanol	BPS	1.02313	0.0213	0.546773	expression
mrps-22	Ethanol	BPS	-0.386798	0.0213	0.546842	expression
F13B12.6	Ethanol	BPS	-0.379309	0.0214	0.54691	expression
cex-1	Ethanol	BPS	-0.596985	0.0215	0.548256	expression
F10E7.2	Ethanol	BPS	-0.448128	0.0216	0.550872	expression
cutl-16	Ethanol	BPS	0.859558	0.0217	0.552203	expression
F54E4.2	Ethanol	BPS	-0.664356	0.0218	0.552259	expression
K11H3.8	Ethanol	BPS	-0.456709	0.0219	0.55237	expression
cyp-14A2	Ethanol	BPS	0.69795	0.0219	0.55237	expression
T09F3.2	Ethanol	BPS	-0.383569	0.022	0.552535	expression
Y55B1AR.2	Ethanol	BPS	-0.445437	0.022	0.552535	expression
msp-142	Ethanol	BPS	-2.78308	0.022	0.552535	expression
F16A11.2	Ethanol	BPS	-0.401442	0.0221	0.553842	expression
F13B12.2	Ethanol	BPS	0.604267	0.0222	0.553894	expression
cdc-6	Ethanol	BPS	-0.370233	0.0222	0.553945	expression
D1081.7	Ethanol	BPS	-0.388922	0.0223	0.554047	expression
T26G10.1	Ethanol	BPS	-0.378092	0.0223	0.554047	expression
ceh-100	Ethanol	BPS	-0.380203	0.0224	0.554098	expression
C28H8.3	Ethanol	BPS	-0.381948	0.0226	0.555621	expression
C53A5.6	Ethanol	BPS	-0.381057	0.0226	0.555621	expression
M01E11.3	Ethanol	BPS	-0.386163	0.0227	0.555621	expression
dpy-4	Ethanol	BPS	-2.54069	0.0227	0.555621	expression
fbxb-40	Ethanol	BPS	0.600034	0.0227	0.555621	expression
zim-3	Ethanol	BPS	-0.383133	0.0227	0.555621	expression
ppfr-1	Ethanol	BPS	-0.378327	0.0228	0.555668	expression
C53B7.2	Ethanol	BPS	-0.428073	0.0229	0.558151	expression
alr-1	Ethanol	BPS	0.79209	0.023	0.558192	expression
Y105C5B.3	Ethanol	BPS	-1.12591	0.0231	0.558274	expression
ain-1	Ethanol	BPS	0.385506	0.0231	0.558274	expression
B0001.2	Ethanol	BPS	-0.373112	0.0231	0.558314	expression
Y43B11AL.1	Ethanol	BPS	0.525171	0.0232	0.558355	expression
M01G5.1	Ethanol	BPS	-0.388138	0.0233	0.559785	expression
gpa-12	Ethanol	BPS	-0.719981	0.0234	0.559785	expression
dna-2	Ethanol	BPS	-0.378924	0.0234	0.559785	expression
fbxc-29	Ethanol	BPS	0.578328	0.0235	0.559785	expression
rpoa-2	Ethanol	BPS	-0.370874	0.0235	0.559785	expression
vps-36	Ethanol	BPS	-0.385688	0.0235	0.559785	expression
R11G1.7	Ethanol	BPS	0.828953	0.0236	0.56101	expression
R04A9.6	Ethanol	BPS	0.964449	0.0237	0.561044	expression
JC8.2	Ethanol	BPS	-0.369807	0.0238	0.562262	expression
swt-6	Ethanol	BPS	0.483435	0.0239	0.564656	expression
scrt-1	Ethanol	BPS	1.30178	0.024	0.564682	expression
C56A3.8	Ethanol	BPS	-0.44645	0.0241	0.565885	expression
ZK632.2	Ethanol	BPS	-0.370577	0.0242	0.567083	expression
F58F9.7	Ethanol	BPS	0.390158	0.0242	0.567105	expression
C50F4.4	Ethanol	BPS	-0.474275	0.0244	0.568333	expression
Y43F8B.12	Ethanol	BPS	-2.59469	0.0244	0.568333	expression
glh-2	Ethanol	BPS	-0.383483	0.0244	0.568333	expression
F10E9.12	Ethanol	BPS	-0.495741	0.0245	0.569514	expression
fbxa-211	Ethanol	BPS	-0.51512	0.0246	0.57069	expression
sdz-4	Ethanol	BPS	0.52401	0.0247	0.570704	expression
F53A9.9	Ethanol	BPS	-0.765866	0.0248	0.571874	expression
T28C6.10	Ethanol	BPS	1.54627	0.0248	0.571885	expression
msp-78	Ethanol	BPS	-1.81695	0.0251	0.576499	expression
C46F2.1	Ethanol	BPS	-0.597031	0.0252	0.576508	expression
C35E7.6	Ethanol	BPS	0.483983	0.0252	0.576508	expression
F59A3.2	Ethanol	BPS	-0.385298	0.0253	0.576508	expression
T14B4.1	Ethanol	BPS	-0.368932	0.0253	0.576508	expression
C50F7.5	Ethanol	BPS	0.641053	0.0253	0.576511	expression
F21A9.2	Ethanol	BPS	0.846938	0.02535	0.576513	expression
ZK856.11	Ethanol	BPS	-0.398299	0.0254	0.576515	expression
K07H8.10	Ethanol	BPS	-0.400706	0.02565	0.578754	expression
athp-2	Ethanol	BPS	-0.368497	0.02565	0.578754	expression
Y54E2A.8	Ethanol	BPS	-0.398747	0.02575	0.578754	expression
Y71G12B.32	Ethanol	BPS	1.27026	0.0259	0.578754	expression
cnc-10	Ethanol	BPS	0.611301	0.026	0.578754	expression
unc-54	Ethanol	BPS	-0.412302	0.026	0.578754	expression
C50B8.1	Ethanol	BPS	-0.378709	0.0261	0.578754	expression
hpo-40	Ethanol	BPS	-0.367964	0.0261	0.578754	expression
fbxb-19	Ethanol	BPS	0.752987	0.02615	0.578754	expression
gadr-1	Ethanol	BPS	0.833629	0.02615	0.578754	expression
unc-22	Ethanol	BPS	-0.386332	0.02615	0.578754	expression
hrde-1	Ethanol	BPS	-0.396529	0.0262	0.578754	expression
ins-34	Ethanol	BPS	0.591846	0.0262	0.578754	expression
srr-6	Ethanol	BPS	-2.07263	0.0262	0.578754	expression
sid-1	Ethanol	BPS	-0.381255	0.0264	0.582034	expression
T07A9.14	Ethanol	BPS	-0.396271	0.02645	0.582034	expression
F34D10.4	Ethanol	BPS	-0.373713	0.02655	0.582034	expression
H34C03.2	Ethanol	BPS	-0.371897	0.0266	0.582034	expression
C05E11.6	Ethanol	BPS	-1.09065	0.0267	0.58311	expression
fbxb-30	Ethanol	BPS	0.755598	0.0267	0.58311	expression
C18E3.9	Ethanol	BPS	-0.383445	0.0268	0.584165	expression
kin-18	Ethanol	BPS	-0.369004	0.0269	0.584165	expression
fbxb-70	Ethanol	BPS	1.14077	0.0269	0.584165	expression
C48B4.8	Ethanol	BPS	9.06351	0.0271	0.586304	expression
T11B7.1	Ethanol	BPS	0.469706	0.0271	0.586304	expression
cutl-29	Ethanol	BPS	0.99119	0.0272	0.587367	expression
Y111B2A.2	Ethanol	BPS	-0.383211	0.0273	0.588407	expression
rcor-1	Ethanol	BPS	-0.370529	0.0274	0.588407	expression
hil-5	Ethanol	BPS	-0.36336	0.0275	0.589266	expression
D2045.9	Ethanol	BPS	0.537938	0.0277	0.589266	expression
nas-3	Ethanol	BPS	0.864035	0.0277	0.589266	expression
F36H12.2	Ethanol	BPS	-0.467654	0.0277	0.589266	expression
Y47A7.1	Ethanol	BPS	-0.367005	0.0277	0.589266	expression
cyp-13A6	Ethanol	BPS	0.601926	0.0277	0.589266	expression
gst-6	Ethanol	BPS	0.493363	0.0278	0.589266	expression
mog-5	Ethanol	BPS	-0.363419	0.0278	0.589266	expression
ani-2	Ethanol	BPS	-0.368583	0.0279	0.589266	expression
M116.5	Ethanol	BPS	-0.392061	0.0279	0.589266	expression
C14C11.2	Ethanol	BPS	-0.385632	0.0281	0.590117	expression
F29C12.4	Ethanol	BPS	-0.364229	0.0282	0.590117	expression
Y73B6BL.37	Ethanol	BPS	2.54986	0.0282	0.590117	expression
sfrp-1	Ethanol	BPS	0.765079	0.02815	0.590117	expression
F55A11.4	Ethanol	BPS	-0.372022	0.02825	0.590117	expression
T22B7.4	Ethanol	BPS	0.493197	0.0283	0.590117	expression
C48B4.10	Ethanol	BPS	-0.414576	0.0284	0.590117	expression
T07C4.3	Ethanol	BPS	-0.366554	0.0284	0.590117	expression
dnj-9	Ethanol	BPS	-0.361906	0.0284	0.590117	expression
Y106G6D.2	Ethanol	BPS	0.440236	0.0285	0.591132	expression
Y49A10A.2	Ethanol	BPS	0.512887	0.0286	0.592091	expression
B0035.6	Ethanol	BPS	-0.356646	0.0287	0.592091	expression
C31H1.8	Ethanol	BPS	-0.357884	0.0287	0.592091	expression
lin-9	Ethanol	BPS	-0.364651	0.0289	0.592878	expression
C14C10.5	Ethanol	BPS	-0.368103	0.029	0.592878	expression
K10C8.1	Ethanol	BPS	-0.467791	0.0291	0.592878	expression
T27A3.4	Ethanol	BPS	-2.68633	0.0291	0.592878	expression
cash-1	Ethanol	BPS	-0.369172	0.0291	0.592878	expression
fbxb-37	Ethanol	BPS	0.535018	0.0291	0.592878	expression
mrps-14	Ethanol	BPS	-0.365251	0.0292	0.592878	expression
R11A8.1	Ethanol	BPS	-0.439527	0.0292	0.592878	expression
let-99	Ethanol	BPS	-0.359107	0.0292	0.592878	expression
csr-1	Ethanol	BPS	-0.439901	0.0295	0.597883	expression
K11H12.5	Ethanol	BPS	0.819988	0.0296	0.597883	expression
cyp-25A2	Ethanol	BPS	0.366855	0.0297	0.59882	expression
hop-1	Ethanol	BPS	-0.382671	0.0297	0.59882	expression
W03F11.1	Ethanol	BPS	-0.367487	0.03	0.601761	expression
Y106G6H.1	Ethanol	BPS	0.404024	0.03	0.601761	expression
Y53C12B.1	Ethanol	BPS	-0.36327	0.0301	0.602635	expression
Y48A6B.9	Ethanol	BPS	93.5127	0.0301	0.602635	expression
fkb-5	Ethanol	BPS	0.814116	0.0302	0.602635	expression
wrn-1	Ethanol	BPS	-0.360897	0.0303	0.603411	expression
Y23H5B.6	Ethanol	BPS	-0.359445	0.0304	0.603411	expression
Y50D4C.2	Ethanol	BPS	-0.605879	0.0304	0.603411	expression
Y51A2D.15	Ethanol	BPS	0.431468	0.0304	0.603411	expression
R119.1	Ethanol	BPS	-0.428447	0.0305	0.603411	expression
F44E2.11	Ethanol	BPS	-1.43497	0.0306	0.605298	expression
map-2	Ethanol	BPS	-0.35338	0.0307	0.605298	expression
mes-2	Ethanol	BPS	-0.363044	0.0309	0.606629	expression
lpin-1	Ethanol	BPS	-0.36437	0.0309	0.606629	expression
B0393.6	Ethanol	BPS	-0.361395	0.031	0.606629	expression
F26F4.12	Ethanol	BPS	-0.390288	0.031	0.606629	expression
abcf-3	Ethanol	BPS	-0.354838	0.031	0.606629	expression
Y53F4B.9	Ethanol	BPS	-0.354649	0.0311	0.606629	expression
Y49A3A.4	Ethanol	BPS	-1.16901	0.0312	0.606629	expression
dnc-4	Ethanol	BPS	-0.370278	0.0313	0.606629	expression
F41G3.10	Ethanol	BPS	0.541094	0.0313	0.606629	expression
F59B2.8	Ethanol	BPS	1.02586	0.0313	0.606629	expression
T26A5.2	Ethanol	BPS	-1.06304	0.0313	0.606629	expression
R08F11.1	Ethanol	BPS	0.409447	0.0314	0.606629	expression
npp-14	Ethanol	BPS	-0.364351	0.0314	0.606629	expression
vglu-3	Ethanol	BPS	0.822706	0.0315	0.607495	expression
bra-1	Ethanol	BPS	0.519684	0.0316	0.607495	expression
hpo-24	Ethanol	BPS	-0.353225	0.0318	0.609689	expression
aip-1	Ethanol	BPS	-0.365747	0.032	0.609689	expression
tbc-2	Ethanol	BPS	-0.353814	0.032	0.609689	expression
C30C11.4	Ethanol	BPS	-0.37838	0.0321	0.609689	expression
W04H10.6	Ethanol	BPS	Inf	0.0321	0.609689	expression
glh-4	Ethanol	BPS	-0.358532	0.0321	0.609689	expression
dpy-9	Ethanol	BPS	-1.02998	0.0321	0.609689	expression
apx-1	Ethanol	BPS	-0.363733	0.0322	0.609689	expression
D2030.7	Ethanol	BPS	-0.357775	0.0323	0.609689	expression
fib-1	Ethanol	BPS	-0.381854	0.0323	0.609689	expression
immt-2	Ethanol	BPS	-0.345608	0.0323	0.609689	expression
F07F6.7	Ethanol	BPS	-0.633071	0.0323	0.609689	expression
K08B4.2	Ethanol	BPS	2.70876	0.0324	0.609689	expression
F13H6.3	Ethanol	BPS	0.367443	0.0326	0.611029	expression
F58G11.3	Ethanol	BPS	-0.348638	0.0327	0.611029	expression
dap-3	Ethanol	BPS	-0.359322	0.0327	0.611029	expression
ztf-1	Ethanol	BPS	-0.369976	0.0328	0.611029	expression
C05D11.1	Ethanol	BPS	-0.349583	0.0328	0.611029	expression
F42A10.5	Ethanol	BPS	-0.354783	0.0329	0.611029	expression
mac-1	Ethanol	BPS	-0.351575	0.0329	0.611029	expression
T20B12.1	Ethanol	BPS	-0.359552	0.033	0.611029	expression
W08E12.8	Ethanol	BPS	-164.316	0.033	0.611029	expression
nfx-1	Ethanol	BPS	-0.356724	0.033	0.611029	expression
gmeb-4	Ethanol	BPS	-0.444519	0.0331	0.611902	expression
ctps-1	Ethanol	BPS	-0.354365	0.0333	0.61462	expression
C52E12.1	Ethanol	BPS	-0.354168	0.0335	0.618252	expression
T09B4.8	Ethanol	BPS	0.380602	0.0337	0.619042	expression
smc-5	Ethanol	BPS	-0.35403	0.0337	0.619042	expression
F41E7.2	Ethanol	BPS	0.647864	0.034	0.623568	expression
ins-2	Ethanol	BPS	1.97827	0.0341	0.625329	expression
C53C11.5	Ethanol	BPS	0.759148	0.0345	0.630495	expression
nhr-168	Ethanol	BPS	0.52903	0.0346	0.630495	expression
F26B1.8	Ethanol	BPS	-1.3653	0.0346	0.630495	expression
M01A10.1	Ethanol	BPS	-0.360605	0.0346	0.630495	expression
H21P03.2	Ethanol	BPS	-0.354379	0.0348	0.630654	expression
C04F5.8	Ethanol	BPS	-0.358524	0.0349	0.630654	expression
fbxb-26	Ethanol	BPS	0.553736	0.035	0.630654	expression
hlh-16	Ethanol	BPS	1.42675	0.035	0.630654	expression
T27A3.7	Ethanol	BPS	-0.374519	0.035	0.630654	expression
Y66H1A.4	Ethanol	BPS	-0.348357	0.0351	0.630654	expression
C14A4.11	Ethanol	BPS	-0.364914	0.0351	0.630654	expression
K03H4.2	Ethanol	BPS	-0.36913	0.0351	0.630654	expression
T23G4.3	Ethanol	BPS	-0.375159	0.0351	0.630654	expression
F13H8.2	Ethanol	BPS	-0.346676	0.0353	0.631385	expression
ZK484.6	Ethanol	BPS	-2.55048	0.0353	0.631385	expression
ZK973.8	Ethanol	BPS	-0.890585	0.0354	0.631529	expression
F55G1.5	Ethanol	BPS	-0.4313	0.0354	0.631529	expression
C09E7.7	Ethanol	BPS	-0.415456	0.0356	0.631529	expression
T24C4.5	Ethanol	BPS	-0.396731	0.0356	0.631529	expression
D1043.1	Ethanol	BPS	-0.353652	0.0357	0.631529	expression
T27A3.8	Ethanol	BPS	1.09006	0.0357	0.631529	expression
W06E11.1	Ethanol	BPS	-0.348061	0.0357	0.631529	expression
C01F6.9	Ethanol	BPS	-0.372435	0.0357	0.631529	expression
F55A12.5	Ethanol	BPS	-0.347158	0.0358	0.631529	expression
tat-3	Ethanol	BPS	-0.352585	0.0359	0.632585	expression
F52C6.2	Ethanol	BPS	-0.406262	0.0362	0.632585	expression
F26H9.2	Ethanol	BPS	-0.353473	0.0363	0.632585	expression
Y54E10A.10	Ethanol	BPS	-0.355044	0.0364	0.632585	expression
drp-1	Ethanol	BPS	-0.350764	0.0364	0.632585	expression
prg-1	Ethanol	BPS	-0.351213	0.0364	0.632585	expression
mms-19	Ethanol	BPS	-0.353544	0.0364	0.632585	expression
Y54E10A.11	Ethanol	BPS	-0.339211	0.0365	0.632585	expression
F52H3.4	Ethanol	BPS	-0.381022	0.0367	0.632585	expression
ZK930.6	Ethanol	BPS	1.11665	0.0368	0.632585	expression
B0035.12	Ethanol	BPS	-0.338135	0.0369	0.632585	expression
nspc-17	Ethanol	BPS	0.817517	0.0369	0.632585	expression
sucg-1	Ethanol	BPS	-0.344059	0.037	0.632585	expression
F10B5.8	Ethanol	BPS	-0.351243	0.037	0.632585	expression
btb-21	Ethanol	BPS	-1.04775	0.0371	0.632585	expression
tab-1	Ethanol	BPS	1.46514	0.0371	0.632585	expression
tpp-2	Ethanol	BPS	-0.347707	0.0371	0.632585	expression
F25H8.1	Ethanol	BPS	-0.354466	0.0372	0.632585	expression
T05H10.1	Ethanol	BPS	-0.349128	0.0372	0.632585	expression
Y23H5B.8	Ethanol	BPS	1.06589	0.0372	0.632585	expression
let-716	Ethanol	BPS	-0.343545	0.0372	0.632585	expression
ser-7	Ethanol	BPS	0.736941	0.0372	0.632585	expression
C30F12.2	Ethanol	BPS	-0.366739	0.0373	0.632585	expression
crtc-1	Ethanol	BPS	-0.439251	0.0373	0.632585	expression
F13H8.11	Ethanol	BPS	0.631766	0.03735	0.632585	expression
cra-1	Ethanol	BPS	-0.341474	0.0374	0.632585	expression
T20D4.19	Ethanol	BPS	2.31151	0.03745	0.632585	expression
crml-1	Ethanol	BPS	-0.34427	0.0375	0.632585	expression
C04F5.9	Ethanol	BPS	-0.374384	0.03755	0.632585	expression
prom-1	Ethanol	BPS	-0.349618	0.03755	0.632585	expression
F17C11.20	Ethanol	BPS	-2.35841	0.0376	0.632585	expression
pxd-1	Ethanol	BPS	0.430338	0.0376	0.632585	expression
lys-6	Ethanol	BPS	-0.632607	0.0377	0.632585	expression
pmt-2	Ethanol	BPS	-0.35933	0.0378	0.632585	expression
epi-1	Ethanol	BPS	0.360978	0.0379	0.632585	expression
usp-48	Ethanol	BPS	-0.345495	0.0379	0.632585	expression
Y43F8B.9	Ethanol	BPS	-0.722864	0.03795	0.632585	expression
Y45F10D.7	Ethanol	BPS	-0.349665	0.03795	0.632585	expression
F13E9.1	Ethanol	BPS	-0.39242	0.038	0.632585	expression
T20F5.5	Ethanol	BPS	-0.861092	0.038	0.632585	expression
rbd-1	Ethanol	BPS	-0.346717	0.03835	0.634861	expression
ZK550.2	Ethanol	BPS	-0.429173	0.0384	0.634861	expression
F46C8.3	Ethanol	BPS	0.541789	0.0385	0.634861	expression
Y37H2A.12	Ethanol	BPS	-0.437204	0.0386	0.634861	expression
cyp-34A10	Ethanol	BPS	0.867398	0.0386	0.634861	expression
bir-2	Ethanol	BPS	-0.351899	0.03865	0.634861	expression
F56A6.4	Ethanol	BPS	-0.380459	0.0387	0.634861	expression
T10G3.3	Ethanol	BPS	0.485751	0.0388	0.634861	expression
wdr-46	Ethanol	BPS	-0.350311	0.0388	0.634861	expression
F25D7.4	Ethanol	BPS	-0.34223	0.039	0.634861	expression
T05H10.7	Ethanol	BPS	-0.389235	0.039	0.634861	expression
elpc-3	Ethanol	BPS	-0.344862	0.039	0.634861	expression
ltd-1	Ethanol	BPS	0.607734	0.03905	0.634861	expression
spp-4	Ethanol	BPS	0.375881	0.03915	0.634861	expression
C27D9.1	Ethanol	BPS	-0.344396	0.0392	0.634861	expression
C43H6.4	Ethanol	BPS	0.462544	0.03935	0.634861	expression
C48B4.11	Ethanol	BPS	-0.356263	0.03935	0.634861	expression
K07C5.4	Ethanol	BPS	-0.34548	0.0394	0.634861	expression
acly-2	Ethanol	BPS	-0.350044	0.0394	0.634861	expression
T22B3.3	Ethanol	BPS	-2.09851	0.0395	0.634861	expression
lurp-1	Ethanol	BPS	0.829214	0.0397	0.634861	expression
taf-10	Ethanol	BPS	-0.356939	0.0397	0.634861	expression
R05H5.4	Ethanol	BPS	-0.464758	0.03975	0.634861	expression
xrn-2	Ethanol	BPS	-0.340683	0.03975	0.634861	expression
C31H5.4	Ethanol	BPS	0.576666	0.03985	0.634861	expression
C50C3.1	Ethanol	BPS	-0.358205	0.03995	0.634861	expression
T23C6.4	Ethanol	BPS	0.460581	0.04	0.634861	expression
gei-6	Ethanol	BPS	-0.334119	0.0402	0.634861	expression
D2096.12	Ethanol	BPS	-0.351238	0.0402	0.634861	expression
puf-11	Ethanol	BPS	-0.349697	0.0403	0.634861	expression
T02G5.4	Ethanol	BPS	-0.540554	0.0404	0.634861	expression
edc-3	Ethanol	BPS	-0.339837	0.04045	0.634861	expression
rpn-1	Ethanol	BPS	-0.351337	0.04055	0.634861	expression
F17H10.1	Ethanol	BPS	-0.335095	0.0406	0.634861	expression
M28.5	Ethanol	BPS	-0.341344	0.0406	0.634861	expression
gld-4	Ethanol	BPS	-0.343133	0.0407	0.634861	expression
Y102E9.2	Ethanol	BPS	-0.33481	0.0408	0.634861	expression
K08E3.4	Ethanol	BPS	-0.339043	0.0408	0.634861	expression
W03F8.4	Ethanol	BPS	-0.353416	0.0409	0.634861	expression
klp-18	Ethanol	BPS	-0.338349	0.04085	0.634861	expression
F56C9.6	Ethanol	BPS	-0.331958	0.041	0.634861	expression
F27E11.1	Ethanol	BPS	0.684861	0.0412	0.634861	expression
czw-1	Ethanol	BPS	-0.338044	0.0412	0.634861	expression
K08H10.9	Ethanol	BPS	-0.36394	0.04125	0.634861	expression
wdr-5.3	Ethanol	BPS	-0.345317	0.0413	0.634861	expression
F27C1.1	Ethanol	BPS	-2.37535	0.04135	0.634861	expression
glb-11	Ethanol	BPS	-0.698784	0.04135	0.634861	expression
C09G1.5	Ethanol	BPS	-1.10184	0.0414	0.634861	expression
Y49A3A.3	Ethanol	BPS	-0.379798	0.0414	0.634861	expression
R11A8.2	Ethanol	BPS	-0.335311	0.04145	0.634861	expression
F22D6.2	Ethanol	BPS	-0.337482	0.04155	0.634861	expression
C27H6.3	Ethanol	BPS	-0.33744	0.0416	0.634861	expression
F48C1.9	Ethanol	BPS	2.93797	0.0416	0.634861	expression
cyn-9	Ethanol	BPS	-0.351819	0.04165	0.634861	expression
rod-1	Ethanol	BPS	-0.34019	0.0417	0.634861	expression
skr-17	Ethanol	BPS	-0.359411	0.04175	0.634861	expression
F49C12.15	Ethanol	BPS	-0.692401	0.0418	0.634861	expression
mbf-1	Ethanol	BPS	-0.339375	0.0419	0.634861	expression
ZK792.5	Ethanol	BPS	-0.329487	0.04195	0.634861	expression
T23H2.3	Ethanol	BPS	-0.339928	0.042	0.634861	expression
F58F9.3	Ethanol	BPS	-12.4381	0.04205	0.634861	expression
rps-27	Ethanol	BPS	-0.339102	0.04205	0.634861	expression
fbxc-39	Ethanol	BPS	0.584303	0.0421	0.634861	expression
F28D9.4	Ethanol	BPS	-0.435058	0.0423	0.634861	expression
ZK1236.1	Ethanol	BPS	-0.345625	0.0424	0.634861	expression
lin-12	Ethanol	BPS	0.388559	0.0424	0.634861	expression
math-18	Ethanol	BPS	-0.607901	0.0427	0.634861	expression
F17C11.10	Ethanol	BPS	-0.334036	0.0428	0.634861	expression
W03F9.1	Ethanol	BPS	-0.33734	0.0428	0.634861	expression
D1081.9	Ethanol	BPS	-0.398653	0.043	0.634861	expression
age-1	Ethanol	BPS	-0.340214	0.043	0.634861	expression
mrps-5	Ethanol	BPS	-0.332543	0.0431	0.634861	expression
tag-321	Ethanol	BPS	-0.352335	0.0433	0.634861	expression
evl-18	Ethanol	BPS	-0.338252	0.0433	0.634861	expression
H25P19.1	Ethanol	BPS	-0.366368	0.0434	0.634861	expression
drh-1	Ethanol	BPS	-0.337258	0.0435	0.634861	expression
T02G5.12	Ethanol	BPS	-0.354574	0.0435	0.634861	expression
Y43E12A.3	Ethanol	BPS	-0.393326	0.0435	0.634861	expression
comt-2	Ethanol	BPS	0.756557	0.0435	0.634861	expression
Y69H2.9	Ethanol	BPS	0.708148	0.0436	0.634861	expression
lem-3	Ethanol	BPS	-0.329984	0.0436	0.634861	expression
wip-1	Ethanol	BPS	-0.349994	0.0438	0.634861	expression
D1081.8	Ethanol	BPS	-0.337034	0.0438	0.634861	expression
F58B3.4	Ethanol	BPS	-0.336112	0.044	0.634861	expression
cgh-1	Ethanol	BPS	-0.405146	0.0441	0.634861	expression
T22B7.7	Ethanol	BPS	-0.600959	0.0442	0.634861	expression
eif-3.D	Ethanol	BPS	-0.334365	0.0443	0.634861	expression
kap-1	Ethanol	BPS	0.613293	0.0443	0.634861	expression
zyg-9	Ethanol	BPS	-0.340856	0.0443	0.634861	expression
drsh-1	Ethanol	BPS	-0.333436	0.0443	0.634861	expression
F07F6.4	Ethanol	BPS	-0.331007	0.0444	0.634861	expression
R12E2.2	Ethanol	BPS	-0.332611	0.0444	0.634861	expression
C28C12.12	Ethanol	BPS	-0.331533	0.0445	0.634861	expression
eif-6	Ethanol	BPS	-0.329736	0.0445	0.634861	expression
ifc-1	Ethanol	BPS	-0.474845	0.0445	0.634861	expression
set-22	Ethanol	BPS	-0.337171	0.0445	0.634861	expression
B0336.3	Ethanol	BPS	-0.326428	0.0446	0.634861	expression
ZC250.4	Ethanol	BPS	0.785162	0.0446	0.634861	expression
C18E3.5	Ethanol	BPS	-0.360871	0.0446	0.634861	expression
F33E11.2	Ethanol	BPS	-0.349601	0.0447	0.634861	expression
K05C4.5	Ethanol	BPS	-0.325693	0.0447	0.634861	expression
fbxb-80	Ethanol	BPS	2.82349	0.0448	0.634861	expression
wago-2	Ethanol	BPS	-0.330662	0.0448	0.634861	expression
C17H12.8	Ethanol	BPS	0.340572	0.0448	0.634861	expression
pgp-11	Ethanol	BPS	-0.462957	0.0448	0.634861	expression
cct-4	Ethanol	BPS	-0.337804	0.0449	0.634861	expression
F55B11.1	Ethanol	BPS	-0.362104	0.0449	0.634861	expression
col-124	Ethanol	BPS	-0.566076	0.0449	0.634861	expression
glh-3	Ethanol	BPS	-0.339237	0.0452	0.634861	expression
Y102A5C.2	Ethanol	BPS	-0.467053	0.0452	0.634861	expression
sex-1	Ethanol	BPS	0.34882	0.0452	0.634861	expression
B0252.1	Ethanol	BPS	0.552506	0.0455	0.634861	expression
adr-2	Ethanol	BPS	-0.331307	0.0457	0.634861	expression
ZK1193.3	Ethanol	BPS	-0.605456	0.0458	0.634861	expression
sap-49	Ethanol	BPS	-0.330252	0.046	0.634861	expression
C06B3.6	Ethanol	BPS	-0.343371	0.0461	0.634861	expression
T20F5.6	Ethanol	BPS	-0.329142	0.0461	0.634861	expression
evl-14	Ethanol	BPS	-0.328692	0.0461	0.634861	expression
msh-5	Ethanol	BPS	-0.333431	0.0461	0.634861	expression
K03A11.5	Ethanol	BPS	-0.687091	0.0461	0.634861	expression
W02D9.4	Ethanol	BPS	-0.436342	0.0462	0.634861	expression
ubc-9	Ethanol	BPS	-0.325857	0.0462	0.634861	expression
msd-2	Ethanol	BPS	-1.62475	0.0464	0.634861	expression
xnd-1	Ethanol	BPS	-0.337026	0.0464	0.634861	expression
nmur-4	Ethanol	BPS	-0.520078	0.0464	0.634861	expression
dpf-4	Ethanol	BPS	-0.333675	0.0466	0.634861	expression
rtel-1	Ethanol	BPS	-0.328391	0.0467	0.634861	expression
R151.7	Ethanol	BPS	-0.328725	0.0468	0.634861	expression
rabn-5	Ethanol	BPS	-0.337955	0.0469	0.634861	expression
F23H11.2	Ethanol	BPS	-0.348425	0.0469	0.634861	expression
F53C11.4	Ethanol	BPS	-0.332105	0.047	0.634861	expression
M01B12.4	Ethanol	BPS	-0.327801	0.047	0.634861	expression
sdha-2	Ethanol	BPS	-0.323851	0.0471	0.634861	expression
F56C4.4	Ethanol	BPS	1.03109	0.0471	0.634861	expression
F10C2.4	Ethanol	BPS	-0.326185	0.0472	0.634861	expression
best-13	Ethanol	BPS	0.525333	0.0472	0.634861	expression
dyci-1	Ethanol	BPS	-0.323778	0.0472	0.634861	expression
rpl-9	Ethanol	BPS	-0.37365	0.0472	0.634861	expression
T08G11.1	Ethanol	BPS	-0.348735	0.0473	0.634861	expression
puf-8	Ethanol	BPS	-0.327316	0.0473	0.634861	expression
Y82E9BR.18	Ethanol	BPS	-0.330257	0.0474	0.634861	expression
C10C5.2	Ethanol	BPS	0.565446	0.0475	0.634861	expression
crn-3	Ethanol	BPS	-0.328851	0.0475	0.634861	expression
mrck-1	Ethanol	BPS	-0.328998	0.0475	0.634861	expression
tag-335	Ethanol	BPS	-0.339533	0.0475	0.634861	expression
F22E12.1	Ethanol	BPS	-0.362874	0.0476	0.634861	expression
asb-1	Ethanol	BPS	-0.333847	0.0478	0.634861	expression
C30G7.4	Ethanol	BPS	-0.684681	0.0478	0.634861	expression
snf-6	Ethanol	BPS	-0.334388	0.0479	0.634861	expression
haf-2	Ethanol	BPS	-0.330417	0.0479	0.634861	expression
trcs-2	Ethanol	BPS	-0.328109	0.048	0.634861	expression
spat-1	Ethanol	BPS	-0.3326	0.0481	0.634861	expression
F10B5.2	Ethanol	BPS	-0.339733	0.0482	0.634861	expression
dpf-5	Ethanol	BPS	-0.324718	0.0483	0.634861	expression
lin-23	Ethanol	BPS	-0.335672	0.0483	0.634861	expression
dhc-1	Ethanol	BPS	-0.34584	0.0483	0.634861	expression
hmg-3	Ethanol	BPS	-0.324124	0.0483	0.634861	expression
eif-3.H	Ethanol	BPS	-0.330974	0.0484	0.634861	expression
K10C3.5	Ethanol	BPS	-0.338517	0.0485	0.634861	expression
F44E2.8	Ethanol	BPS	-0.321401	0.0486	0.634861	expression
kdin-1	Ethanol	BPS	-0.320913	0.0486	0.634861	expression
D1037.1	Ethanol	BPS	-0.324599	0.0486	0.634861	expression
linc-81	Ethanol	BPS	-0.903263	0.0486	0.634861	expression
Y111B2A.1	Ethanol	BPS	-0.391502	0.0487	0.634861	expression
alkb-8	Ethanol	BPS	-0.328358	0.0487	0.634861	expression
grsp-4	Ethanol	BPS	0.395382	0.0487	0.634861	expression
irg-1	Ethanol	BPS	1.01347	0.0488	0.634861	expression
F15B9.8	Ethanol	BPS	1.27697	0.0489	0.634861	expression
ttr-23	Ethanol	BPS	-0.566624	0.049	0.634861	expression
R07B7.2	Ethanol	BPS	-0.329803	0.0491	0.634861	expression
emb-8	Ethanol	BPS	-0.32508	0.0491	0.634861	expression
clk-2	Ethanol	BPS	-0.332412	0.0493	0.634861	expression
rrbs-1	Ethanol	BPS	-0.318435	0.0493	0.634861	expression
C14B9.2	Ethanol	BPS	0.346754	0.0494	0.634861	expression
F28C1.1	Ethanol	BPS	-0.326378	0.0495	0.634861	expression
hcp-2	Ethanol	BPS	-0.328043	0.0495	0.634861	expression
R09B3.3	Ethanol	BPS	-0.336375	0.0497	0.634861	expression
ubc-19	Ethanol	BPS	0.572542	0.0497	0.634861	expression
F42H10.2	Ethanol	BPS	-0.392263	0.0497	0.634861	expression
sec-12	Ethanol	BPS	-0.328107	0.0498	0.634861	expression
F35H10.6	Ethanol	BPS	-0.357097	0.0499	0.634861	expression
C33G8.2	Ethanol	BPS	0.355336	0.0499	0.634861	expression
Y61A9LA.11	Ethanol	BPS	-0.389484	0.0499	0.634861	expression
fbxa-101	Ethanol	BPS	-0.335502	0.0499	0.634861	expression
C40H1.8	Ethanol	BPA	4.44354	5e-05	0.00967013	isoform
R02C2.7	Ethanol	BPA	2.97185	5e-05	0.00967013	isoform
R09E12.9	Ethanol	BPA	3.87524	5e-05	0.00967013	isoform
F13E9.15	Ethanol	BPA	-1.60072	5e-05	0.00967013	isoform
E02H4.7	Ethanol	BPA	-1.19309	5e-05	0.00967013	isoform
-	Ethanol	BPA	1.29792	5e-05	0.00967013	isoform
col-135	Ethanol	BPA	-0.930072	5e-05	0.00967013	isoform
-	Ethanol	BPA	0.967657	5e-05	0.00967013	isoform
Y37H2A.14	Ethanol	BPA	1.57107	5e-05	0.00967013	isoform
Y65B4BR.1	Ethanol	BPA	-2.33914	5e-05	0.00967013	isoform
R12E2.7	Ethanol	BPA	#NAME?	5e-05	0.00967013	isoform
hsp-70	Ethanol	BPA	-0.915221	5e-05	0.00967013	isoform
nlp-39	Ethanol	BPA	Inf	5e-05	0.00967013	isoform
dod-23	Ethanol	BPA	-0.712166	5e-05	0.00967013	isoform
T24B8.5	Ethanol	BPA	-1.49382	5e-05	0.00967013	isoform
cyp-13A5	Ethanol	BPA	1.1288	5e-05	0.00967013	isoform
far-8	Ethanol	BPA	-0.977476	5e-05	0.00967013	isoform
F42A10.7	Ethanol	BPA	-1.24141	5e-05	0.00967013	isoform
C05D11.5	Ethanol	BPA	1.31621	5e-05	0.00967013	isoform
C17H12.4	Ethanol	BPA	0.829894	5e-05	0.00967013	isoform
arf-1.1	Ethanol	BPA	1.7285	5e-05	0.00967013	isoform
lys-10	Ethanol	BPA	-2.78605	5e-05	0.00967013	isoform
Y73F4A.2	Ethanol	BPA	2.16955	5e-05	0.00967013	isoform
ZK822.4	Ethanol	BPA	-0.719737	5e-05	0.00967013	isoform
pgp-1	Ethanol	BPA	2.17035	5e-05	0.00967013	isoform
clec-190	Ethanol	BPA	-0.932239	5e-05	0.00967013	isoform
ZK550.2	Ethanol	BPA	-0.830099	5e-05	0.00967013	isoform
C14C6.5	Ethanol	BPA	-0.718961	5e-05	0.00967013	isoform
R05D8.7	Ethanol	BPA	4.37186	5e-05	0.00967013	isoform
R05D8.9	Ethanol	BPA	4.34271	5e-05	0.00967013	isoform
F54E2.1	Ethanol	BPA	0.681596	5e-05	0.00967013	isoform
lys-7	Ethanol	BPA	-0.870798	5e-05	0.00967013	isoform
cyp-35A3	Ethanol	BPA	1.27455	5e-05	0.00967013	isoform
ugt-12	Ethanol	BPA	-0.812772	5e-05	0.00967013	isoform
ugt-9	Ethanol	BPA	1.56633	5e-05	0.00967013	isoform
C52A10.2	Ethanol	BPA	4.2616	5e-05	0.00967013	isoform
B0238.1	Ethanol	BPA	1.42042	5e-05	0.00967013	isoform
F13H6.3	Ethanol	BPA	0.911061	5e-05	0.00967013	isoform
ugt-40	Ethanol	BPA	2.45849	5e-05	0.00967013	isoform
ugt-37	Ethanol	BPA	2.77605	5e-05	0.00967013	isoform
ugt-41	Ethanol	BPA	1.08495	5e-05	0.00967013	isoform
ugt-36	Ethanol	BPA	4.82827	5e-05	0.00967013	isoform
C12D5.9	Ethanol	BPA	-2.09858	5e-05	0.00967013	isoform
F21C10.9	Ethanol	BPA	1.20249	5e-05	0.00967013	isoform
cyp-29A4	Ethanol	BPA	-1.40916	5e-05	0.00967013	isoform
ugt-17	Ethanol	BPA	0.844193	5e-05	0.00967013	isoform
B0024.4	Ethanol	BPA	2.03209	5e-05	0.00967013	isoform
F25D1.5	Ethanol	BPA	2.69111	5e-05	0.00967013	isoform
T19B10.2	Ethanol	BPA	1.0127	5e-05	0.00967013	isoform
cdr-4	Ethanol	BPA	1.51322	5e-05	0.00967013	isoform
cdr-2	Ethanol	BPA	0.945728	5e-05	0.00967013	isoform
R11D1.3	Ethanol	BPA	-1.61939	5e-05	0.00967013	isoform
T16G1.6	Ethanol	BPA	1.34591	5e-05	0.00967013	isoform
far-3	Ethanol	BPA	2.6893	5e-05	0.00967013	isoform
far-4	Ethanol	BPA	3.04821	5e-05	0.00967013	isoform
lbp-8	Ethanol	BPA	2.08152	5e-05	0.00967013	isoform
D1086.3	Ethanol	BPA	-0.986333	5e-05	0.00967013	isoform
clec-57	Ethanol	BPA	1.0055	5e-05	0.00967013	isoform
C01G10.5	Ethanol	BPA	2.19614	5e-05	0.00967013	isoform
C01G10.4	Ethanol	BPA	1.99474	5e-05	0.00967013	isoform
cyp-34A2	Ethanol	BPA	-1.78028	5e-05	0.00967013	isoform
dhs-23	Ethanol	BPA	3.6135	5e-05	0.00967013	isoform
C08E8.4	Ethanol	BPA	1.20884	5e-05	0.00967013	isoform
ZK262.2	Ethanol	BPA	1.67563	5e-05	0.00967013	isoform
nlp-25	Ethanol	BPA	2.92946	5e-05	0.00967013	isoform
C45B2.1	Ethanol	BPA	-1.01668	5e-05	0.00967013	isoform
W05H9.1	Ethanol	BPA	0.799279	5e-05	0.00967013	isoform
gpx-3	Ethanol	BPA	-2.95094	5e-05	0.00967013	isoform
C09F12.2	Ethanol	BPA	-2.17047	5e-05	0.00967013	isoform
pgp-3	Ethanol	BPA	0.849633	5e-05	0.00967013	isoform
nspc-9	Ethanol	BPA	-1.0087	5e-05	0.00967013	isoform
cyp-14A3	Ethanol	BPA	1.86002	5e-05	0.00967013	isoform
C29F7.2	Ethanol	BPA	0.751878	5e-05	0.00967013	isoform
cyp-35C1	Ethanol	BPA	0.912234	5e-05	0.00967013	isoform
asp-17	Ethanol	BPA	1.75169	5e-05	0.00967013	isoform
nspc-14	Ethanol	BPA	-1.02292	5e-05	0.00967013	isoform
rrn-2.1	Ethanol	BPA	1.40732	5e-05	0.00967013	isoform
R13D7.2	Ethanol	BPA	-1.17088	0.0001	0.0183852	isoform
ptr-22	Ethanol	BPA	1.50995	0.0001	0.0183852	isoform
F53B2.8	Ethanol	BPA	0.714344	0.0001	0.0183852	isoform
swt-6	Ethanol	BPA	0.835946	0.0001	0.0183852	isoform
-	Ethanol	BPA	1.43509	0.00015	0.02628	isoform
ZK1290.5	Ethanol	BPA	-0.992257	0.00015	0.02628	isoform
-	Ethanol	BPA	0.817453	0.00015	0.02628	isoform
M162.5	Ethanol	BPA	1.40959	0.00015	0.02628	isoform
C01G10.17	Ethanol	BPA	1.68311	0.0002	0.0342345	isoform
-	Ethanol	BPA	-0.643263	0.0002	0.0342345	isoform
-	Ethanol	BPA	0.881603	0.00025	0.0418315	isoform
col-135	Ethanol	BPA	-1.03739	0.00025	0.0418315	isoform
F15B9.6	Ethanol	BPA	1.31731	0.00035	0.0579133	isoform
gst-6	Ethanol	BPA	0.770426	0.0004	0.0633702	isoform
F23F12.3	Ethanol	BPA	-1.20642	0.0004	0.0633702	isoform
dod-19	Ethanol	BPA	0.62862	0.0004	0.0633702	isoform
K02E11.7	Ethanol	BPA	-1.56568	0.0004	0.0633702	isoform
cyp-34A7	Ethanol	BPA	1.24363	0.00045	0.0690866	isoform
ZK262.3	Ethanol	BPA	1.48665	0.00045	0.0690866	isoform
C18A11.1	Ethanol	BPA	0.84416	0.00045	0.0690866	isoform
C04G2.9	Ethanol	BPA	-1.62867	0.0005	0.0752121	isoform
T19C9.8	Ethanol	BPA	0.69627	0.0005	0.0752121	isoform
ZK512.7	Ethanol	BPA	-0.871401	0.00055	0.081095	isoform
oac-14	Ethanol	BPA	0.624951	0.00055	0.081095	isoform
cyp-35A4	Ethanol	BPA	1.22731	0.0006	0.0859154	isoform
sodh-2	Ethanol	BPA	1.30507	0.0006	0.0859154	isoform
ttr-29	Ethanol	BPA	-1.45333	0.0006	0.0859154	isoform
nspc-4	Ethanol	BPA	-0.850935	0.00065	0.0904654	isoform
ttr-27	Ethanol	BPA	-1.30745	0.00065	0.0904654	isoform
F11C7.2	Ethanol	BPA	-1.47727	0.00065	0.0904654	isoform
F07C6.3	Ethanol	BPA	-0.94033	0.00075	0.102468	isoform
F54B11.10	Ethanol	BPA	Inf	0.00075	0.102468	isoform
cpr-3	Ethanol	BPA	0.567999	0.0008	0.108305	isoform
F49E12.1	Ethanol	BPA	-0.611193	0.00085	0.112019	isoform
cyp-13A2	Ethanol	BPA	0.743891	0.00085	0.112019	isoform
R08F11.1	Ethanol	BPA	0.611267	0.00085	0.112019	isoform
ZK185.5	Ethanol	BPA	0.655447	0.0009	0.116546	isoform
-	Ethanol	BPA	0.660996	0.0009	0.116546	isoform
K05C4.9	Ethanol	BPA	0.81887	0.00095	0.119893	isoform
ugt-1	Ethanol	BPA	0.747327	0.00095	0.119893	isoform
nhr-17	Ethanol	BPA	-0.575739	0.00095	0.119893	isoform
T25B9.1	Ethanol	BPA	-0.758322	0.001	0.1241	isoform
K02E11.6	Ethanol	BPA	-1.30874	0.001	0.1241	isoform
Y73F4A.3	Ethanol	BPA	-1.28641	0.00105	0.128169	isoform
cyp-34A10	Ethanol	BPA	1.44893	0.00105	0.128169	isoform
pho-11	Ethanol	BPA	-0.537654	0.00115	0.138111	isoform
T27A10.8	Ethanol	BPA	-0.553854	0.00115	0.138111	isoform
asp-14	Ethanol	BPA	-0.61757	0.0012	0.142963	isoform
Y47H10A.5	Ethanol	BPA	0.738149	0.00125	0.146575	isoform
C50F7.5	Ethanol	BPA	-0.799688	0.00125	0.146575	isoform
-	Ethanol	BPA	0.549293	0.0014	0.162881	isoform
-	Ethanol	BPA	-1.26401	0.00145	0.166103	isoform
ech-1	Ethanol	BPA	0.788208	0.00145	0.166103	isoform
C09B8.4	Ethanol	BPA	0.566269	0.0016	0.181887	isoform
cht-1	Ethanol	BPA	0.581274	0.00165	0.18615	isoform
ZK1290.10	Ethanol	BPA	1.1394	0.0018	0.201546	isoform
bath-26	Ethanol	BPA	0.997421	0.0019	0.211155	isoform
F08A8.2	Ethanol	BPA	-0.691257	0.00195	0.211966	isoform
C15B12.4	Ethanol	BPA	-1.02674	0.00195	0.211966	isoform
hil-3	Ethanol	BPA	0.592345	0.00195	0.211966	isoform
F40F12.7	Ethanol	BPA	0.55955	0.002	0.215826	isoform
F22B5.4	Ethanol	BPA	-1.44191	0.00205	0.218061	isoform
F08F3.4	Ethanol	BPA	-0.644542	0.00205	0.218061	isoform
acl-12	Ethanol	BPA	0.620452	0.0022	0.232357	isoform
ssq-4	Ethanol	BPA	-1.26335	0.00225	0.235965	isoform
Y37A1B.5	Ethanol	BPA	0.523667	0.00235	0.243029	isoform
clec-265	Ethanol	BPA	-0.536425	0.00235	0.243029	isoform
-	Ethanol	BPA	0.532872	0.0024	0.243135	isoform
T23F4.3	Ethanol	BPA	-1.58753	0.0024	0.243135	isoform
W01A11.1	Ethanol	BPA	0.510364	0.0024	0.243135	isoform
ugt-21	Ethanol	BPA	0.752404	0.0025	0.251554	isoform
acl-7	Ethanol	BPA	0.502783	0.0026	0.258128	isoform
-	Ethanol	BPA	0.746323	0.0026	0.258128	isoform
-	Ethanol	BPA	0.56491	0.0027	0.266281	isoform
R05G9.3	Ethanol	BPA	-0.584088	0.0028	0.272533	isoform
R193.2	Ethanol	BPA	0.49116	0.0028	0.272533	isoform
vap-1	Ethanol	BPA	-0.98076	0.00285	0.273821	isoform
T21B6.3	Ethanol	BPA	-0.620094	0.00285	0.273821	isoform
nspc-20	Ethanol	BPA	-0.837593	0.0029	0.276838	isoform
tni-3	Ethanol	BPA	-0.584821	0.00295	0.279818	isoform
fbxb-78	Ethanol	BPA	1.1911	0.003	0.282759	isoform
F28H7.3	Ethanol	BPA	-0.498391	0.0031	0.289567	isoform
-	Ethanol	BPA	0.516228	0.00315	0.289567	isoform
cyp-13A4	Ethanol	BPA	1.0531	0.00315	0.289567	isoform
nuc-1	Ethanol	BPA	-0.507837	0.00315	0.289567	isoform
F44E7.5	Ethanol	BPA	-0.519553	0.0032	0.292358	isoform
E04F6.4	Ethanol	BPA	0.659995	0.0033	0.299656	isoform
-	Ethanol	BPA	0.596907	0.00335	0.302353	isoform
C15A11.4	Ethanol	BPA	0.93296	0.0034	0.30319	isoform
lips-10	Ethanol	BPA	0.602505	0.0034	0.30319	isoform
pmp-1	Ethanol	BPA	0.504938	0.00345	0.305818	isoform
D1044.1	Ethanol	BPA	0.761467	0.0035	0.3066	isoform
Y69E1A.2	Ethanol	BPA	-1.29961	0.0035	0.3066	isoform
aman-3	Ethanol	BPA	0.670098	0.0036	0.309891	isoform
Y4C6B.4	Ethanol	BPA	1.45142	0.0036	0.309891	isoform
C08F1.10	Ethanol	BPA	0.672231	0.0036	0.309891	isoform
B0252.1	Ethanol	BPA	0.791782	0.00375	0.319114	isoform
thn-1	Ethanol	BPA	-0.92954	0.00375	0.319114	isoform
clec-184	Ethanol	BPA	-1.23129	0.0038	0.321532	isoform
T02B11.6	Ethanol	BPA	1.30957	0.00385	0.323922	isoform
cyp-35A2	Ethanol	BPA	0.487126	0.004	0.334652	isoform
F41C3.1	Ethanol	BPA	1.49046	0.0042	0.349421	isoform
K09C6.9	Ethanol	BPA	-0.838136	0.00425	0.351617	isoform
-	Ethanol	BPA	0.659915	0.00435	0.357902	isoform
K02E11.5	Ethanol	BPA	-0.979508	0.00445	0.364118	isoform
E02C12.6	Ethanol	BPA	0.885394	0.0045	0.366197	isoform
col-158	Ethanol	BPA	-0.849759	0.00465	0.376347	isoform
cyp-13A7	Ethanol	BPA	0.854292	0.00475	0.382362	isoform
fbxb-17	Ethanol	BPA	0.695651	0.0048	0.38431	isoform
dct-18	Ethanol	BPA	0.467223	0.00485	0.386236	isoform
tag-209	Ethanol	BPA	-0.712863	0.005	0.396064	isoform
-	Ethanol	BPA	0.670997	0.00535	0.421546	isoform
fbxc-51	Ethanol	BPA	0.528626	0.00545	0.427165	isoform
cyp-34A8	Ethanol	BPA	-0.536233	0.00555	0.432099	isoform
hpo-15	Ethanol	BPA	-0.491083	0.0056	0.432099	isoform
vit-1	Ethanol	BPA	-0.563432	0.0056	0.432099	isoform
Y82E9BL.6	Ethanol	BPA	1.36301	0.00565	0.433084	isoform
gba-2	Ethanol	BPA	1.20653	0.0057	0.433084	isoform
F20G2.5	Ethanol	BPA	1.23416	0.0057	0.433084	isoform
cyp-13B1	Ethanol	BPA	0.928637	0.00575	0.434665	isoform
-	Ethanol	BPA	2.58501	0.006	0.451273	isoform
-	Ethanol	BPA	0.559673	0.0061	0.456488	isoform
clec-52	Ethanol	BPA	-0.750181	0.00615	0.457929	isoform
msd-4	Ethanol	BPA	-1.69016	0.0062	0.459355	isoform
fbxb-44	Ethanol	BPA	0.823551	0.00625	0.460767	isoform
pqn-74	Ethanol	BPA	-1.14322	0.0063	0.462166	isoform
try-1	Ethanol	BPA	-0.454479	0.0065	0.4745	isoform
C13G3.1	Ethanol	BPA	-0.99116	0.00675	0.490346	isoform
T16G1.4	Ethanol	BPA	0.794137	0.00685	0.492803	isoform
C04B4.2	Ethanol	BPA	-0.475109	0.00685	0.492803	isoform
msp-40	Ethanol	BPA	-1.71071	0.007	0.497576	isoform
ugt-16	Ethanol	BPA	0.744343	0.007	0.497576	isoform
fbxc-34	Ethanol	BPA	1.092	0.00705	0.497576	isoform
fbxa-162	Ethanol	BPA	1.10809	0.00705	0.497576	isoform
M01G12.9	Ethanol	BPA	0.613971	0.00725	0.506887	isoform
gpd-4	Ethanol	BPA	-0.443122	0.00725	0.506887	isoform
clec-169	Ethanol	BPA	4.33406	0.00745	0.516025	isoform
K01C8.1	Ethanol	BPA	-0.46934	0.00745	0.516025	isoform
R09A8.2	Ethanol	BPA	-0.489792	0.00755	0.518132	isoform
his-24	Ethanol	BPA	0.506951	0.00755	0.518132	isoform
C49F5.6	Ethanol	BPA	-0.464837	0.0076	0.519171	isoform
C49G7.12	Ethanol	BPA	0.909082	0.00765	0.5202	isoform
F35B12.4	Ethanol	BPA	-0.985966	0.00775	0.524605	isoform
Y67A10A.10	Ethanol	BPA	-0.772976	0.00785	0.528969	isoform
ugt-53	Ethanol	BPA	-0.519547	0.008	0.536649	isoform
C10C5.2	Ethanol	BPA	0.750714	0.0081	0.538505	isoform
rhr-1	Ethanol	BPA	-0.436439	0.0081	0.538505	isoform
ddo-3	Ethanol	BPA	-0.435805	0.0082	0.540329	isoform
ttr-37	Ethanol	BPA	0.668852	0.0082	0.540329	isoform
nspc-10	Ethanol	BPA	-0.628699	0.00825	0.541229	isoform
F48E3.4	Ethanol	BPA	-0.438877	0.0083	0.542121	isoform
T27A3.8	Ethanol	BPA	1.47987	0.00845	0.549508	isoform
-	Ethanol	BPA	-0.492617	0.00865	0.557644	isoform
gst-4	Ethanol	BPA	0.53646	0.00865	0.557644	isoform
haly-1	Ethanol	BPA	-0.447326	0.00885	0.568078	isoform
M01B2.13	Ethanol	BPA	1.39226	0.00895	0.569587	isoform
C05C8.7	Ethanol	BPA	-0.510617	0.00895	0.569587	isoform
F12A10.1	Ethanol	BPA	0.75253	0.009	0.570332	isoform
F49E12.9	Ethanol	BPA	-0.464041	0.0091	0.574225	isoform
F11D5.7	Ethanol	BPA	-0.906324	0.0092	0.578086	isoform
skr-8	Ethanol	BPA	0.482513	0.00935	0.582595	isoform
lmp-2	Ethanol	BPA	0.557129	0.00935	0.582595	isoform
clec-4	Ethanol	BPA	-0.570581	0.0096	0.592018	isoform
ssq-2	Ethanol	BPA	-1.01268	0.00965	0.592018	isoform
K02E11.4	Ethanol	BPA	-0.800919	0.00965	0.592018	isoform
C25F9.14	Ethanol	BPA	0.764539	0.0097	0.592018	isoform
F53F4.13	Ethanol	BPA	-0.459278	0.0097	0.592018	isoform
-	Ethanol	BPA	-0.510438	0.0098	0.59568	isoform
R07E3.4	Ethanol	BPA	-0.703578	0.0099	0.599312	isoform
fbxa-26	Ethanol	BPA	0.765048	0.01	0.602915	isoform
-	Ethanol	BPA	-0.655615	0.0101	0.603486	isoform
Y119D3B.13	Ethanol	BPA	-0.485674	0.0101	0.604053	isoform
W03F9.4	Ethanol	BPA	-0.754091	0.0103	0.610572	isoform
cut-2	Ethanol	BPA	-0.876035	0.0103	0.611106	isoform
F37B12.1	Ethanol	BPA	-0.905196	0.0104	0.611636	isoform
spp-1	Ethanol	BPA	-0.448578	0.0107	0.6278	isoform
cyp-35A5	Ethanol	BPA	0.804503	0.01075	0.6278	isoform
F14D7.2	Ethanol	BPA	-0.42275	0.01075	0.6278	isoform
ifc-1	Ethanol	BPA	-0.578235	0.0109	0.631606	isoform
apy-1	Ethanol	BPA	0.416746	0.0109	0.631606	isoform
nhr-284	Ethanol	BPA	0.863343	0.011	0.63493	isoform
clec-139	Ethanol	BPA	-1.23026	0.0112	0.641502	isoform
lbp-7	Ethanol	BPA	0.472187	0.0112	0.641502	isoform
F31F6.2	Ethanol	BPA	-0.666726	0.0113	0.644749	isoform
21ur-14670	Ethanol	BPA	0.446738	0.0114	0.647973	isoform
F45E1.4	Ethanol	BPA	-0.597162	0.0117	0.662496	isoform
mec-7	Ethanol	BPA	-0.627955	0.0119	0.663074	isoform
vglu-2	Ethanol	BPA	-0.526316	0.012	0.663074	isoform
-	Ethanol	BPA	0.587134	0.0121	0.663074	isoform
clec-17	Ethanol	BPA	3.26342	0.0121	0.663074	isoform
F15A8.6	Ethanol	BPA	0.577121	0.01205	0.663074	isoform
spp-14	Ethanol	BPA	-0.417058	0.0121	0.663074	isoform
msp-55	Ethanol	BPA	-1.67673	0.01215	0.663074	isoform
gfi-1	Ethanol	BPA	0.417016	0.01215	0.663074	isoform
fbxa-170	Ethanol	BPA	-0.53202	0.0122	0.663074	isoform
C17H11.5	Ethanol	BPA	1.78427	0.0122	0.663074	isoform
xtr-1	Ethanol	BPA	1.27468	0.0122	0.663074	isoform
grsp-1	Ethanol	BPA	-0.652606	0.0124	0.666363	isoform
K12H6.8	Ethanol	BPA	#NAME?	0.0124	0.666363	isoform
col-125	Ethanol	BPA	-0.799338	0.01245	0.669334	isoform
F55B11.3	Ethanol	BPA	-0.418269	0.0125	0.669604	isoform
T13C5.6	Ethanol	BPA	0.648112	0.0127	0.67788	isoform
T19H12.6	Ethanol	BPA	-1.1029	0.01275	0.678118	isoform
clec-7	Ethanol	BPA	-0.507904	0.013	0.688954	isoform
tat-2	Ethanol	BPA	0.650305	0.0131	0.689347	isoform
T26E3.8	Ethanol	BPA	0.734219	0.0131	0.689347	isoform
gst-41	Ethanol	BPA	-0.890556	0.0132	0.692163	isoform
B0035.13	Ethanol	BPA	0.418685	0.0133	0.692347	isoform
meg-1	Ethanol	BPA	-0.418349	0.0133	0.69253	isoform
-	Ethanol	BPA	0.49128	0.0134	0.695306	isoform
grl-22	Ethanol	BPA	-1.55374	0.01345	0.695477	isoform
K01A6.4	Ethanol	BPA	3.52238	0.0136	0.697442	isoform
clec-264	Ethanol	BPA	-0.68802	0.0136	0.697442	isoform
F31A3.3	Ethanol	BPA	-1.97631	0.0137	0.697442	isoform
H41C03.1	Ethanol	BPA	-0.576125	0.0138	0.697442	isoform
F56D5.3	Ethanol	BPA	-0.885161	0.0138	0.697442	isoform
fmo-2	Ethanol	BPA	-1.00039	0.0139	0.697442	isoform
T28H10.3	Ethanol	BPA	0.411708	0.0139	0.697442	isoform
dhs-5	Ethanol	BPA	0.619656	0.0139	0.697442	isoform
F26G5.1	Ethanol	BPA	-0.512328	0.014	0.697442	isoform
fbxb-37	Ethanol	BPA	0.589515	0.0141	0.697442	isoform
Y62H9A.4	Ethanol	BPA	-0.411545	0.0141	0.697442	isoform
jmjd-3.2	Ethanol	BPA	0.597833	0.0141	0.697442	isoform
-	Ethanol	BPA	0.559044	0.0142	0.702546	isoform
H04D03.4	Ethanol	BPA	0.634503	0.0144	0.705539	isoform
fig-1	Ethanol	BPA	-0.60911	0.0145	0.705539	isoform
dsc-4	Ethanol	BPA	0.408209	0.0145	0.705539	isoform
clec-210	Ethanol	BPA	1.14644	0.0145	0.705539	isoform
nspc-19	Ethanol	BPA	-1.1333	0.0147	0.710755	isoform
msp-50	Ethanol	BPA	-1.52834	0.0147	0.710755	isoform
mnp-1	Ethanol	BPA	0.521479	0.0147	0.710755	isoform
F45D3.4	Ethanol	BPA	-0.4291	0.0149	0.715777	isoform
F54B11.11	Ethanol	BPA	-0.720865	0.0149	0.715777	isoform
T02B11.4	Ethanol	BPA	1.36683	0.015	0.718264	isoform
F35B12.3	Ethanol	BPA	0.493874	0.0152	0.723121	isoform
Y47H10A.3	Ethanol	BPA	1.02916	0.0153	0.726871	isoform
C18B2.4	Ethanol	BPA	0.404023	0.0156	0.726871	isoform
ckb-2	Ethanol	BPA	0.442803	0.0156	0.726871	isoform
-	Ethanol	BPA	0.464527	0.0156	0.726871	isoform
nep-14	Ethanol	BPA	0.909303	0.0156	0.726871	isoform
C25F9.5	Ethanol	BPA	0.593373	0.0157	0.726871	isoform
F31F6.3	Ethanol	BPA	-0.665908	0.0157	0.726871	isoform
fbxa-219	Ethanol	BPA	0.774858	0.0157	0.726871	isoform
ZK1290.14	Ethanol	BPA	0.608166	0.0159	0.726871	isoform
C39D10.7	Ethanol	BPA	-0.436215	0.0159	0.726871	isoform
F13B9.1	Ethanol	BPA	-0.583883	0.016	0.726871	isoform
cyp-14A1	Ethanol	BPA	-0.715471	0.016	0.726871	isoform
H04M03.3	Ethanol	BPA	-0.427055	0.016	0.726871	isoform
K03B4.9	Ethanol	BPA	-1.72545	0.0161	0.726871	isoform
C06E4.3	Ethanol	BPA	1.20182	0.0161	0.726871	isoform
lon-1	Ethanol	BPA	-0.443456	0.0162	0.726871	isoform
C52A10.1	Ethanol	BPA	0.437103	0.0162	0.726871	isoform
M7.12	Ethanol	BPA	0.592521	0.0163	0.726871	isoform
ceh-32	Ethanol	BPA	0.575198	0.0163	0.726871	isoform
F48E3.6	Ethanol	BPA	0.647656	0.0163	0.726871	isoform
K02B12.2	Ethanol	BPA	0.523706	0.0164	0.726871	isoform
ttr-50	Ethanol	BPA	0.426554	0.0164	0.726871	isoform
gbh-2	Ethanol	BPA	0.444365	0.0164	0.726871	isoform
Y43C5A.3	Ethanol	BPA	0.597758	0.0164	0.726871	isoform
col-142	Ethanol	BPA	0.425221	0.0166	0.733553	isoform
dct-17	Ethanol	BPA	1.65601	0.017	0.742416	isoform
B0462.5	Ethanol	BPA	0.967791	0.017	0.742416	isoform
cyp-33C8	Ethanol	BPA	0.487209	0.017	0.742416	isoform
ttr-22	Ethanol	BPA	-1.29295	0.017	0.742416	isoform
C40H1.7	Ethanol	BPA	-0.490285	0.0172	0.746765	isoform
gcy-12	Ethanol	BPA	-0.426669	0.0173	0.746765	isoform
ugt-62	Ethanol	BPA	0.391554	0.0173	0.746765	isoform
ZC53.1	Ethanol	BPA	-0.542541	0.0174	0.751056	isoform
Y45G5AM.5	Ethanol	BPA	0.566348	0.0175	0.751056	isoform
msp-152	Ethanol	BPA	-1.42845	0.0177	0.755298	isoform
C37H5.2	Ethanol	BPA	0.51163	0.0177	0.755298	isoform
-	Ethanol	BPA	-0.485649	0.0178	0.759535	isoform
C33G8.4	Ethanol	BPA	-0.633976	0.0181	0.765753	isoform
tag-120	Ethanol	BPA	0.411392	0.0181	0.765753	isoform
tbx-36	Ethanol	BPA	-0.505487	0.0181	0.765753	isoform
C07D8.6	Ethanol	BPA	-0.384062	0.0184	0.77624	isoform
K08E4.2	Ethanol	BPA	10.3349	0.0185	0.778159	isoform
ZK1098.9	Ethanol	BPA	-3.90218	0.0186	0.778159	isoform
fbxa-189	Ethanol	BPA	0.646856	0.0187	0.782143	isoform
bcc-1	Ethanol	BPA	-0.864671	0.0188	0.782143	isoform
B0222.5	Ethanol	BPA	-0.482546	0.0189	0.784118	isoform
ugt-19	Ethanol	BPA	0.473876	0.019	0.785967	isoform
pqn-98	Ethanol	BPA	-4.94547	0.019	0.785967	isoform
fbxb-50	Ethanol	BPA	0.731883	0.0191	0.787915	isoform
C09F9.2	Ethanol	BPA	0.623732	0.0193	0.793966	isoform
F41F3.3	Ethanol	BPA	-0.641087	0.0197	0.805633	isoform
T09B9.1	Ethanol	BPA	-0.431991	0.0198	0.805633	isoform
K07H8.7	Ethanol	BPA	-0.951137	0.0198	0.805633	isoform
grd-14	Ethanol	BPA	-0.887693	0.0198	0.805633	isoform
fbxa-182	Ethanol	BPA	0.67626	0.0204	0.814702	isoform
F57F4.4	Ethanol	BPA	0.38447	0.0204	0.814702	isoform
-	Ethanol	BPA	0.831629	0.0204	0.814702	isoform
hpo-26	Ethanol	BPA	-0.906782	0.0205	0.814702	isoform
linc-15	Ethanol	BPA	0.798585	0.0205	0.814702	isoform
fbxb-26	Ethanol	BPA	0.605722	0.0207	0.814702	isoform
nas-37	Ethanol	BPA	0.417845	0.0207	0.814702	isoform
F11E6.3	Ethanol	BPA	-0.389371	0.0207	0.814702	isoform
F32H5.1	Ethanol	BPA	0.391643	0.0207	0.814702	isoform
pho-1	Ethanol	BPA	0.395584	0.0208	0.814702	isoform
fip-5	Ethanol	BPA	-0.838121	0.0208	0.814702	isoform
col-118	Ethanol	BPA	0.423342	0.021	0.814702	isoform
C39D10.6	Ethanol	BPA	-1.4657	0.021	0.814702	isoform
-	Ethanol	BPA	-0.611478	0.0211	0.814702	isoform
nspc-16	Ethanol	BPA	-1.4103	0.0211	0.814702	isoform
C52D10.1	Ethanol	BPA	-0.733009	0.0212	0.814702	isoform
nspc-13	Ethanol	BPA	-0.665017	0.0212	0.814702	isoform
sem-4	Ethanol	BPA	-0.647855	0.0213	0.814702	isoform
inx-8	Ethanol	BPA	-0.381763	0.0213	0.814702	isoform
C49C3.9	Ethanol	BPA	0.408563	0.0213	0.814702	isoform
F14E5.1	Ethanol	BPA	0.892701	0.0214	0.814702	isoform
kmo-1	Ethanol	BPA	-0.514692	0.0214	0.814702	isoform
wht-1	Ethanol	BPA	0.644981	0.0214	0.814702	isoform
ugt-32	Ethanol	BPA	0.890104	0.0214	0.814702	isoform
tatn-1	Ethanol	BPA	-0.388337	0.0215	0.814702	isoform
C49A9.3	Ethanol	BPA	0.643913	0.0215	0.814702	isoform
W06D11.3	Ethanol	BPA	-0.517668	0.0215	0.814702	isoform
-	Ethanol	BPA	-0.649889	0.0216	0.816232	isoform
ZC308.4	Ethanol	BPA	-0.397578	0.0217	0.816232	isoform
F44A2.3	Ethanol	BPA	0.546633	0.0218	0.817932	isoform
pah-1	Ethanol	BPA	-0.533761	0.0219	0.821498	isoform
clec-1	Ethanol	BPA	-0.38225	0.0221	0.822783	isoform
bed-3	Ethanol	BPA	-0.807779	0.0221	0.822783	isoform
ZK813.1	Ethanol	BPA	-0.375301	0.0221	0.822783	isoform
C49F5.7	Ethanol	BPA	-0.479476	0.0223	0.823852	isoform
F18E3.11	Ethanol	BPA	-0.634136	0.0223	0.823852	isoform
ugt-2	Ethanol	BPA	0.412327	0.0223	0.823852	isoform
Y45F10D.6	Ethanol	BPA	0.776001	0.0224	0.823852	isoform
K05F6.12	Ethanol	BPA	0.809831	0.0225	0.827333	isoform
K01G12.3	Ethanol	BPA	-0.561924	0.0227	0.830722	isoform
gei-12	Ethanol	BPA	-0.383918	0.0228	0.830722	isoform
gale-1	Ethanol	BPA	0.577941	0.0228	0.830722	isoform
C23H4.8	Ethanol	BPA	1.00405	0.0229	0.830722	isoform
E02H4.6	Ethanol	BPA	-0.466068	0.023	0.830722	isoform
fbxa-67	Ethanol	BPA	0.60081	0.0231	0.830722	isoform
egg-1	Ethanol	BPA	-0.38715	0.0231	0.830722	isoform
C47E12.9	Ethanol	BPA	-1.50748	0.0231	0.830722	isoform
-	Ethanol	BPA	-0.38736	0.02315	0.830722	isoform
C25E10.5	Ethanol	BPA	0.630032	0.02315	0.830722	isoform
Y43C5A.7	Ethanol	BPA	-1.47851	0.02325	0.832305	isoform
best-24	Ethanol	BPA	-0.513101	0.0235	0.839237	isoform
-	Ethanol	BPA	8.46722	0.0236	0.840563	isoform
-	Ethanol	BPA	0.669504	0.0237	0.840563	isoform
F14B6.3	Ethanol	BPA	0.432218	0.0239	0.845653	isoform
chtl-1	Ethanol	BPA	-0.662444	0.0241	0.852487	isoform
sdz-19	Ethanol	BPA	1.03804	0.02425	0.855761	isoform
puf-5	Ethanol	BPA	-0.401085	0.02435	0.856992	isoform
nspc-7	Ethanol	BPA	-0.763985	0.0244	0.856992	isoform
B0457.6	Ethanol	BPA	-0.649639	0.0247	0.860997	isoform
-	Ethanol	BPA	1.22517	0.0248	0.860997	isoform
nspc-1	Ethanol	BPA	-1.81065	0.02485	0.860997	isoform
msp-142	Ethanol	BPA	-1.42214	0.02485	0.860997	isoform
-	Ethanol	BPA	0.450692	0.02495	0.860997	isoform
F18A1.7	Ethanol	BPA	-0.374092	0.025	0.860997	isoform
Y111B2A.12	Ethanol	BPA	-11.5557	0.0251	0.860997	isoform
C14C11.2	Ethanol	BPA	-0.38876	0.0251	0.860997	isoform
clec-56	Ethanol	BPA	0.380211	0.0251	0.860997	isoform
nhr-130	Ethanol	BPA	0.503813	0.0252	0.860997	isoform
cnc-8	Ethanol	BPA	-0.575879	0.02515	0.860997	isoform
col-155	Ethanol	BPA	0.394806	0.02525	0.861367	isoform
R03G8.6	Ethanol	BPA	-0.385696	0.0254	0.861367	isoform
aagr-2	Ethanol	BPA	0.364474	0.02545	0.861367	isoform
gipc-2	Ethanol	BPA	-0.88897	0.02545	0.861367	isoform
C50E3.13	Ethanol	BPA	-0.401904	0.02545	0.861367	isoform
mrp-4	Ethanol	BPA	-0.375461	0.02565	0.866167	isoform
F40F12.9	Ethanol	BPA	1.19417	0.0259	0.870094	isoform
cysl-2	Ethanol	BPA	-0.387271	0.0259	0.870094	isoform
ZK484.5	Ethanol	BPA	-1.13234	0.02595	0.870094	isoform
nhr-14	Ethanol	BPA	-0.960364	0.026	0.870094	isoform
irg-1	Ethanol	BPA	1.14479	0.02615	0.871446	isoform
W02F12.3	Ethanol	BPA	-0.373831	0.02625	0.871446	isoform
F44B9.10	Ethanol	BPA	1.53268	0.02625	0.871446	isoform
M199.9	Ethanol	BPA	-1.44901	0.0263	0.871446	isoform
doxa-1	Ethanol	BPA	-1.01748	0.02635	0.871446	isoform
F08F3.6	Ethanol	BPA	-0.37835	0.02645	0.871446	isoform
ets-7	Ethanol	BPA	0.596696	0.02645	0.871446	isoform
nspc-18	Ethanol	BPA	-0.935783	0.02655	0.871882	isoform
btb-8	Ethanol	BPA	0.504352	0.02665	0.871882	isoform
F13E9.14	Ethanol	BPA	1.11188	0.02685	0.871882	isoform
cyp-25A1	Ethanol	BPA	-0.393628	0.02685	0.871882	isoform
-	Ethanol	BPA	-0.752252	0.0269	0.871882	isoform
Y51A2D.18	Ethanol	BPA	-0.427735	0.02705	0.871882	isoform
pdk-1	Ethanol	BPA	-0.547659	0.0271	0.871882	isoform
C31H2.4	Ethanol	BPA	0.583053	0.0271	0.871882	isoform
gei-13	Ethanol	BPA	-0.706957	0.02715	0.871882	isoform
nhr-57	Ethanol	BPA	0.601922	0.02715	0.871882	isoform
-	Ethanol	BPA	-0.44056	0.02725	0.871882	isoform
F32D1.7	Ethanol	BPA	-0.363749	0.02725	0.871882	isoform
C50E3.12	Ethanol	BPA	-0.431245	0.02725	0.871882	isoform
magi-1	Ethanol	BPA	-0.531947	0.0273	0.871882	isoform
ZK430.5	Ethanol	BPA	0.48232	0.02735	0.871882	isoform
W03F11.1	Ethanol	BPA	-0.361001	0.0274	0.871882	isoform
acp-7	Ethanol	BPA	-0.534155	0.0279	0.881969	isoform
skr-12	Ethanol	BPA	0.478144	0.028	0.881969	isoform
ent-5	Ethanol	BPA	-0.408865	0.02805	0.881969	isoform
-	Ethanol	BPA	-0.393652	0.0281	0.881969	isoform
dpyd-1	Ethanol	BPA	-0.362221	0.0281	0.881969	isoform
hst-3.2	Ethanol	BPA	1.23152	0.02815	0.881969	isoform
C46C2.7	Ethanol	BPA	-0.688291	0.0282	0.881969	isoform
C08E8.3	Ethanol	BPA	-1.64592	0.0282	0.881969	isoform
Y47H9C.1	Ethanol	BPA	-0.744148	0.02825	0.881969	isoform
acl-3	Ethanol	BPA	-0.380012	0.02835	0.882661	isoform
F52D2.7	Ethanol	BPA	-0.483759	0.0284	0.882661	isoform
F27D9.2	Ethanol	BPA	0.47593	0.02845	0.882661	isoform
pfn-1	Ethanol	BPA	-0.364455	0.02855	0.883922	isoform
F22B3.4	Ethanol	BPA	-0.368003	0.0291	0.892908	isoform
C33A12.19	Ethanol	BPA	-0.696686	0.02915	0.892908	isoform
dhp-1	Ethanol	BPA	-0.439698	0.0292	0.892908	isoform
F58B6.1	Ethanol	BPA	-0.596776	0.0292	0.892908	isoform
R07E5.5	Ethanol	BPA	-1.59812	0.0292	0.892908	isoform
rgs-9	Ethanol	BPA	-0.451504	0.0292	0.892908	isoform
cdc-25.3	Ethanol	BPA	-0.369387	0.02945	0.898708	isoform
pho-7	Ethanol	BPA	-0.561817	0.0296	0.901118	isoform
lips-14	Ethanol	BPA	-1.08257	0.0297	0.901118	isoform
fbxa-84	Ethanol	BPA	0.634371	0.0301	0.912248	isoform
E04F6.6	Ethanol	BPA	0.533885	0.0302	0.912248	isoform
T23E7.6	Ethanol	BPA	-1.07114	0.0302	0.912248	isoform
F13H8.3	Ethanol	BPA	-0.408007	0.0305	0.917938	isoform
T03G11.6	Ethanol	BPA	-0.398343	0.0306	0.919092	isoform
frpr-13	Ethanol	BPA	-1.13119	0.0307	0.921743	isoform
C49G9.1	Ethanol	BPA	0.684463	0.0311	0.931874	isoform
msp-36	Ethanol	BPA	-1.05731	0.0313	0.932957	isoform
F49F1.5	Ethanol	BPA	3.90087	0.0314	0.932957	isoform
[truncated: 1,208 more rows]

## Sheet: BPA-specific
ttr-44	Ethanol	BPA	-11.8323	0.0388	0.824934	expression
Y111B2A.12	Ethanol	BPA	-11.5557	0.0251	0.7126	expression
pqn-98	Ethanol	BPA	-4.94547	0.019	0.642504	expression
Y113G7B.27	Ethanol	BPA	-4.18577	0.0399	0.834313	expression
ZK1098.9	Ethanol	BPA	-3.90218	0.01855	0.636734	expression
gpx-3	Ethanol	BPA	-2.95094	5e-05	0.00749737	expression
lys-10	Ethanol	BPA	-2.78605	5e-05	0.00749737	expression
F36H12.15	Ethanol	BPA	-2.62512	0.0461	0.883285	expression
M04B2.7	Ethanol	BPA	-2.57438	0.00195	0.169635	expression
Y65B4BR.1	Ethanol	BPA	-2.33914	5e-05	0.00749737	expression
C09F12.2	Ethanol	BPA	-2.17047	5e-05	0.00749737	expression
F57B7.2	Ethanol	BPA	-2.16112	0.0462	0.883285	expression
C12D5.9	Ethanol	BPA	-2.09858	5e-05	0.00749737	expression
F31A3.3	Ethanol	BPA	-1.97631	0.0137	0.563607	expression
K11D12.6	Ethanol	BPA	-1.83224	0.036	0.806004	expression
nspc-1	Ethanol	BPA	-1.81065	0.02485	0.7126	expression
cyp-34A2	Ethanol	BPA	-1.78028	5e-05	0.00749737	expression
K03B4.9	Ethanol	BPA	-1.72545	0.0161	0.593316	expression
msp-40	Ethanol	BPA	-1.71071	0.007	0.405767	expression
msd-4	Ethanol	BPA	-1.69016	0.0062	0.377835	expression
msp-55	Ethanol	BPA	-1.67673	0.0122	0.538881	expression
C08E8.3	Ethanol	BPA	-1.64592	0.0282	0.733342	expression
C04G2.9	Ethanol	BPA	-1.62867	0.0005	0.0612688	expression
R11D1.3	Ethanol	BPA	-1.61939	5e-05	0.00749737	expression
F13E9.15	Ethanol	BPA	-1.60072	5e-05	0.00749737	expression
R07E5.5	Ethanol	BPA	-1.59812	0.0292	0.741121	expression
T23F4.3	Ethanol	BPA	-1.58753	0.0024	0.19536	expression
K02E11.7	Ethanol	BPA	-1.56568	0.0004	0.0518	expression
grl-22	Ethanol	BPA	-1.55374	0.0135	0.561451	expression
msp-50	Ethanol	BPA	-1.52834	0.0147	0.577659	expression
C47E12.9	Ethanol	BPA	-1.50748	0.0231	0.681699	expression
T24B8.5	Ethanol	BPA	-1.49382	5e-05	0.00749737	expression
Y43C5A.7	Ethanol	BPA	-1.47851	0.02325	0.682879	expression
F11C7.2	Ethanol	BPA	-1.47727	0.00065	0.0726216	expression
C39D10.6	Ethanol	BPA	-1.4657	0.02095	0.667613	expression
ttr-29	Ethanol	BPA	-1.45333	0.0006	0.0690667	expression
M199.9	Ethanol	BPA	-1.44901	0.0263	0.719389	expression
F22B5.4	Ethanol	BPA	-1.44191	0.00205	0.174342	expression
msp-152	Ethanol	BPA	-1.42845	0.0177	0.616992	expression
msp-142	Ethanol	BPA	-1.42214	0.02485	0.7126	expression
nspc-16	Ethanol	BPA	-1.4103	0.0211	0.667613	expression
cyp-29A4	Ethanol	BPA	-1.40916	5e-05	0.00749737	expression
K02E11.6	Ethanol	BPA	-1.30874	0.001	0.0999649	expression
ttr-27	Ethanol	BPA	-1.30745	0.00065	0.0726216	expression
Y69E1A.2	Ethanol	BPA	-1.29961	0.0035	0.254051	expression
ttr-22	Ethanol	BPA	-1.29295	0.017	0.60731	expression
Y73F4A.3	Ethanol	BPA	-1.28641	0.00105	0.103153	expression
ssq-4	Ethanol	BPA	-1.26335	0.00225	0.188537	expression
F42A10.7	Ethanol	BPA	-1.24141	5e-05	0.00749737	expression
clec-184	Ethanol	BPA	-1.23129	0.0038	0.265674	expression
clec-139	Ethanol	BPA	-1.23026	0.0112	0.52096	expression
F23F12.3	Ethanol	BPA	-1.20642	0.0004	0.0518	expression
R09D1.11	Ethanol	BPA	-1.19712	0.0132	0.559209	expression
E02H4.7	Ethanol	BPA	-1.19309	5e-05	0.00749737	expression
R13D7.2	Ethanol	BPA	-1.17088	0.0001	0.0144253	expression
pqn-74	Ethanol	BPA	-1.14322	0.0063	0.379867	expression
nspc-19	Ethanol	BPA	-1.1333	0.0147	0.577659	expression
ZK484.5	Ethanol	BPA	-1.13234	0.02595	0.719165	expression
frpr-13	Ethanol	BPA	-1.13119	0.0307	0.760559	expression
T19H12.6	Ethanol	BPA	-1.1029	0.0128	0.550375	expression
Y11D7A.3	Ethanol	BPA	-1.09959	0.0446	0.880869	expression
msp-51	Ethanol	BPA	-1.08482	0.0431	0.862211	expression
nspe-7	Ethanol	BPA	-1.08265	0.0368	0.807488	expression
lips-14	Ethanol	BPA	-1.08257	0.02965	0.745897	expression
F07A5.2	Ethanol	BPA	-1.07251	0.042	0.8547	expression
T23E7.6	Ethanol	BPA	-1.07114	0.0302	0.753084	expression
msp-36	Ethanol	BPA	-1.05731	0.03125	0.768624	expression
C15B12.4	Ethanol	BPA	-1.02674	0.00195	0.169635	expression
msp-81	Ethanol	BPA	-1.02559	0.0418	0.8547	expression
nspc-14	Ethanol	BPA	-1.02292	5e-05	0.00749737	expression
doxa-1	Ethanol	BPA	-1.01748	0.02635	0.719389	expression
C45B2.1	Ethanol	BPA	-1.01668	5e-05	0.00749737	expression
ssq-2	Ethanol	BPA	-1.01268	0.00965	0.478137	expression
nspc-9	Ethanol	BPA	-1.0087	5e-05	0.00749737	expression
fmo-2	Ethanol	BPA	-1.00039	0.0139	0.563695	expression
col-88	Ethanol	BPA	-0.999627	0.0369	0.807488	expression
ZK1290.5	Ethanol	BPA	-0.992257	0.00015	0.0211037	expression
C13G3.1	Ethanol	BPA	-0.99116	0.00675	0.400641	expression
D1086.3	Ethanol	BPA	-0.986333	5e-05	0.00749737	expression
F35B12.4	Ethanol	BPA	-0.985966	0.00775	0.424611	expression
vap-1	Ethanol	BPA	-0.98016	0.0024	0.19536	expression
K02E11.5	Ethanol	BPA	-0.979508	0.00445	0.298307	expression
col-135	Ethanol	BPA	-0.979288	5e-05	0.00749737	expression
far-8	Ethanol	BPA	-0.977476	5e-05	0.00749737	expression
nhr-14	Ethanol	BPA	-0.960364	0.026	0.719165	expression
K07H8.7	Ethanol	BPA	-0.951137	0.0198	0.657845	expression
F07C6.3	Ethanol	BPA	-0.94033	0.00075	0.0821827	expression
nspc-18	Ethanol	BPA	-0.935783	0.02655	0.72039	expression
clec-190	Ethanol	BPA	-0.932239	5e-05	0.00749737	expression
thn-1	Ethanol	BPA	-0.92954	0.00375	0.263796	expression
hsp-70	Ethanol	BPA	-0.915221	5e-05	0.00749737	expression
Y105C5B.3	Ethanol	BPA	-0.913251	0.0443	0.875474	expression
hpo-26	Ethanol	BPA	-0.906782	0.0205	0.667613	expression
F11D5.7	Ethanol	BPA	-0.906324	0.0092	0.46597	expression
F37B12.1	Ethanol	BPA	-0.905196	0.0104	0.497673	expression
gst-41	Ethanol	BPA	-0.890556	0.0132	0.559209	expression
gipc-2	Ethanol	BPA	-0.88897	0.02545	0.7126	expression
grd-14	Ethanol	BPA	-0.887693	0.0198	0.657845	expression
F56D5.3	Ethanol	BPA	-0.885161	0.0138	0.563651	expression
cut-2	Ethanol	BPA	-0.876035	0.0103	0.497368	expression
ZK512.7	Ethanol	BPA	-0.871401	0.00055	0.0652896	expression
lys-7	Ethanol	BPA	-0.870798	5e-05	0.00749737	expression
bcc-1	Ethanol	BPA	-0.864671	0.0188	0.639746	expression
nspc-4	Ethanol	BPA	-0.850935	0.00065	0.0726216	expression
col-158	Ethanol	BPA	-0.849759	0.00465	0.306309	expression
K09C6.9	Ethanol	BPA	-0.838136	0.00425	0.288292	expression
fip-5	Ethanol	BPA	-0.838121	0.0208	0.667613	expression
B0250.7	Ethanol	BPA	-0.837977	0.00055	0.0652896	expression
nspc-20	Ethanol	BPA	-0.837593	0.0029	0.226359	expression
ZK550.2	Ethanol	BPA	-0.830099	5e-05	0.00749737	expression
dpy-5	Ethanol	BPA	-0.823412	0.0322	0.777439	expression
ugt-12	Ethanol	BPA	-0.812772	5e-05	0.00749737	expression
bed-3	Ethanol	BPA	-0.807779	0.0221	0.673811	expression
K02E11.4	Ethanol	BPA	-0.800919	0.00965	0.478137	expression
C50F7.5	Ethanol	BPA	-0.799688	0.00125	0.117727	expression
col-125	Ethanol	BPA	-0.799338	0.0125	0.543602	expression
Y47D7A.13	Ethanol	BPA	-0.798195	0.0346	0.788603	expression
col-165	Ethanol	BPA	-0.788643	0.0426	0.85771	expression
F41E6.15	Ethanol	BPA	-0.776908	0.0401	0.834387	expression
Y67A10A.10	Ethanol	BPA	-0.772976	0.00785	0.428032	expression
nspc-7	Ethanol	BPA	-0.763985	0.0244	0.707538	expression
T25B9.1	Ethanol	BPA	-0.758322	0.001	0.0999649	expression
W03F9.4	Ethanol	BPA	-0.754091	0.0103	0.49706	expression
clec-52	Ethanol	BPA	-0.750181	0.00615	0.376803	expression
Y47H9C.1	Ethanol	BPA	-0.744148	0.02825	0.733342	expression
Y57G11C.38	Ethanol	BPA	-0.73347	0.03325	0.786135	expression
C52D10.1	Ethanol	BPA	-0.733009	0.02115	0.667613	expression
F54B11.11	Ethanol	BPA	-0.720865	0.0149	0.583507	expression
ZK822.4	Ethanol	BPA	-0.719737	5e-05	0.00749737	expression
C14C6.5	Ethanol	BPA	-0.718961	5e-05	0.00749737	expression
cyp-14A1	Ethanol	BPA	-0.715471	0.016	0.593316	expression
tag-209	Ethanol	BPA	-0.712863	0.005	0.321921	expression
dod-23	Ethanol	BPA	-0.712166	5e-05	0.00749737	expression
gei-13	Ethanol	BPA	-0.706957	0.02715	0.723872	expression
sra-14	Ethanol	BPA	-0.705302	0.0467	0.884466	expression
R07E3.4	Ethanol	BPA	-0.703578	0.0099	0.486295	expression
K02E11.3	Ethanol	BPA	-0.702997	0.0365	0.807488	expression
C33A12.19	Ethanol	BPA	-0.696686	0.02915	0.741121	expression
F08A8.2	Ethanol	BPA	-0.691257	0.00195	0.169635	expression
C46C2.7	Ethanol	BPA	-0.688291	0.0282	0.733342	expression
clec-264	Ethanol	BPA	-0.68802	0.0136	0.563584	expression
F31F6.2	Ethanol	BPA	-0.666726	0.0113	0.523475	expression
F31F6.3	Ethanol	BPA	-0.665908	0.0157	0.593316	expression
nspc-13	Ethanol	BPA	-0.665017	0.0212	0.667613	expression
grsp-1	Ethanol	BPA	-0.652606	0.0124	0.54131	expression
B0457.6	Ethanol	BPA	-0.649639	0.02465	0.7126	expression
C55A6.4	Ethanol	BPA	-0.649278	0.0452	0.883285	expression
sem-4	Ethanol	BPA	-0.647855	0.02125	0.667613	expression
F08F3.4	Ethanol	BPA	-0.644542	0.00205	0.174342	expression
F41F3.3	Ethanol	BPA	-0.641087	0.0197	0.657845	expression
F18E3.11	Ethanol	BPA	-0.634136	0.0223	0.673811	expression
C33G8.4	Ethanol	BPA	-0.633976	0.01805	0.626953	expression
nspc-10	Ethanol	BPA	-0.628699	0.00825	0.437288	expression
T22B7.7	Ethanol	BPA	-0.628297	0.0363	0.807488	expression
mec-7	Ethanol	BPA	-0.627955	0.0119	0.538881	expression
T21B6.3	Ethanol	BPA	-0.620094	0.00285	0.22399	expression
asp-14	Ethanol	BPA	-0.61757	0.0012	0.114918	expression
F49E12.1	Ethanol	BPA	-0.611193	0.00085	0.0896907	expression
ZK1193.3	Ethanol	BPA	-0.607553	0.037	0.807488	expression
F45E1.4	Ethanol	BPA	-0.597162	0.0117	0.537634	expression
F58B6.1	Ethanol	BPA	-0.596776	0.0292	0.741121	expression
F59C6.16	Ethanol	BPA	-0.586293	0.0382	0.820898	expression
tni-3	Ethanol	BPA	-0.584821	0.00295	0.228695	expression
R05G9.3	Ethanol	BPA	-0.584088	0.0028	0.221589	expression
ifc-1	Ethanol	BPA	-0.578235	0.0109	0.513291	expression
clec-43	Ethanol	BPA	-0.578132	0.0364	0.807488	expression
H41C03.1	Ethanol	BPA	-0.576125	0.0138	0.563651	expression
cnc-8	Ethanol	BPA	-0.575879	0.02515	0.7126	expression
nhr-17	Ethanol	BPA	-0.575739	0.00095	0.0966625	expression
E01G6.3	Ethanol	BPA	-0.570683	0.0433	0.86418	expression
clec-4	Ethanol	BPA	-0.570581	0.0096	0.478137	expression
ZK669.2	Ethanol	BPA	-0.565931	0.03155	0.768624	expression
vit-1	Ethanol	BPA	-0.563432	0.0056	0.35112	expression
cyp-14A5	Ethanol	BPA	-0.562528	0.0351	0.795228	expression
K01G12.3	Ethanol	BPA	-0.561924	0.02265	0.679262	expression
pho-7	Ethanol	BPA	-0.561817	0.0296	0.745897	expression
Y59H11AR.4	Ethanol	BPA	-0.557853	0.0383	0.820898	expression
T27A10.8	Ethanol	BPA	-0.553854	0.00115	0.111063	expression
Y38E10A.14	Ethanol	BPA	-0.553267	0.0462	0.883285	expression
fbxc-42	Ethanol	BPA	-0.547367	0.04715	0.886669	expression
chtl-1	Ethanol	BPA	-0.545548	0.0086	0.44807	expression
ZC53.1	Ethanol	BPA	-0.542541	0.0174	0.613766	expression
pho-11	Ethanol	BPA	-0.537654	0.00115	0.111063	expression
clec-265	Ethanol	BPA	-0.536425	0.00235	0.19536	expression
cyp-34A8	Ethanol	BPA	-0.536233	0.00555	0.35112	expression
acp-7	Ethanol	BPA	-0.534155	0.0279	0.733342	expression
pah-1	Ethanol	BPA	-0.533761	0.0219	0.673811	expression
C33G8.3	Ethanol	BPA	-0.532585	0.0396	0.83109	expression
fbxa-170	Ethanol	BPA	-0.53202	0.0122	0.538881	expression
vglu-2	Ethanol	BPA	-0.526316	0.012	0.538881	expression
T27F6.8	Ethanol	BPA	-0.525187	0.035	0.793407	expression
mig-17	Ethanol	BPA	-0.524717	0.0481	0.892749	expression
ugt-53	Ethanol	BPA	-0.519547	0.008	0.434133	expression
K12B6.8	Ethanol	BPA	-0.51775	0.0367	0.807488	expression
W06D11.3	Ethanol	BPA	-0.517668	0.0215	0.667613	expression
kmo-1	Ethanol	BPA	-0.514692	0.02135	0.667613	expression
best-24	Ethanol	BPA	-0.513101	0.0235	0.688447	expression
C05C8.7	Ethanol	BPA	-0.510617	0.00895	0.457373	expression
clec-7	Ethanol	BPA	-0.507904	0.013	0.559049	expression
nuc-1	Ethanol	BPA	-0.507837	0.00315	0.237731	expression
F26G5.1	Ethanol	BPA	-0.506064	0.00445	0.298307	expression
tbx-36	Ethanol	BPA	-0.505487	0.0181	0.626953	expression
F44E7.5	Ethanol	BPA	-0.499287	0.00465	0.306309	expression
F28H7.3	Ethanol	BPA	-0.498391	0.0031	0.237098	expression
hpo-15	Ethanol	BPA	-0.491083	0.0056	0.35112	expression
C40H1.7	Ethanol	BPA	-0.490285	0.0172	0.6105	expression
R09A8.2	Ethanol	BPA	-0.489792	0.00755	0.419706	expression
Y119D3B.13	Ethanol	BPA	-0.485674	0.0101	0.491879	expression
M60.7	Ethanol	BPA	-0.484058	0.0467	0.884466	expression
F52D2.7	Ethanol	BPA	-0.483759	0.0284	0.733521	expression
B0222.5	Ethanol	BPA	-0.482546	0.0189	0.641238	expression
C49F5.7	Ethanol	BPA	-0.479476	0.02225	0.673811	expression
F49E12.9	Ethanol	BPA	-0.475594	0.0073	0.413885	expression
C04B4.2	Ethanol	BPA	-0.475109	0.00685	0.402385	expression
K01C8.1	Ethanol	BPA	-0.46934	0.00745	0.418228	expression
E02H4.6	Ethanol	BPA	-0.466068	0.02295	0.681699	expression
C49F5.6	Ethanol	BPA	-0.464837	0.0076	0.420435	expression
cyp-34A4	Ethanol	BPA	-0.464828	0.0463	0.883285	expression
F53F4.13	Ethanol	BPA	-0.459278	0.0097	0.478533	expression
try-1	Ethanol	BPA	-0.454479	0.0065	0.387822	expression
rgs-9	Ethanol	BPA	-0.451504	0.0292	0.741121	expression
oac-46	Ethanol	BPA	-0.451091	0.0334	0.786758	expression
F45D3.4	Ethanol	BPA	-0.44875	0.00865	0.44807	expression
spp-1	Ethanol	BPA	-0.448578	0.0107	0.510446	expression
haly-1	Ethanol	BPA	-0.447326	0.00885	0.456356	expression
gpd-4	Ethanol	BPA	-0.443122	0.00725	0.413105	expression
W06D11.1	Ethanol	BPA	-0.441163	0.0372	0.807488	expression
dhp-1	Ethanol	BPA	-0.439698	0.0292	0.741121	expression
D2096.11	Ethanol	BPA	-0.43888	0.0391	0.826315	expression
F48E3.4	Ethanol	BPA	-0.438877	0.0083	0.437902	expression
T05E12.3	Ethanol	BPA	-0.437102	0.0354	0.79772	expression
rhr-1	Ethanol	BPA	-0.436439	0.0081	0.435413	expression
C39D10.7	Ethanol	BPA	-0.436215	0.0159	0.593316	expression
ddo-3	Ethanol	BPA	-0.435805	0.0082	0.436669	expression
anmt-2	Ethanol	BPA	-0.433972	0.0455	0.883285	expression
T09B9.1	Ethanol	BPA	-0.431991	0.0198	0.657845	expression
C50E3.12	Ethanol	BPA	-0.431245	0.02725	0.723872	expression
Y51A2D.18	Ethanol	BPA	-0.427735	0.02705	0.723872	expression
H04M03.3	Ethanol	BPA	-0.427055	0.016	0.593316	expression
gcy-12	Ethanol	BPA	-0.426669	0.01725	0.6105	expression
grd-5	Ethanol	BPA	-0.424468	0.0368	0.807488	expression
lon-1	Ethanol	BPA	-0.423045	0.0151	0.585358	expression
F14D7.2	Ethanol	BPA	-0.42275	0.0108	0.510446	expression
meg-1	Ethanol	BPA	-0.418349	0.0133	0.559287	expression
F55B11.3	Ethanol	BPA	-0.418269	0.0125	0.543702	expression
spp-14	Ethanol	BPA	-0.417058	0.0121	0.538881	expression
Y62H9A.4	Ethanol	BPA	-0.411545	0.0141	0.563781	expression
gmeb-4	Ethanol	BPA	-0.410109	0.0447	0.881317	expression
ent-5	Ethanol	BPA	-0.408865	0.02805	0.733342	expression
F13H8.3	Ethanol	BPA	-0.408007	0.03045	0.75766	expression
C50E3.13	Ethanol	BPA	-0.401904	0.02545	0.7126	expression
puf-5	Ethanol	BPA	-0.401085	0.02435	0.707538	expression
T03G11.6	Ethanol	BPA	-0.398343	0.03055	0.758492	expression
cyp-25A1	Ethanol	BPA	-0.393628	0.02685	0.723363	expression
mex-3	Ethanol	BPA	-0.393134	0.03255	0.780482	expression
nlp-33	Ethanol	BPA	-0.39115	0.0349	0.793407	expression
F11E6.3	Ethanol	BPA	-0.389371	0.0207	0.667613	expression
C14C11.2	Ethanol	BPA	-0.38876	0.0251	0.7126	expression
C07E3.9	Ethanol	BPA	-0.388737	0.0398	0.833751	expression
tatn-1	Ethanol	BPA	-0.388337	0.02145	0.667613	expression
F23D12.11	Ethanol	BPA	-0.388106	0.0407	0.843304	expression
cysl-2	Ethanol	BPA	-0.387271	0.0259	0.719165	expression
egg-1	Ethanol	BPA	-0.38715	0.0231	0.681699	expression
pdk-1	Ethanol	BPA	-0.38637	0.0401	0.834387	expression
R03G8.6	Ethanol	BPA	-0.385696	0.0254	0.7126	expression
F32A5.2	Ethanol	BPA	-0.385103	0.0428	0.85771	expression
ZC443.3	Ethanol	BPA	-0.385005	0.0345	0.786758	expression
C07D8.6	Ethanol	BPA	-0.384062	0.0184	0.635413	expression
gei-12	Ethanol	BPA	-0.383918	0.02275	0.68047	expression
ZC308.4	Ethanol	BPA	-0.382542	0.022	0.673811	expression
clec-1	Ethanol	BPA	-0.38225	0.02205	0.673811	expression
inx-8	Ethanol	BPA	-0.381763	0.0213	0.667613	expression
F52C6.2	Ethanol	BPA	-0.381135	0.0368	0.807488	expression
acl-3	Ethanol	BPA	-0.380012	0.02835	0.733521	expression
rme-2	Ethanol	BPA	-0.379704	0.0366	0.807488	expression
F08F3.6	Ethanol	BPA	-0.37835	0.02645	0.719389	expression
ekl-5	Ethanol	BPA	-0.376926	0.0418	0.8547	expression
mrp-4	Ethanol	BPA	-0.375461	0.02565	0.71644	expression
ZK813.1	Ethanol	BPA	-0.375301	0.0221	0.673811	expression
cpg-3	Ethanol	BPA	-0.374613	0.0317	0.768624	expression
F18A1.7	Ethanol	BPA	-0.374092	0.02495	0.7126	expression
W02F12.3	Ethanol	BPA	-0.373831	0.02625	0.719389	expression
H29C22.1	Ethanol	BPA	-0.373601	0.04625	0.883285	expression
C02F12.8	Ethanol	BPA	-0.370239	0.0471	0.886669	expression
cdc-25.3	Ethanol	BPA	-0.369387	0.02945	0.744151	expression
ZK1193.2	Ethanol	BPA	-0.36931	0.0392	0.826315	expression
F22B3.4	Ethanol	BPA	-0.368003	0.0291	0.741121	expression
amt-4	Ethanol	BPA	-0.365157	0.03165	0.768624	expression
pfn-1	Ethanol	BPA	-0.364455	0.02855	0.734437	expression
col-122	Ethanol	BPA	-0.364268	0.0473	0.887086	expression
F32D1.7	Ethanol	BPA	-0.363749	0.02725	0.723872	expression
dpyd-1	Ethanol	BPA	-0.362221	0.0281	0.733342	expression
W03F11.1	Ethanol	BPA	-0.361001	0.0274	0.724479	expression
F45D3.3	Ethanol	BPA	-0.360855	0.0428	0.85771	expression
C10E2.6	Ethanol	BPA	-0.359483	0.0338	0.786758	expression
Y45G5AM.2	Ethanol	BPA	-0.359318	0.03285	0.784819	expression
F52H3.4	Ethanol	BPA	-0.358411	0.04585	0.883285	expression
R07E4.5	Ethanol	BPA	-0.357181	0.0479	0.891942	expression
ZK643.2	Ethanol	BPA	-0.356458	0.0498	0.910948	expression
F35C11.5	Ethanol	BPA	-0.352896	0.0357	0.80244	expression
Y57G11C.33	Ethanol	BPA	-0.352147	0.04885	0.898814	expression
prg-2	Ethanol	BPA	-0.352023	0.0345	0.786758	expression
perm-1	Ethanol	BPA	-0.35184	0.0344	0.786758	expression
T24D1.3	Ethanol	BPA	-0.350287	0.0382	0.820898	expression
flu-2	Ethanol	BPA	-0.349772	0.0455	0.883285	expression
K03H4.2	Ethanol	BPA	-0.345551	0.0488	0.898814	expression
egg-2	Ethanol	BPA	-0.342307	0.0387	0.824346	expression
Y53H1B.2	Ethanol	BPA	-0.342098	0.0496	0.908749	expression
mex-5	Ethanol	BPA	-0.341812	0.04735	0.887501	expression
D1081.7	Ethanol	BPA	-0.341673	0.0423	0.8547	expression
F21D5.1	Ethanol	BPA	-0.338267	0.0419	0.8547	expression
acs-13	Ethanol	BPA	-0.336986	0.0479	0.891942	expression
ptr-2	Ethanol	BPA	-0.33665	0.0461	0.883285	expression
osm-11	Ethanol	BPA	-0.335832	0.0422	0.8547	expression
puf-6	Ethanol	BPA	-0.335573	0.0455	0.883285	expression
hke-4.1	Ethanol	BPA	-0.334746	0.0459	0.883285	expression
egg-5	Ethanol	BPA	-0.334286	0.045	0.883285	expression
H02I12.5	Ethanol	BPA	-0.334254	0.04705	0.886669	expression
Y111B2A.3	Ethanol	BPA	-0.333074	0.04385	0.870583	expression
cth-2	Ethanol	BPA	-0.331984	0.0441	0.874024	expression
perm-5	Ethanol	BPA	-0.330595	0.0451	0.883285	expression
F02E8.4	Ethanol	BPA	-0.329922	0.0487	0.898814	expression
let-99	Ethanol	BPA	-0.329332	0.0468	0.884466	expression
ldh-1	Ethanol	BPA	-0.327708	0.0485	0.896325	expression
hcp-3	Ethanol	BPA	-0.327043	0.04555	0.883285	expression
mex-6	Ethanol	BPA	-0.326656	0.0481	0.892749	expression
Y62H9A.3	Ethanol	BPA	-0.325074	0.04765	0.891657	expression
ugt-22	Ethanol	BPA	0.317715	0.0484	0.895929	expression
R10H10.3	Ethanol	BPA	0.344098	0.0331	0.786135	expression
gale-1	Ethanol	BPA	0.354499	0.034	0.786758	expression
aagr-1	Ethanol	BPA	0.364048	0.03135	0.768624	expression
aagr-2	Ethanol	BPA	0.364474	0.02545	0.7126	expression
fbxa-60	Ethanol	BPA	0.364547	0.0393	0.826315	expression
T24B8.3	Ethanol	BPA	0.369191	0.0432	0.862697	expression
acs-2	Ethanol	BPA	0.373636	0.0386	0.824346	expression
F38B6.4	Ethanol	BPA	0.374784	0.0352	0.795911	expression
clec-56	Ethanol	BPA	0.380211	0.0251	0.7126	expression
F57F4.4	Ethanol	BPA	0.38447	0.02035	0.667613	expression
Y32F6B.1	Ethanol	BPA	0.386987	0.0375	0.810911	expression
F28D1.2	Ethanol	BPA	0.388174	0.0419	0.8547	expression
ugt-62	Ethanol	BPA	0.391554	0.01725	0.6105	expression
F32H5.1	Ethanol	BPA	0.391643	0.0207	0.667613	expression
col-155	Ethanol	BPA	0.394806	0.0253	0.7126	expression
pho-1	Ethanol	BPA	0.395584	0.0208	0.667613	expression
ZC376.3	Ethanol	BPA	0.398451	0.0392	0.826315	expression
swt-7	Ethanol	BPA	0.400884	0.03215	0.777439	expression
C18B2.4	Ethanol	BPA	0.404023	0.0156	0.593316	expression
nas-37	Ethanol	BPA	0.404771	0.02065	0.667613	expression
R05G6.10	Ethanol	BPA	0.405832	0.0357	0.80244	expression
dsc-4	Ethanol	BPA	0.408209	0.0145	0.573771	expression
C49C3.9	Ethanol	BPA	0.408563	0.0213	0.667613	expression
B0281.5	Ethanol	BPA	0.410065	0.0435	0.866654	expression
tag-120	Ethanol	BPA	0.411392	0.01805	0.626953	expression
T28H10.3	Ethanol	BPA	0.411708	0.0139	0.563695	expression
ugt-2	Ethanol	BPA	0.412327	0.0223	0.673811	expression
apy-1	Ethanol	BPA	0.416746	0.0109	0.513291	expression
gfi-1	Ethanol	BPA	0.417016	0.0122	0.538881	expression
B0035.13	Ethanol	BPA	0.418685	0.0133	0.559248	expression
col-118	Ethanol	BPA	0.419624	0.02215	0.673811	expression
Y106G6D.2	Ethanol	BPA	0.421996	0.0341	0.786758	expression
col-142	Ethanol	BPA	0.425221	0.0166	0.598651	expression
ttr-50	Ethanol	BPA	0.426554	0.0164	0.593316	expression
K09C4.5	Ethanol	BPA	0.430807	0.0489	0.898814	expression
F14B6.3	Ethanol	BPA	0.432218	0.02385	0.696909	expression
C52A10.1	Ethanol	BPA	0.437103	0.0162	0.593316	expression
ckb-2	Ethanol	BPA	0.442803	0.0156	0.593316	expression
gbh-2	Ethanol	BPA	0.444365	0.0164	0.593316	expression
ceh-43	Ethanol	BPA	0.444763	0.04385	0.870583	expression
21ur-14670	Ethanol	BPA	0.446738	0.0114	0.525969	expression
dct-18	Ethanol	BPA	0.467223	0.00485	0.314038	expression
lbp-7	Ethanol	BPA	0.472187	0.0112	0.52096	expression
ceh-60	Ethanol	BPA	0.472256	0.039	0.826315	expression
ugt-19	Ethanol	BPA	0.473876	0.019	0.642504	expression
F27D9.2	Ethanol	BPA	0.47593	0.02845	0.733521	expression
skr-12	Ethanol	BPA	0.478144	0.028	0.733342	expression
ZK430.5	Ethanol	BPA	0.48232	0.02735	0.724479	expression
skr-8	Ethanol	BPA	0.482513	0.00935	0.469395	expression
sdz-4	Ethanol	BPA	0.482976	0.0419	0.8547	expression
gst-39	Ethanol	BPA	0.484804	0.0371	0.807488	expression
cyp-35A2	Ethanol	BPA	0.487126	0.004	0.276267	expression
cyp-33C8	Ethanol	BPA	0.487209	0.017	0.60731	expression
F20C5.4	Ethanol	BPA	0.48731	0.03325	0.786135	expression
M04C3.1	Ethanol	BPA	0.489961	0.0065	0.387822	expression
acp-5	Ethanol	BPA	0.490435	0.03315	0.786135	expression
R193.2	Ethanol	BPA	0.49116	0.0028	0.221589	expression
F35B12.3	Ethanol	BPA	0.493874	0.0152	0.587243	expression
fbxa-59	Ethanol	BPA	0.496459	0.0371	0.807488	expression
acl-7	Ethanol	BPA	0.502783	0.0026	0.208659	expression
nhr-130	Ethanol	BPA	0.503813	0.0252	0.7126	expression
btb-8	Ethanol	BPA	0.504352	0.02665	0.721386	expression
Y37A1B.5	Ethanol	BPA	0.504867	0.0042	0.286606	expression
pmp-1	Ethanol	BPA	0.504938	0.00345	0.253653	expression
his-24	Ethanol	BPA	0.506951	0.00755	0.419706	expression
nhr-131	Ethanol	BPA	0.509556	0.0393	0.826315	expression
fbxc-29	Ethanol	BPA	0.51009	0.0467	0.884466	expression
W01A11.1	Ethanol	BPA	0.510364	0.0024	0.19536	expression
C37H5.2	Ethanol	BPA	0.51163	0.0177	0.616992	expression
mnp-1	Ethanol	BPA	0.521479	0.0147	0.577659	expression
K02B12.2	Ethanol	BPA	0.523706	0.0164	0.593316	expression
ced-11	Ethanol	BPA	0.524449	0.042	0.8547	expression
fbxc-51	Ethanol	BPA	0.528626	0.00545	0.348922	expression
E04F6.6	Ethanol	BPA	0.533885	0.03015	0.753084	expression
gst-4	Ethanol	BPA	0.53646	0.00865	0.44807	expression
F13B12.2	Ethanol	BPA	0.540275	0.0325	0.780482	expression
fbxb-42	Ethanol	BPA	0.542935	0.0344	0.786758	expression
F17C11.6	Ethanol	BPA	0.544823	0.0422	0.8547	expression
F44A2.3	Ethanol	BPA	0.546633	0.02175	0.673541	expression
lmp-2	Ethanol	BPA	0.557129	0.00935	0.469395	expression
F40F12.7	Ethanol	BPA	0.55955	0.002	0.172667	expression
trpa-2	Ethanol	BPA	0.560666	0.04635	0.883285	expression
C09B8.4	Ethanol	BPA	0.566269	0.0016	0.147045	expression
Y45G5AM.5	Ethanol	BPA	0.566348	0.0175	0.613766	expression
irg-2	Ethanol	BPA	0.56743	0.0479	0.891942	expression
cpr-3	Ethanol	BPA	0.567999	0.0008	0.0868267	expression
ceh-32	Ethanol	BPA	0.575198	0.0163	0.593316	expression
F15A8.6	Ethanol	BPA	0.577121	0.0121	0.538881	expression
cyp-13A6	Ethanol	BPA	0.577437	0.0344	0.786758	expression
cht-1	Ethanol	BPA	0.581274	0.00165	0.150427	expression
C31H2.4	Ethanol	BPA	0.583053	0.0271	0.723872	expression
cyp-29A3	Ethanol	BPA	0.586673	0.0372	0.807488	expression
F49C12.6	Ethanol	BPA	0.587845	0.0338	0.786758	expression
fbxb-37	Ethanol	BPA	0.589515	0.0141	0.563781	expression
hil-3	Ethanol	BPA	0.592345	0.00195	0.169635	expression
M7.12	Ethanol	BPA	0.592521	0.0163	0.593316	expression
C25F9.5	Ethanol	BPA	0.593373	0.0157	0.593316	expression
ets-7	Ethanol	BPA	0.596696	0.02645	0.719389	expression
Y43C5A.3	Ethanol	BPA	0.597758	0.0164	0.593316	expression
jmjd-3.2	Ethanol	BPA	0.597833	0.0141	0.563781	expression
fbxa-67	Ethanol	BPA	0.60081	0.0231	0.681699	expression
EEED8.2	Ethanol	BPA	0.600876	0.0335	0.786758	expression
nhr-57	Ethanol	BPA	0.601922	0.02715	0.723872	expression
lips-10	Ethanol	BPA	0.602505	0.0034	0.2516	expression
fbxb-26	Ethanol	BPA	0.605722	0.02065	0.667613	expression
ZK1290.14	Ethanol	BPA	0.608166	0.0159	0.593316	expression
tat-2	Ethanol	BPA	0.608496	0.0057	0.35112	expression
R08F11.1	Ethanol	BPA	0.611267	0.00085	0.0896907	expression
M01G12.9	Ethanol	BPA	0.613971	0.00725	0.413105	expression
dhs-5	Ethanol	BPA	0.619656	0.0139	0.563717	expression
acl-12	Ethanol	BPA	0.620452	0.0022	0.185713	expression
C09F9.2	Ethanol	BPA	0.623732	0.0193	0.648799	expression
K10C2.7	Ethanol	BPA	0.62491	0.0496	0.908749	expression
oac-14	Ethanol	BPA	0.624951	0.00055	0.0652896	expression
dod-19	Ethanol	BPA	0.62862	0.0004	0.0518	expression
fbxc-22	Ethanol	BPA	0.629972	0.0462	0.883285	expression
C25E10.5	Ethanol	BPA	0.630032	0.02315	0.681699	expression
fbxa-84	Ethanol	BPA	0.634371	0.0301	0.753084	expression
H04D03.4	Ethanol	BPA	0.634503	0.0144	0.573771	expression
C49A9.3	Ethanol	BPA	0.643913	0.0215	0.667613	expression
wht-1	Ethanol	BPA	0.644981	0.0214	0.667613	expression
fbxa-189	Ethanol	BPA	0.646856	0.0187	0.639746	expression
F48E3.6	Ethanol	BPA	0.647656	0.0163	0.593316	expression
T13C5.6	Ethanol	BPA	0.648112	0.0127	0.550301	expression
C08F8.15	Ethanol	BPA	0.651482	0.0345	0.786758	expression
ZK185.5	Ethanol	BPA	0.655447	0.0009	0.0940954	expression
E04F6.4	Ethanol	BPA	0.659995	0.0033	0.247413	expression
ceh-36	Ethanol	BPA	0.660127	0.0427	0.85771	expression
T02C1.1	Ethanol	BPA	0.664558	0.0386	0.824346	expression
ttr-37	Ethanol	BPA	0.668852	0.0082	0.436669	expression
aman-3	Ethanol	BPA	0.670098	0.0036	0.258023	expression
C08F1.10	Ethanol	BPA	0.672231	0.0036	0.258023	expression
C25F9.14	Ethanol	BPA	0.674356	0.0135	0.561451	expression
F36H5.13	Ethanol	BPA	0.676046	0.0407	0.843304	expression
fbxa-182	Ethanol	BPA	0.67626	0.02035	0.667613	expression
sfrp-1	Ethanol	BPA	0.679115	0.04585	0.883285	expression
fbxb-18	Ethanol	BPA	0.680158	0.0315	0.768624	expression
F54E2.1	Ethanol	BPA	0.681596	5e-05	0.00749737	expression
C49G9.1	Ethanol	BPA	0.684463	0.0311	0.768624	expression
fbxb-17	Ethanol	BPA	0.695651	0.0048	0.312576	expression
T19C9.8	Ethanol	BPA	0.69627	0.0005	0.0612688	expression
F53B2.8	Ethanol	BPA	0.714344	0.0001	0.0144253	expression
fbxb-50	Ethanol	BPA	0.731883	0.0191	0.643975	expression
T26E3.8	Ethanol	BPA	0.734219	0.0131	0.559209	expression
Y47H10A.5	Ethanol	BPA	0.738149	0.00125	0.117727	expression
ref-2	Ethanol	BPA	0.740134	0.03005	0.753084	expression
K10G4.3	Ethanol	BPA	0.741918	0.0378	0.814771	expression
sdz-8	Ethanol	BPA	0.742134	0.04555	0.883285	expression
cyp-13A2	Ethanol	BPA	0.743891	0.00085	0.0896907	expression
ugt-16	Ethanol	BPA	0.744343	0.007	0.405767	expression
ugt-1	Ethanol	BPA	0.747327	0.00095	0.0966625	expression
C10C5.2	Ethanol	BPA	0.750714	0.0081	0.435413	expression
C29F7.2	Ethanol	BPA	0.751878	5e-05	0.00749737	expression
ugt-21	Ethanol	BPA	0.752404	0.0025	0.202057	expression
F12A10.1	Ethanol	BPA	0.75253	0.009	0.457875	expression
D1044.1	Ethanol	BPA	0.761467	0.0035	0.254051	expression
fbxa-26	Ethanol	BPA	0.765048	0.01	0.489099	expression
gst-6	Ethanol	BPA	0.770426	0.0004	0.0518	expression
fbxa-219	Ethanol	BPA	0.774858	0.0157	0.593316	expression
Y45F10D.6	Ethanol	BPA	0.776001	0.02235	0.673811	expression
cutl-16	Ethanol	BPA	0.777701	0.03145	0.768624	expression
B0205.13	Ethanol	BPA	0.779043	0.0316	0.768624	expression
F21D9.1	Ethanol	BPA	0.786996	0.0341	0.786758	expression
ech-1	Ethanol	BPA	0.788208	0.00145	0.134343	expression
B0252.1	Ethanol	BPA	0.791782	0.00375	0.263796	expression
T16G1.4	Ethanol	BPA	0.794137	0.00685	0.402385	expression
linc-15	Ethanol	BPA	0.798585	0.0205	0.667613	expression
hpo-36	Ethanol	BPA	0.799916	0.0338	0.786758	expression
cyp-35A5	Ethanol	BPA	0.804503	0.0108	0.510446	expression
W05H9.1	Ethanol	BPA	0.805211	5e-05	0.00749737	expression
K05F6.12	Ethanol	BPA	0.809831	0.0225	0.676544	expression
K05C4.9	Ethanol	BPA	0.81887	0.00095	0.0966625	expression
nhr-208	Ethanol	BPA	0.82186	0.0387	0.824346	expression
fbxb-44	Ethanol	BPA	0.823551	0.00625	0.378856	expression
C17H12.4	Ethanol	BPA	0.829894	5e-05	0.00749737	expression
swt-6	Ethanol	BPA	0.835946	0.0001	0.0144253	expression
C18A11.1	Ethanol	BPA	0.84416	0.00045	0.0563538	expression
R07D5.2	Ethanol	BPA	0.847714	0.0343	0.786758	expression
pgp-3	Ethanol	BPA	0.849633	5e-05	0.00749737	expression
ugt-17	Ethanol	BPA	0.850014	5e-05	0.00749737	expression
dct-17	Ethanol	BPA	0.853378	0.0004	0.0518	expression
cyp-13A7	Ethanol	BPA	0.854292	0.00475	0.311098	expression
nhr-284	Ethanol	BPA	0.863343	0.011	0.515868	expression
E02C12.6	Ethanol	BPA	0.885394	0.0045	0.299895	expression
ugt-32	Ethanol	BPA	0.890104	0.0214	0.667613	expression
bath-46	Ethanol	BPA	0.890706	0.0405	0.842223	expression
F14E5.1	Ethanol	BPA	0.892701	0.0214	0.667613	expression
nhr-67	Ethanol	BPA	0.895007	0.0364	0.807488	expression
C49G7.12	Ethanol	BPA	0.909082	0.00765	0.421157	expression
nep-14	Ethanol	BPA	0.909303	0.0156	0.593316	expression
F13H6.3	Ethanol	BPA	0.911061	5e-05	0.00749737	expression
cyp-35C1	Ethanol	BPA	0.912234	5e-05	0.00749737	expression
C15A11.4	Ethanol	BPA	0.93296	0.0034	0.2516	expression
cdr-2	Ethanol	BPA	0.945728	5e-05	0.00749737	expression
cyp-13B1	Ethanol	BPA	0.95233	0.00365	0.259971	expression
bath-33	Ethanol	BPA	0.956058	0.0419	0.8547	expression
B0462.5	Ethanol	BPA	0.967791	0.017	0.60731	expression
fbxa-66	Ethanol	BPA	0.974819	0.0339	0.786758	expression
bath-26	Ethanol	BPA	0.997421	0.0019	0.169635	expression
C23H4.8	Ethanol	BPA	1.00405	0.02285	0.681672	expression
clec-57	Ethanol	BPA	1.0055	5e-05	0.00749737	expression
T19B10.2	Ethanol	BPA	1.0127	5e-05	0.00749737	expression
Y47H10A.3	Ethanol	BPA	1.02916	0.0153	0.591047	expression
sdz-19	Ethanol	BPA	1.03804	0.02425	0.706785	expression
cyp-13A4	Ethanol	BPA	1.0531	0.00315	0.237731	expression
ugt-41	Ethanol	BPA	1.08495	5e-05	0.00749737	expression
fbxc-34	Ethanol	BPA	1.092	0.00705	0.405767	expression
fbxa-162	Ethanol	BPA	1.10809	0.00705	0.405767	expression
F13E9.14	Ethanol	BPA	1.11188	0.02685	0.723363	expression
cyp-13A5	Ethanol	BPA	1.1288	5e-05	0.00749737	expression
ZK1290.10	Ethanol	BPA	1.1394	0.0018	0.1628	expression
irg-1	Ethanol	BPA	1.14479	0.02615	0.719389	expression
clec-210	Ethanol	BPA	1.14644	0.0145	0.573771	expression
Y43F8C.18	Ethanol	BPA	1.15184	0.0468	0.884466	expression
fbxb-78	Ethanol	BPA	1.1911	0.003	0.231	expression
F40F12.9	Ethanol	BPA	1.19417	0.0259	0.719165	expression
C06E4.3	Ethanol	BPA	1.20182	0.0161	0.593316	expression
F21C10.9	Ethanol	BPA	1.20249	5e-05	0.00749737	expression
gba-2	Ethanol	BPA	1.20653	0.0057	0.35112	expression
C08E8.4	Ethanol	BPA	1.20884	5e-05	0.00749737	expression
cyp-35A4	Ethanol	BPA	1.22731	0.0006	0.0690667	expression
hst-3.2	Ethanol	BPA	1.23152	0.02815	0.733342	expression
F20G2.5	Ethanol	BPA	1.23416	0.0057	0.35112	expression
cyp-34A7	Ethanol	BPA	1.24363	0.00045	0.0563538	expression
cyp-35A3	Ethanol	BPA	1.27455	5e-05	0.00749737	expression
xtr-1	Ethanol	BPA	1.27468	0.0122	0.538881	expression
Y4C6B.4	Ethanol	BPA	1.27787	0.0132	0.559209	expression
sodh-2	Ethanol	BPA	1.30507	0.0006	0.0690667	expression
T02B11.6	Ethanol	BPA	1.30957	0.00385	0.267528	expression
C05D11.5	Ethanol	BPA	1.31621	5e-05	0.00749737	expression
F15B9.6	Ethanol	BPA	1.31731	0.00035	0.0480554	expression
T16G1.6	Ethanol	BPA	1.34591	5e-05	0.00749737	expression
gst-32	Ethanol	BPA	1.35256	0.0359	0.804226	expression
Y82E9BL.6	Ethanol	BPA	1.36301	0.00565	0.35112	expression
T02B11.4	Ethanol	BPA	1.36683	0.015	0.585358	expression
M01B2.13	Ethanol	BPA	1.39226	0.00895	0.457373	expression
rrn-2.1	Ethanol	BPA	1.40732	5e-05	0.00749737	expression
M162.5	Ethanol	BPA	1.40959	0.00015	0.0211037	expression
B0238.1	Ethanol	BPA	1.42042	5e-05	0.00749737	expression
ugt-9	Ethanol	BPA	1.43569	5e-05	0.00749737	expression
cyp-34A10	Ethanol	BPA	1.44893	0.00105	0.103153	expression
T27A3.8	Ethanol	BPA	1.47987	0.00845	0.443761	expression
ZK262.3	Ethanol	BPA	1.48665	0.00045	0.0563538	expression
F41C3.1	Ethanol	BPA	1.49046	0.0042	0.286606	expression
cdr-4	Ethanol	BPA	1.51322	5e-05	0.00749737	expression
ptr-22	Ethanol	BPA	1.52142	5e-05	0.00749737	expression
F44B9.10	Ethanol	BPA	1.53268	0.02625	0.719389	expression
Y37H2A.14	Ethanol	BPA	1.57107	5e-05	0.00749737	expression
ZK262.2	Ethanol	BPA	1.67563	5e-05	0.00749737	expression
C01G10.17	Ethanol	BPA	1.68311	0.0002	0.0277951	expression
arf-1.1	Ethanol	BPA	1.7285	5e-05	0.00749737	expression
asp-17	Ethanol	BPA	1.75169	5e-05	0.00749737	expression
C17H11.5	Ethanol	BPA	1.78427	0.0122	0.538881	expression
cyp-14A3	Ethanol	BPA	1.86002	5e-05	0.00749737	expression
C01G10.4	Ethanol	BPA	1.99474	5e-05	0.00749737	expression
B0024.4	Ethanol	BPA	2.03209	5e-05	0.00749737	expression
pgp-14	Ethanol	BPA	2.03513	0.0423	0.8547	expression
lbp-8	Ethanol	BPA	2.08152	5e-05	0.00749737	expression
Y73F4A.2	Ethanol	BPA	2.16955	5e-05	0.00749737	expression
pgp-1	Ethanol	BPA	2.17035	5e-05	0.00749737	expression
C01G10.5	Ethanol	BPA	2.19614	5e-05	0.00749737	expression
ugt-40	Ethanol	BPA	2.45849	5e-05	0.00749737	expression
cka-2	Ethanol	BPA	2.6072	0.0417	0.8547	expression
far-3	Ethanol	BPA	2.6893	5e-05	0.00749737	expression
F25D1.5	Ethanol	BPA	2.69111	5e-05	0.00749737	expression
ugt-37	Ethanol	BPA	2.77605	5e-05	0.00749737	expression
Y6G8.5	Ethanol	BPA	2.90706	0.0294	0.744151	expression
nlp-25	Ethanol	BPA	2.92946	5e-05	0.00749737	expression
E02C12.10	Ethanol	BPA	2.93948	0.03305	0.786135	expression
R02C2.7	Ethanol	BPA	2.97185	5e-05	0.00749737	expression
far-4	Ethanol	BPA	3.04821	5e-05	0.00749737	expression
F25H2.15	Ethanol	BPA	3.15642	0.0345	0.786758	expression
K09H11.10	Ethanol	BPA	3.15788	0.0375	0.810911	expression
clec-17	Ethanol	BPA	3.26342	0.0121	0.538881	expression
K01A6.4	Ethanol	BPA	3.52238	0.0136	0.563561	expression
dhs-23	Ethanol	BPA	3.6135	5e-05	0.00749737	expression
R09E12.9	Ethanol	BPA	3.87524	5e-05	0.00749737	expression
F49F1.5	Ethanol	BPA	3.90087	0.03135	0.768624	expression
ins-20	Ethanol	BPA	3.95254	0.0326	0.780482	expression
C52A10.2	Ethanol	BPA	4.2616	5e-05	0.00749737	expression
clec-169	Ethanol	BPA	4.33406	0.00745	0.418228	expression
R05D8.9	Ethanol	BPA	4.34271	5e-05	0.00749737	expression
R05D8.7	Ethanol	BPA	4.37186	5e-05	0.00749737	expression
C40H1.8	Ethanol	BPA	4.44354	5e-05	0.00749737	expression
ugt-36	Ethanol	BPA	4.82827	5e-05	0.00749737	expression
sgca-1	Ethanol	BPA	4.84608	0.0419	0.8547	expression
F48C1.9	Ethanol	BPA	5.64709	0.0325	0.780482	expression
K08E4.2	Ethanol	BPA	10.3349	0.0185	0.636734	expression
dsbn-1	Ethanol	BPA	10.3893	0.0372	0.807488	expression
nlp-39	Ethanol	BPA	Inf	5e-05	0.00749737	expression
F54B11.10	Ethanol	BPA	Inf	0.00075	0.0821827	expression
Y24D9A.9	Ethanol	BPA	Inf	0.0454	0.883285	expression
R12E2.7	Ethanol	BPA	#NAME?	5e-05	0.00749737	expression
F17C11.20	Ethanol	BPA	#NAME?	0.0014	0.130774	expression
K12H6.8	Ethanol	BPA	#NAME?	0.0124	0.54131	expression

## Sheet: BPS-specific
W08E12.8	Ethanol	BPS	-164.316	0.033	0.611029	expression
F58F9.3	Ethanol	BPS	-12.4381	0.04205	0.634861	expression
col-88	Ethanol	BPS	-3.62435	0.00345	0.199289	expression
msd-4	Ethanol	BPS	-3.49533	0.0074	0.316638	expression
dpy-5	Ethanol	BPS	-3.38992	5e-05	0.00760066	expression
col-12	Ethanol	BPS	-3.35305	0.0028	0.175807	expression
col-133	Ethanol	BPS	-3.24641	5e-05	0.00760066	expression
col-161	Ethanol	BPS	-3.05158	0.0017	0.121988	expression
msp-113	Ethanol	BPS	-3.00105	0.0125	0.429358	expression
msp-142	Ethanol	BPS	-2.78308	0.022	0.552535	expression
T27A3.4	Ethanol	BPS	-2.68633	0.0291	0.592878	expression
msp-55	Ethanol	BPS	-2.68459	0.0093	0.361761	expression
C04G2.9	Ethanol	BPS	-2.6703	5e-05	0.00760066	expression
col-49	Ethanol	BPS	-2.67029	0.0055	0.264756	expression
ZK484.5	Ethanol	BPS	-2.6222	0.00455	0.23467	expression
msp-51	Ethanol	BPS	-2.59747	0.0079	0.328305	expression
Y43F8B.12	Ethanol	BPS	-2.59469	0.0244	0.568333	expression
col-73	Ethanol	BPS	-2.5536	0.0001	0.0131284	expression
ZK484.6	Ethanol	BPS	-2.55048	0.0353	0.631385	expression
dpy-4	Ethanol	BPS	-2.54069	0.0227	0.555621	expression
msp-50	Ethanol	BPS	-2.47338	0.0063	0.288825	expression
msp-19	Ethanol	BPS	-2.46194	0.00705	0.309691	expression
msp-64	Ethanol	BPS	-2.42939	0.0053	0.256196	expression
F27C1.1	Ethanol	BPS	-2.37535	0.04135	0.634861	expression
F17C11.20	Ethanol	BPS	-2.35841	0.0376	0.632585	expression
msp-57	Ethanol	BPS	-2.2392	0.0025	0.162261	expression
col-77	Ethanol	BPS	-2.22154	5e-05	0.00760066	expression
thn-1	Ethanol	BPS	-2.16141	5e-05	0.00760066	expression
msp-81	Ethanol	BPS	-2.13761	0.0022	0.146072	expression
col-147	Ethanol	BPS	-2.12564	5e-05	0.00760066	expression
T22B3.3	Ethanol	BPS	-2.09851	0.0395	0.634861	expression
ssq-4	Ethanol	BPS	-2.08782	5e-05	0.00760066	expression
msp-59	Ethanol	BPS	-2.08659	0.0038	0.214153	expression
srr-6	Ethanol	BPS	-2.07263	0.0262	0.578754	expression
gipc-2	Ethanol	BPS	-2.00534	5e-05	0.00760066	expression
R09E10.6	Ethanol	BPS	-1.94154	0.0004	0.0391627	expression
msp-36	Ethanol	BPS	-1.91355	0.00285	0.177022	expression
msp-76	Ethanol	BPS	-1.90912	0.005	0.247918	expression
ssq-2	Ethanol	BPS	-1.90313	0.0001	0.0131284	expression
col-139	Ethanol	BPS	-1.89929	5e-05	0.00760066	expression
col-60	Ethanol	BPS	-1.89174	0.0029	0.179164	expression
C33F10.1	Ethanol	BPS	-1.89098	0.00945	0.365137	expression
F17E9.5	Ethanol	BPS	-1.88007	0.00395	0.220057	expression
msp-152	Ethanol	BPS	-1.86782	0.00735	0.316638	expression
C04G2.8	Ethanol	BPS	-1.86501	0.0162	0.488552	expression
gsp-4	Ethanol	BPS	-1.85485	0.0116	0.414401	expression
ftn-1	Ethanol	BPS	-1.84337	0.0138	0.45293	expression
R10E9.2	Ethanol	BPS	-1.8278	0.0202	0.533929	expression
msp-78	Ethanol	BPS	-1.81695	0.0251	0.576499	expression
col-138	Ethanol	BPS	-1.7803	0.00175	0.122532	expression
sss-1	Ethanol	BPS	-1.72377	0.00035	0.0348582	expression
lys-7	Ethanol	BPS	-1.7206	5e-05	0.00760066	expression
msp-40	Ethanol	BPS	-1.68484	0.00525	0.254846	expression
col-162	Ethanol	BPS	-1.66215	0.007	0.308668	expression
msp-49	Ethanol	BPS	-1.63865	0.0176	0.508505	expression
C10G11.8	Ethanol	BPS	-1.62524	0.00485	0.242563	expression
msd-2	Ethanol	BPS	-1.62475	0.0464	0.634861	expression
K06A5.2	Ethanol	BPS	-1.62334	0.0086	0.346187	expression
col-167	Ethanol	BPS	-1.5737	0.00285	0.177022	expression
Y59E9AL.6	Ethanol	BPS	-1.55181	0.0085	0.345378	expression
col-38	Ethanol	BPS	-1.54884	0.00025	0.026993	expression
Y38C1AA.7	Ethanol	BPS	-1.51225	0.0201	0.533727	expression
F07A5.2	Ethanol	BPS	-1.50118	0.00965	0.370387	expression
col-125	Ethanol	BPS	-1.48067	5e-05	0.00760066	expression
F44E2.11	Ethanol	BPS	-1.43497	0.0306	0.605298	expression
C04F12.7	Ethanol	BPS	-1.43122	0.0016	0.11553	expression
ssq-1	Ethanol	BPS	-1.41237	0.0002	0.0226529	expression
col-62	Ethanol	BPS	-1.37099	0.0092	0.361761	expression
F26B1.8	Ethanol	BPS	-1.3653	0.0346	0.630495	expression
B0250.7	Ethanol	BPS	-1.33759	5e-05	0.00760066	expression
C18B10.6	Ethanol	BPS	-1.32789	0.01595	0.485165	expression
nhr-156	Ethanol	BPS	-1.31941	0.0002	0.0226529	expression
gipc-1	Ethanol	BPS	-1.30216	0.0114	0.414401	expression
T23G11.1	Ethanol	BPS	-1.29019	0.0143	0.460515	expression
col-129	Ethanol	BPS	-1.26925	5e-05	0.00760066	expression
Y69E1A.2	Ethanol	BPS	-1.26475	0.0057	0.272116	expression
pitr-5	Ethanol	BPS	-1.25697	0.0001	0.0131284	expression
Y52E8A.4	Ethanol	BPS	-1.2453	0.0003	0.0312243	expression
bli-6	Ethanol	BPS	-1.23534	0.0003	0.0312243	expression
F53A9.2	Ethanol	BPS	-1.20522	0.0182	0.512682	expression
Y47D7A.13	Ethanol	BPS	-1.17554	0.00445	0.233686	expression
Y49A3A.4	Ethanol	BPS	-1.16901	0.0312	0.606629	expression
phat-4	Ethanol	BPS	-1.16533	0.01585	0.484431	expression
grl-16	Ethanol	BPS	-1.16122	0.00755	0.319506	expression
lsy-27	Ethanol	BPS	-1.14703	0.009	0.358541	expression
Y51H7C.13	Ethanol	BPS	-1.12605	0.012	0.42361	expression
Y105C5B.3	Ethanol	BPS	-1.12591	0.0231	0.558274	expression
C09G1.5	Ethanol	BPS	-1.10184	0.0414	0.634861	expression
C05E11.6	Ethanol	BPS	-1.09065	0.0267	0.58311	expression
T26A5.2	Ethanol	BPS	-1.06304	0.0313	0.606629	expression
btb-21	Ethanol	BPS	-1.04775	0.0371	0.632585	expression
dpy-9	Ethanol	BPS	-1.02998	0.0321	0.609689	expression
dod-3	Ethanol	BPS	-1.02963	0.0002	0.0226529	expression
Y57G11C.14	Ethanol	BPS	-0.96883	0.0206	0.535924	expression
nhr-284	Ethanol	BPS	-0.961353	0.0191	0.530324	expression
fat-7	Ethanol	BPS	-0.942588	5e-05	0.00760066	expression
lys-10	Ethanol	BPS	-0.942087	0.0008	0.0684622	expression
C14C6.5	Ethanol	BPS	-0.926241	5e-05	0.00760066	expression
his-67	Ethanol	BPS	-0.922602	0.01005	0.380681	expression
set-28	Ethanol	BPS	-0.918066	0.0087	0.347789	expression
linc-81	Ethanol	BPS	-0.903263	0.0486	0.634861	expression
ZK973.8	Ethanol	BPS	-0.890585	0.0354	0.631529	expression
T05E12.3	Ethanol	BPS	-0.876991	0.0002	0.0226529	expression
clec-43	Ethanol	BPS	-0.872799	0.00345	0.199289	expression
T20F5.5	Ethanol	BPS	-0.861092	0.038	0.632585	expression
col-10	Ethanol	BPS	-0.844471	0.003	0.182416	expression
lipl-3	Ethanol	BPS	-0.829695	0.0178	0.509018	expression
C28C12.4	Ethanol	BPS	-0.814866	0.00015	0.0186339	expression
ZK593.3	Ethanol	BPS	-0.804668	0.0027	0.171391	expression
Y47H10A.5	Ethanol	BPS	-0.790877	0.0036	0.204881	expression
clec-5	Ethanol	BPS	-0.78794	0.00175	0.122532	expression
F53F1.6	Ethanol	BPS	-0.774767	0.0132	0.442028	expression
F53A9.9	Ethanol	BPS	-0.765866	0.0248	0.571874	expression
F23F1.6	Ethanol	BPS	-0.763973	0.0019	0.129886	expression
thn-2	Ethanol	BPS	-0.753201	5e-05	0.00760066	expression
K11G9.3	Ethanol	BPS	-0.751497	0.01105	0.405272	expression
hsp-70	Ethanol	BPS	-0.743517	5e-05	0.00760066	expression
metr-1	Ethanol	BPS	-0.740815	5e-05	0.00760066	expression
asp-17	Ethanol	BPS	-0.725308	0.01145	0.414401	expression
Y43F8B.9	Ethanol	BPS	-0.722864	0.03795	0.632585	expression
T08D2.8	Ethanol	BPS	-0.721088	0.01625	0.488552	expression
F44A6.5	Ethanol	BPS	-0.72092	0.00845	0.344957	expression
gpa-12	Ethanol	BPS	-0.719981	0.0234	0.559785	expression
K10C2.8	Ethanol	BPS	-0.703011	0.0016	0.11553	expression
glb-11	Ethanol	BPS	-0.698784	0.04135	0.634861	expression
F49C12.15	Ethanol	BPS	-0.692401	0.0418	0.634861	expression
K03A11.5	Ethanol	BPS	-0.687091	0.0461	0.634861	expression
C30G7.4	Ethanol	BPS	-0.684681	0.0478	0.634861	expression
clec-4	Ethanol	BPS	-0.6755	0.0046	0.23515	expression
F54E4.2	Ethanol	BPS	-0.664356	0.0218	0.552259	expression
Y57G11C.51	Ethanol	BPS	-0.656331	0.0194	0.533007	expression
ttr-34	Ethanol	BPS	-0.652898	0.0202	0.533929	expression
K09D9.1	Ethanol	BPS	-0.650019	0.0123	0.426732	expression
DH11.2	Ethanol	BPS	-0.646326	0.0008	0.0684622	expression
E02H4.7	Ethanol	BPS	-0.646021	0.00905	0.359294	expression
T27A10.8	Ethanol	BPS	-0.638318	0.0001	0.0131284	expression
F41C3.2	Ethanol	BPS	-0.63508	0.0117	0.418483	expression
F14H12.3	Ethanol	BPS	-0.634057	0.0098	0.373661	expression
F07F6.7	Ethanol	BPS	-0.633071	0.0323	0.609689	expression
lys-6	Ethanol	BPS	-0.632607	0.0377	0.632585	expression
nac-1	Ethanol	BPS	-0.632489	0.0121	0.42361	expression
R13H4.5	Ethanol	BPS	-0.631159	0.0177	0.508505	expression
pmp-5	Ethanol	BPS	-0.618212	0.00035	0.0348582	expression
K07H8.9	Ethanol	BPS	-0.616472	0.0048	0.241106	expression
math-18	Ethanol	BPS	-0.607901	0.0427	0.634861	expression
D1086.7	Ethanol	BPS	-0.606556	0.0009	0.0742693	expression
Y50D4C.2	Ethanol	BPS	-0.605879	0.0304	0.603411	expression
ZK1193.3	Ethanol	BPS	-0.605456	0.0458	0.634861	expression
T22B7.7	Ethanol	BPS	-0.600959	0.0442	0.634861	expression
C46F2.1	Ethanol	BPS	-0.597031	0.0252	0.576508	expression
cex-1	Ethanol	BPS	-0.596985	0.0215	0.548256	expression
clec-7	Ethanol	BPS	-0.594094	0.0062	0.285373	expression
col-142	Ethanol	BPS	-0.580886	0.00115	0.0891674	expression
C01H6.6	Ethanol	BPS	-0.571022	0.0184	0.51471	expression
ttr-23	Ethanol	BPS	-0.566624	0.049	0.634861	expression
col-124	Ethanol	BPS	-0.566076	0.0449	0.634861	expression
T28F4.4	Ethanol	BPS	-0.561253	0.00405	0.221752	expression
btb-20	Ethanol	BPS	-0.560345	0.00995	0.378133	expression
cpr-4	Ethanol	BPS	-0.555116	0.0067	0.30002	expression
mxl-3	Ethanol	BPS	-0.551503	0.0045	0.23467	expression
tyr-2	Ethanol	BPS	-0.548324	0.007	0.308668	expression
C10C5.3	Ethanol	BPS	-0.546742	0.004	0.220057	expression
T02G5.4	Ethanol	BPS	-0.540554	0.0404	0.634861	expression
F26A3.4	Ethanol	BPS	-0.53398	0.00175	0.122532	expression
col-159	Ethanol	BPS	-0.52625	0.00855	0.345378	expression
nmur-4	Ethanol	BPS	-0.520078	0.0464	0.634861	expression
fbxa-211	Ethanol	BPS	-0.51512	0.0246	0.57069	expression
tps-2	Ethanol	BPS	-0.496555	0.00395	0.220057	expression
F10E9.12	Ethanol	BPS	-0.495741	0.0245	0.569514	expression
D1086.10	Ethanol	BPS	-0.49315	0.0043	0.23106	expression
nas-20	Ethanol	BPS	-0.488848	0.0075	0.319506	expression
nhr-17	Ethanol	BPS	-0.4844	0.00525	0.254846	expression
gyg-1	Ethanol	BPS	-0.481425	0.0127	0.43538	expression
cin-4	Ethanol	BPS	-0.481177	0.00835	0.342084	expression
him-19	Ethanol	BPS	-0.47962	0.015	0.469926	expression
C36A4.5	Ethanol	BPS	-0.475827	0.00455	0.23467	expression
ifc-1	Ethanol	BPS	-0.474845	0.0445	0.634861	expression
C50F4.4	Ethanol	BPS	-0.474275	0.0244	0.568333	expression
faah-2	Ethanol	BPS	-0.471872	0.00755	0.319506	expression
cebp-1	Ethanol	BPS	-0.469869	0.0192	0.531937	expression
F13G11.3	Ethanol	BPS	-0.468135	0.0072	0.312713	expression
K10C8.1	Ethanol	BPS	-0.467791	0.0291	0.592878	expression
F36H12.2	Ethanol	BPS	-0.467654	0.0277	0.589266	expression
Y102A5C.2	Ethanol	BPS	-0.467053	0.0452	0.634861	expression
cec-9	Ethanol	BPS	-0.466908	0.0071	0.310706	expression
R05H5.4	Ethanol	BPS	-0.464758	0.03975	0.634861	expression
pgp-11	Ethanol	BPS	-0.462957	0.0448	0.634861	expression
K11H3.8	Ethanol	BPS	-0.456709	0.0219	0.55237	expression
myo-3	Ethanol	BPS	-0.456221	0.0078	0.326498	expression
C14B1.7	Ethanol	BPS	-0.45161	0.00785	0.327405	expression
E02H1.2	Ethanol	BPS	-0.448998	0.00925	0.361761	expression
F10E7.2	Ethanol	BPS	-0.448128	0.0216	0.550872	expression
dpf-2	Ethanol	BPS	-0.446672	0.00835	0.342084	expression
C56A3.8	Ethanol	BPS	-0.44645	0.0241	0.565885	expression
Y55B1AR.2	Ethanol	BPS	-0.445437	0.022	0.552535	expression
asp-13	Ethanol	BPS	-0.444944	0.0109	0.399204	expression
gmeb-4	Ethanol	BPS	-0.444519	0.0331	0.611902	expression
fbf-1	Ethanol	BPS	-0.444015	0.0131	0.442028	expression
clec-97	Ethanol	BPS	-0.443824	0.0203	0.534128	expression
hpo-32	Ethanol	BPS	-0.44199	0.0141	0.45853	expression
gld-1	Ethanol	BPS	-0.441141	0.01455	0.463075	expression
C46A5.6	Ethanol	BPS	-0.440012	0.00965	0.370387	expression
csr-1	Ethanol	BPS	-0.439901	0.0295	0.597883	expression
R11A8.1	Ethanol	BPS	-0.439527	0.0292	0.592878	expression
crtc-1	Ethanol	BPS	-0.439251	0.0373	0.632585	expression
duo-1	Ethanol	BPS	-0.437863	0.01155	0.414401	expression
Y37H2A.12	Ethanol	BPS	-0.437204	0.0386	0.634861	expression
F25B5.5	Ethanol	BPS	-0.436719	0.01305	0.442028	expression
W02D9.4	Ethanol	BPS	-0.436342	0.0462	0.634861	expression
klp-16	Ethanol	BPS	-0.435733	0.00775	0.325585	expression
F28D9.4	Ethanol	BPS	-0.435058	0.0423	0.634861	expression
T26A8.4	Ethanol	BPS	-0.43397	0.0105	0.388803	expression
rev-1	Ethanol	BPS	-0.432213	0.0138	0.45293	expression
F55G1.5	Ethanol	BPS	-0.4313	0.0354	0.631529	expression
wago-4	Ethanol	BPS	-0.429622	0.0093	0.361761	expression
ZK550.2	Ethanol	BPS	-0.429173	0.0384	0.634861	expression
R119.1	Ethanol	BPS	-0.428447	0.0305	0.603411	expression
mup-2	Ethanol	BPS	-0.428131	0.0112	0.409473	expression
C53B7.2	Ethanol	BPS	-0.428073	0.0229	0.558151	expression
R193.2	Ethanol	BPS	-0.426843	0.01505	0.469926	expression
F44E7.5	Ethanol	BPS	-0.426829	0.0171	0.500143	expression
F54A3.2	Ethanol	BPS	-0.425996	0.01535	0.474167	expression
mon-2	Ethanol	BPS	-0.425275	0.0121	0.42361	expression
mlc-1	Ethanol	BPS	-0.423825	0.0121	0.42361	expression
fbf-2	Ethanol	BPS	-0.419444	0.0198	0.533215	expression
F55G1.6	Ethanol	BPS	-0.418924	0.0155	0.476254	expression
him-3	Ethanol	BPS	-0.418468	0.0128	0.435801	expression
R09B3.2	Ethanol	BPS	-0.41843	0.0102	0.383846	expression
rnp-8	Ethanol	BPS	-0.418387	0.0121	0.42361	expression
ZK418.8	Ethanol	BPS	-0.418324	0.0184	0.51471	expression
cpb-3	Ethanol	BPS	-0.418168	0.0105	0.388803	expression
C09E7.7	Ethanol	BPS	-0.415456	0.0356	0.631529	expression
rbm-28	Ethanol	BPS	-0.415343	0.0142	0.460515	expression
gpa-16	Ethanol	BPS	-0.41498	0.0116	0.414401	expression
C48B4.10	Ethanol	BPS	-0.414576	0.0284	0.590117	expression
cbl-1	Ethanol	BPS	-0.414034	0.01645	0.488552	expression
T06E6.1	Ethanol	BPS	-0.413902	0.014	0.458193	expression
pole-2	Ethanol	BPS	-0.413649	0.0148	0.465898	expression
C30G12.6	Ethanol	BPS	-0.412652	0.0148	0.465898	expression
unc-54	Ethanol	BPS	-0.412302	0.026	0.578754	expression
Y106G6D.7	Ethanol	BPS	-0.410744	0.0145	0.463075	expression
C14C10.4	Ethanol	BPS	-0.408413	0.0137	0.45293	expression
skr-18	Ethanol	BPS	-0.408042	0.0167	0.489683	expression
C41G7.3	Ethanol	BPS	-0.408003	0.0165	0.488781	expression
ani-3	Ethanol	BPS	-0.406436	0.0167	0.489459	expression
F52C6.2	Ethanol	BPS	-0.406262	0.0362	0.632585	expression
F28C6.2	Ethanol	BPS	-0.406076	0.0192	0.531827	expression
let-2	Ethanol	BPS	-0.405568	0.0203	0.534228	expression
cgh-1	Ethanol	BPS	-0.405146	0.0441	0.634861	expression
nkcc-1	Ethanol	BPS	-0.404595	0.0166	0.489459	expression
lin-41	Ethanol	BPS	-0.403639	0.0202	0.534029	expression
F54E12.2	Ethanol	BPS	-0.403408	0.0175	0.506532	expression
T10F2.2	Ethanol	BPS	-0.402854	0.01525	0.474167	expression
hsp-6	Ethanol	BPS	-0.402298	0.0197	0.533007	expression
F16A11.2	Ethanol	BPS	-0.401442	0.0221	0.553842	expression
K07H8.10	Ethanol	BPS	-0.400706	0.02565	0.578754	expression
Y54H5A.1	Ethanol	BPS	-0.400101	0.0153	0.474167	expression
chl-1	Ethanol	BPS	-0.399996	0.0179	0.510614	expression
rga-3	Ethanol	BPS	-0.399084	0.01635	0.488552	expression
Y54E2A.8	Ethanol	BPS	-0.398747	0.02575	0.578754	expression
D1081.9	Ethanol	BPS	-0.398653	0.043	0.634861	expression
ZK856.11	Ethanol	BPS	-0.398299	0.0254	0.576515	expression
klp-15	Ethanol	BPS	-0.398271	0.01645	0.488552	expression
Y54E10A.12	Ethanol	BPS	-0.397714	0.0193	0.533007	expression
T24C4.5	Ethanol	BPS	-0.396731	0.0356	0.631529	expression
hrde-1	Ethanol	BPS	-0.396529	0.0262	0.578754	expression
T07A9.14	Ethanol	BPS	-0.396271	0.02645	0.582034	expression
mppa-1	Ethanol	BPS	-0.395972	0.0205	0.535734	expression
F01G4.4	Ethanol	BPS	-0.395549	0.0181	0.512363	expression
clu-1	Ethanol	BPS	-0.394818	0.02	0.533727	expression
sec-16	Ethanol	BPS	-0.394776	0.0177	0.508677	expression
Y43E12A.3	Ethanol	BPS	-0.393326	0.0435	0.634861	expression
Y54H5A.2	Ethanol	BPS	-0.392422	0.021	0.543975	expression
F13E9.1	Ethanol	BPS	-0.39242	0.038	0.632585	expression
F42H10.2	Ethanol	BPS	-0.392263	0.0497	0.634861	expression
M116.5	Ethanol	BPS	-0.392061	0.0279	0.589266	expression
xpo-3	Ethanol	BPS	-0.391803	0.0182	0.512682	expression
Y111B2A.1	Ethanol	BPS	-0.391502	0.0487	0.634861	expression
F26F4.12	Ethanol	BPS	-0.390288	0.031	0.606629	expression
Y61A9LA.11	Ethanol	BPS	-0.389484	0.0499	0.634861	expression
T05H10.7	Ethanol	BPS	-0.389235	0.039	0.634861	expression
D1081.7	Ethanol	BPS	-0.388922	0.0223	0.554047	expression
M01G5.1	Ethanol	BPS	-0.388138	0.0233	0.559785	expression
him-6	Ethanol	BPS	-0.387678	0.019	0.53021	expression
mrps-22	Ethanol	BPS	-0.386798	0.0213	0.546842	expression
uri-1	Ethanol	BPS	-0.386782	0.0199	0.533319	expression
unc-22	Ethanol	BPS	-0.386332	0.02615	0.578754	expression
M01E11.3	Ethanol	BPS	-0.386163	0.0227	0.555621	expression
vps-36	Ethanol	BPS	-0.385688	0.0235	0.559785	expression
C14C11.2	Ethanol	BPS	-0.385632	0.0281	0.590117	expression
K04C2.2	Ethanol	BPS	-0.385445	0.0197	0.533007	expression
F59A3.2	Ethanol	BPS	-0.385298	0.0253	0.576508	expression
T09F3.2	Ethanol	BPS	-0.383569	0.022	0.552535	expression
glh-2	Ethanol	BPS	-0.383483	0.0244	0.568333	expression
C18E3.9	Ethanol	BPS	-0.383445	0.0268	0.584165	expression
Y111B2A.2	Ethanol	BPS	-0.383211	0.0273	0.588407	expression
zim-3	Ethanol	BPS	-0.383133	0.0227	0.555621	expression
hop-1	Ethanol	BPS	-0.382671	0.0297	0.59882	expression
ego-1	Ethanol	BPS	-0.382129	0.0206	0.535924	expression
C06A5.6	Ethanol	BPS	-0.382073	0.021	0.543975	expression
C28H8.3	Ethanol	BPS	-0.381948	0.0226	0.555621	expression
fib-1	Ethanol	BPS	-0.381854	0.0323	0.609689	expression
sid-1	Ethanol	BPS	-0.381255	0.0264	0.582034	expression
C53A5.6	Ethanol	BPS	-0.381057	0.0226	0.555621	expression
F52H3.4	Ethanol	BPS	-0.381022	0.0367	0.632585	expression
F56A6.4	Ethanol	BPS	-0.380459	0.0387	0.634861	expression
ceh-100	Ethanol	BPS	-0.380203	0.0224	0.554098	expression
Y49A3A.3	Ethanol	BPS	-0.379798	0.0414	0.634861	expression
F13B12.6	Ethanol	BPS	-0.379309	0.0214	0.54691	expression
dna-2	Ethanol	BPS	-0.378924	0.0234	0.559785	expression
C50B8.1	Ethanol	BPS	-0.378709	0.0261	0.578754	expression
C30C11.4	Ethanol	BPS	-0.37838	0.0321	0.609689	expression
ppfr-1	Ethanol	BPS	-0.378327	0.0228	0.555668	expression
T26G10.1	Ethanol	BPS	-0.378092	0.0223	0.554047	expression
T23G4.3	Ethanol	BPS	-0.375159	0.0351	0.630654	expression
T27A3.7	Ethanol	BPS	-0.374519	0.035	0.630654	expression
C04F5.9	Ethanol	BPS	-0.374384	0.03755	0.632585	expression
F34D10.4	Ethanol	BPS	-0.373713	0.02655	0.582034	expression
rpl-9	Ethanol	BPS	-0.37365	0.0472	0.634861	expression
B0001.2	Ethanol	BPS	-0.373112	0.0231	0.558314	expression
C01F6.9	Ethanol	BPS	-0.372435	0.0357	0.631529	expression
F55A11.4	Ethanol	BPS	-0.372022	0.02825	0.590117	expression
H34C03.2	Ethanol	BPS	-0.371897	0.0266	0.582034	expression
rpoa-2	Ethanol	BPS	-0.370874	0.0235	0.559785	expression
ZK632.2	Ethanol	BPS	-0.370577	0.0242	0.567083	expression
rcor-1	Ethanol	BPS	-0.370529	0.0274	0.588407	expression
dnc-4	Ethanol	BPS	-0.370278	0.0313	0.606629	expression
cdc-6	Ethanol	BPS	-0.370233	0.0222	0.553945	expression
ztf-1	Ethanol	BPS	-0.369976	0.0328	0.611029	expression
JC8.2	Ethanol	BPS	-0.369807	0.0238	0.562262	expression
cash-1	Ethanol	BPS	-0.369172	0.0291	0.592878	expression
K03H4.2	Ethanol	BPS	-0.36913	0.0351	0.630654	expression
kin-18	Ethanol	BPS	-0.369004	0.0269	0.584165	expression
T14B4.1	Ethanol	BPS	-0.368932	0.0253	0.576508	expression
ani-2	Ethanol	BPS	-0.368583	0.0279	0.589266	expression
athp-2	Ethanol	BPS	-0.368497	0.02565	0.578754	expression
C14C10.5	Ethanol	BPS	-0.368103	0.029	0.592878	expression
hpo-40	Ethanol	BPS	-0.367964	0.0261	0.578754	expression
W03F11.1	Ethanol	BPS	-0.367487	0.03	0.601761	expression
Y47A7.1	Ethanol	BPS	-0.367005	0.0277	0.589266	expression
C30F12.2	Ethanol	BPS	-0.366739	0.0373	0.632585	expression
T07C4.3	Ethanol	BPS	-0.366554	0.0284	0.590117	expression
H25P19.1	Ethanol	BPS	-0.366368	0.0434	0.634861	expression
aip-1	Ethanol	BPS	-0.365747	0.032	0.609689	expression
mrps-14	Ethanol	BPS	-0.365251	0.0292	0.592878	expression
C14A4.11	Ethanol	BPS	-0.364914	0.0351	0.630654	expression
lin-9	Ethanol	BPS	-0.364651	0.0289	0.592878	expression
lpin-1	Ethanol	BPS	-0.36437	0.0309	0.606629	expression
npp-14	Ethanol	BPS	-0.364351	0.0314	0.606629	expression
F29C12.4	Ethanol	BPS	-0.364229	0.0282	0.590117	expression
K08H10.9	Ethanol	BPS	-0.36394	0.04125	0.634861	expression
apx-1	Ethanol	BPS	-0.363733	0.0322	0.609689	expression
mog-5	Ethanol	BPS	-0.363419	0.0278	0.589266	expression
hil-5	Ethanol	BPS	-0.36336	0.0275	0.589266	expression
Y53C12B.1	Ethanol	BPS	-0.36327	0.0301	0.602635	expression
mes-2	Ethanol	BPS	-0.363044	0.0309	0.606629	expression
F22E12.1	Ethanol	BPS	-0.362874	0.0476	0.634861	expression
F55B11.1	Ethanol	BPS	-0.362104	0.0449	0.634861	expression
dnj-9	Ethanol	BPS	-0.361906	0.0284	0.590117	expression
B0393.6	Ethanol	BPS	-0.361395	0.031	0.606629	expression
wrn-1	Ethanol	BPS	-0.360897	0.0303	0.603411	expression
C18E3.5	Ethanol	BPS	-0.360871	0.0446	0.634861	expression
M01A10.1	Ethanol	BPS	-0.360605	0.0346	0.630495	expression
T20B12.1	Ethanol	BPS	-0.359552	0.033	0.611029	expression
Y23H5B.6	Ethanol	BPS	-0.359445	0.0304	0.603411	expression
skr-17	Ethanol	BPS	-0.359411	0.04175	0.634861	expression
pmt-2	Ethanol	BPS	-0.35933	0.0378	0.632585	expression
dap-3	Ethanol	BPS	-0.359322	0.0327	0.611029	expression
let-99	Ethanol	BPS	-0.359107	0.0292	0.592878	expression
glh-4	Ethanol	BPS	-0.358532	0.0321	0.609689	expression
C04F5.8	Ethanol	BPS	-0.358524	0.0349	0.630654	expression
C50C3.1	Ethanol	BPS	-0.358205	0.03995	0.634861	expression
C31H1.8	Ethanol	BPS	-0.357884	0.0287	0.592091	expression
D2030.7	Ethanol	BPS	-0.357775	0.0323	0.609689	expression
F35H10.6	Ethanol	BPS	-0.357097	0.0499	0.634861	expression
taf-10	Ethanol	BPS	-0.356939	0.0397	0.634861	expression
nfx-1	Ethanol	BPS	-0.356724	0.033	0.611029	expression
B0035.6	Ethanol	BPS	-0.356646	0.0287	0.592091	expression
C48B4.11	Ethanol	BPS	-0.356263	0.03935	0.634861	expression
Y54E10A.10	Ethanol	BPS	-0.355044	0.0364	0.632585	expression
abcf-3	Ethanol	BPS	-0.354838	0.031	0.606629	expression
F42A10.5	Ethanol	BPS	-0.354783	0.0329	0.611029	expression
Y53F4B.9	Ethanol	BPS	-0.354649	0.0311	0.606629	expression
T02G5.12	Ethanol	BPS	-0.354574	0.0435	0.634861	expression
F25H8.1	Ethanol	BPS	-0.354466	0.0372	0.632585	expression
H21P03.2	Ethanol	BPS	-0.354379	0.0348	0.630654	expression
ctps-1	Ethanol	BPS	-0.354365	0.0333	0.61462	expression
C52E12.1	Ethanol	BPS	-0.354168	0.0335	0.618252	expression
smc-5	Ethanol	BPS	-0.35403	0.0337	0.619042	expression
tbc-2	Ethanol	BPS	-0.353814	0.032	0.609689	expression
D1043.1	Ethanol	BPS	-0.353652	0.0357	0.631529	expression
mms-19	Ethanol	BPS	-0.353544	0.0364	0.632585	expression
F26H9.2	Ethanol	BPS	-0.353473	0.0363	0.632585	expression
W03F8.4	Ethanol	BPS	-0.353416	0.0409	0.634861	expression
map-2	Ethanol	BPS	-0.35338	0.0307	0.605298	expression
hpo-24	Ethanol	BPS	-0.353225	0.0318	0.609689	expression
tat-3	Ethanol	BPS	-0.352585	0.0359	0.632585	expression
tag-321	Ethanol	BPS	-0.352335	0.0433	0.634861	expression
bir-2	Ethanol	BPS	-0.351899	0.03865	0.634861	expression
cyn-9	Ethanol	BPS	-0.351819	0.04165	0.634861	expression
mac-1	Ethanol	BPS	-0.351575	0.0329	0.611029	expression
rpn-1	Ethanol	BPS	-0.351337	0.04055	0.634861	expression
F10B5.8	Ethanol	BPS	-0.351243	0.037	0.632585	expression
D2096.12	Ethanol	BPS	-0.351238	0.0402	0.634861	expression
prg-1	Ethanol	BPS	-0.351213	0.0364	0.632585	expression
drp-1	Ethanol	BPS	-0.350764	0.0364	0.632585	expression
wdr-46	Ethanol	BPS	-0.350311	0.0388	0.634861	expression
acly-2	Ethanol	BPS	-0.350044	0.0394	0.634861	expression
wip-1	Ethanol	BPS	-0.349994	0.0438	0.634861	expression
puf-11	Ethanol	BPS	-0.349697	0.0403	0.634861	expression
Y45F10D.7	Ethanol	BPS	-0.349665	0.03795	0.632585	expression
prom-1	Ethanol	BPS	-0.349618	0.03755	0.632585	expression
F33E11.2	Ethanol	BPS	-0.349601	0.0447	0.634861	expression
C05D11.1	Ethanol	BPS	-0.349583	0.0328	0.611029	expression
T05H10.1	Ethanol	BPS	-0.349128	0.0372	0.632585	expression
T08G11.1	Ethanol	BPS	-0.348735	0.0473	0.634861	expression
F58G11.3	Ethanol	BPS	-0.348638	0.0327	0.611029	expression
F23H11.2	Ethanol	BPS	-0.348425	0.0469	0.634861	expression
Y66H1A.4	Ethanol	BPS	-0.348357	0.0351	0.630654	expression
W06E11.1	Ethanol	BPS	-0.348061	0.0357	0.631529	expression
tpp-2	Ethanol	BPS	-0.347707	0.0371	0.632585	expression
F55A12.5	Ethanol	BPS	-0.347158	0.0358	0.631529	expression
rbd-1	Ethanol	BPS	-0.346717	0.03835	0.634861	expression
F13H8.2	Ethanol	BPS	-0.346676	0.0353	0.631385	expression
dhc-1	Ethanol	BPS	-0.34584	0.0483	0.634861	expression
ZK1236.1	Ethanol	BPS	-0.345625	0.0424	0.634861	expression
immt-2	Ethanol	BPS	-0.345608	0.0323	0.609689	expression
usp-48	Ethanol	BPS	-0.345495	0.0379	0.632585	expression
K07C5.4	Ethanol	BPS	-0.34548	0.0394	0.634861	expression
wdr-5.3	Ethanol	BPS	-0.345317	0.0413	0.634861	expression
elpc-3	Ethanol	BPS	-0.344862	0.039	0.634861	expression
C27D9.1	Ethanol	BPS	-0.344396	0.0392	0.634861	expression
crml-1	Ethanol	BPS	-0.34427	0.0375	0.632585	expression
sucg-1	Ethanol	BPS	-0.344059	0.037	0.632585	expression
let-716	Ethanol	BPS	-0.343545	0.0372	0.632585	expression
C06B3.6	Ethanol	BPS	-0.343371	0.0461	0.634861	expression
gld-4	Ethanol	BPS	-0.343133	0.0407	0.634861	expression
F25D7.4	Ethanol	BPS	-0.34223	0.039	0.634861	expression
cra-1	Ethanol	BPS	-0.341474	0.0374	0.632585	expression
M28.5	Ethanol	BPS	-0.341344	0.0406	0.634861	expression
zyg-9	Ethanol	BPS	-0.340856	0.0443	0.634861	expression
xrn-2	Ethanol	BPS	-0.340683	0.03975	0.634861	expression
age-1	Ethanol	BPS	-0.340214	0.043	0.634861	expression
rod-1	Ethanol	BPS	-0.34019	0.0417	0.634861	expression
T23H2.3	Ethanol	BPS	-0.339928	0.042	0.634861	expression
edc-3	Ethanol	BPS	-0.339837	0.04045	0.634861	expression
F10B5.2	Ethanol	BPS	-0.339733	0.0482	0.634861	expression
tag-335	Ethanol	BPS	-0.339533	0.0475	0.634861	expression
mbf-1	Ethanol	BPS	-0.339375	0.0419	0.634861	expression
glh-3	Ethanol	BPS	-0.339237	0.0452	0.634861	expression
Y54E10A.11	Ethanol	BPS	-0.339211	0.0365	0.632585	expression
rps-27	Ethanol	BPS	-0.339102	0.04205	0.634861	expression
K08E3.4	Ethanol	BPS	-0.339043	0.0408	0.634861	expression
K10C3.5	Ethanol	BPS	-0.338517	0.0485	0.634861	expression
klp-18	Ethanol	BPS	-0.338349	0.04085	0.634861	expression
evl-18	Ethanol	BPS	-0.338252	0.0433	0.634861	expression
B0035.12	Ethanol	BPS	-0.338135	0.0369	0.632585	expression
czw-1	Ethanol	BPS	-0.338044	0.0412	0.634861	expression
rabn-5	Ethanol	BPS	-0.337955	0.0469	0.634861	expression
cct-4	Ethanol	BPS	-0.337804	0.0449	0.634861	expression
F22D6.2	Ethanol	BPS	-0.337482	0.04155	0.634861	expression
C27H6.3	Ethanol	BPS	-0.33744	0.0416	0.634861	expression
W03F9.1	Ethanol	BPS	-0.33734	0.0428	0.634861	expression
drh-1	Ethanol	BPS	-0.337258	0.0435	0.634861	expression
set-22	Ethanol	BPS	-0.337171	0.0445	0.634861	expression
D1081.8	Ethanol	BPS	-0.337034	0.0438	0.634861	expression
xnd-1	Ethanol	BPS	-0.337026	0.0464	0.634861	expression
R09B3.3	Ethanol	BPS	-0.336375	0.0497	0.634861	expression
F58B3.4	Ethanol	BPS	-0.336112	0.044	0.634861	expression
lin-23	Ethanol	BPS	-0.335672	0.0483	0.634861	expression
fbxa-101	Ethanol	BPS	-0.335502	0.0499	0.634861	expression
R11A8.2	Ethanol	BPS	-0.335311	0.04145	0.634861	expression
F17H10.1	Ethanol	BPS	-0.335095	0.0406	0.634861	expression
Y102E9.2	Ethanol	BPS	-0.33481	0.0408	0.634861	expression
snf-6	Ethanol	BPS	-0.334388	0.0479	0.634861	expression
eif-3.D	Ethanol	BPS	-0.334365	0.0443	0.634861	expression
gei-6	Ethanol	BPS	-0.334119	0.0402	0.634861	expression
F17C11.10	Ethanol	BPS	-0.334036	0.0428	0.634861	expression
asb-1	Ethanol	BPS	-0.333847	0.0478	0.634861	expression
dpf-4	Ethanol	BPS	-0.333675	0.0466	0.634861	expression
drsh-1	Ethanol	BPS	-0.333436	0.0443	0.634861	expression
msh-5	Ethanol	BPS	-0.333431	0.0461	0.634861	expression
R12E2.2	Ethanol	BPS	-0.332611	0.0444	0.634861	expression
spat-1	Ethanol	BPS	-0.3326	0.0481	0.634861	expression
mrps-5	Ethanol	BPS	-0.332543	0.0431	0.634861	expression
clk-2	Ethanol	BPS	-0.332412	0.0493	0.634861	expression
F53C11.4	Ethanol	BPS	-0.332105	0.047	0.634861	expression
F56C9.6	Ethanol	BPS	-0.331958	0.041	0.634861	expression
C28C12.12	Ethanol	BPS	-0.331533	0.0445	0.634861	expression
adr-2	Ethanol	BPS	-0.331307	0.0457	0.634861	expression
F07F6.4	Ethanol	BPS	-0.331007	0.0444	0.634861	expression
eif-3.H	Ethanol	BPS	-0.330974	0.0484	0.634861	expression
wago-2	Ethanol	BPS	-0.330662	0.0448	0.634861	expression
haf-2	Ethanol	BPS	-0.330417	0.0479	0.634861	expression
Y82E9BR.18	Ethanol	BPS	-0.330257	0.0474	0.634861	expression
sap-49	Ethanol	BPS	-0.330252	0.046	0.634861	expression
lem-3	Ethanol	BPS	-0.329984	0.0436	0.634861	expression
R07B7.2	Ethanol	BPS	-0.329803	0.0491	0.634861	expression
eif-6	Ethanol	BPS	-0.329736	0.0445	0.634861	expression
ZK792.5	Ethanol	BPS	-0.329487	0.04195	0.634861	expression
T20F5.6	Ethanol	BPS	-0.329142	0.0461	0.634861	expression
mrck-1	Ethanol	BPS	-0.328998	0.0475	0.634861	expression
crn-3	Ethanol	BPS	-0.328851	0.0475	0.634861	expression
R151.7	Ethanol	BPS	-0.328725	0.0468	0.634861	expression
evl-14	Ethanol	BPS	-0.328692	0.0461	0.634861	expression
rtel-1	Ethanol	BPS	-0.328391	0.0467	0.634861	expression
alkb-8	Ethanol	BPS	-0.328358	0.0487	0.634861	expression
trcs-2	Ethanol	BPS	-0.328109	0.048	0.634861	expression
sec-12	Ethanol	BPS	-0.328107	0.0498	0.634861	expression
hcp-2	Ethanol	BPS	-0.328043	0.0495	0.634861	expression
M01B12.4	Ethanol	BPS	-0.327801	0.047	0.634861	expression
puf-8	Ethanol	BPS	-0.327316	0.0473	0.634861	expression
B0336.3	Ethanol	BPS	-0.326428	0.0446	0.634861	expression
F28C1.1	Ethanol	BPS	-0.326378	0.0495	0.634861	expression
F10C2.4	Ethanol	BPS	-0.326185	0.0472	0.634861	expression
ubc-9	Ethanol	BPS	-0.325857	0.0462	0.634861	expression
K05C4.5	Ethanol	BPS	-0.325693	0.0447	0.634861	expression
emb-8	Ethanol	BPS	-0.32508	0.0491	0.634861	expression
dpf-5	Ethanol	BPS	-0.324718	0.0483	0.634861	expression
D1037.1	Ethanol	BPS	-0.324599	0.0486	0.634861	expression
hmg-3	Ethanol	BPS	-0.324124	0.0483	0.634861	expression
sdha-2	Ethanol	BPS	-0.323851	0.0471	0.634861	expression
dyci-1	Ethanol	BPS	-0.323778	0.0472	0.634861	expression
F44E2.8	Ethanol	BPS	-0.321401	0.0486	0.634861	expression
kdin-1	Ethanol	BPS	-0.320913	0.0486	0.634861	expression
rrbs-1	Ethanol	BPS	-0.318435	0.0493	0.634861	expression
C17H12.8	Ethanol	BPS	0.340572	0.0448	0.634861	expression
C14B9.2	Ethanol	BPS	0.346754	0.0494	0.634861	expression
sex-1	Ethanol	BPS	0.34882	0.0452	0.634861	expression
C33G8.2	Ethanol	BPS	0.355336	0.0499	0.634861	expression
epi-1	Ethanol	BPS	0.360978	0.0379	0.632585	expression
cyp-25A2	Ethanol	BPS	0.366855	0.0297	0.59882	expression
F13H6.3	Ethanol	BPS	0.367443	0.0326	0.611029	expression
spp-4	Ethanol	BPS	0.375881	0.03915	0.634861	expression
T09B4.8	Ethanol	BPS	0.380602	0.0337	0.619042	expression
F17E9.4	Ethanol	BPS	0.38136	0.021	0.543975	expression
ain-1	Ethanol	BPS	0.385506	0.0231	0.558274	expression
lin-12	Ethanol	BPS	0.388559	0.0424	0.634861	expression
F58F9.7	Ethanol	BPS	0.390158	0.0242	0.567105	expression
K11D12.13	Ethanol	BPS	0.392384	0.0194	0.533007	expression
grsp-4	Ethanol	BPS	0.395382	0.0487	0.634861	expression
Y106G6H.1	Ethanol	BPS	0.404024	0.03	0.601761	expression
R08F11.1	Ethanol	BPS	0.409447	0.0314	0.606629	expression
hil-2	Ethanol	BPS	0.411078	0.0164	0.488552	expression
cat-4	Ethanol	BPS	0.414293	0.0177	0.508505	expression
ugt-22	Ethanol	BPS	0.419652	0.0121	0.42361	expression
gstk-1	Ethanol	BPS	0.42485	0.0183	0.51471	expression
pxd-1	Ethanol	BPS	0.430338	0.0376	0.632585	expression
W05H9.1	Ethanol	BPS	0.430889	0.0132	0.442028	expression
Y51A2D.15	Ethanol	BPS	0.431468	0.0304	0.603411	expression
F58B4.5	Ethanol	BPS	0.439475	0.0144	0.460515	expression
Y106G6D.2	Ethanol	BPS	0.440236	0.0285	0.591132	expression
T23C6.4	Ethanol	BPS	0.460581	0.04	0.634861	expression
inx-3	Ethanol	BPS	0.461694	0.0077	0.324665	expression
C43H6.4	Ethanol	BPS	0.462544	0.03935	0.634861	expression
cpt-6	Ethanol	BPS	0.46358	0.0163	0.488552	expression
T11B7.1	Ethanol	BPS	0.469706	0.0271	0.586304	expression
pbo-4	Ethanol	BPS	0.472543	0.01375	0.45293	expression
lam-2	Ethanol	BPS	0.473516	0.00605	0.281837	expression
cpi-1	Ethanol	BPS	0.47585	0.00475	0.239636	expression
swt-6	Ethanol	BPS	0.483435	0.0239	0.564656	expression
C35E7.6	Ethanol	BPS	0.483983	0.0252	0.576508	expression
T10G3.3	Ethanol	BPS	0.485751	0.0388	0.634861	expression
acs-7	Ethanol	BPS	0.486271	0.00975	0.372986	expression
clec-223	Ethanol	BPS	0.491735	0.00505	0.249328	expression
T22B7.4	Ethanol	BPS	0.493197	0.0283	0.590117	expression
gst-6	Ethanol	BPS	0.493363	0.0278	0.589266	expression
F15A4.6	Ethanol	BPS	0.494044	0.01425	0.460515	expression
ztf-11	Ethanol	BPS	0.494057	0.0154	0.474443	expression
T05E11.9	Ethanol	BPS	0.49861	0.00465	0.23562	expression
C05D9.7	Ethanol	BPS	0.503753	0.016	0.485165	expression
dgn-1	Ethanol	BPS	0.50856	0.00795	0.329198	expression
Y49A10A.2	Ethanol	BPS	0.512887	0.0286	0.592091	expression
C06B8.7	Ethanol	BPS	0.513243	0.00635	0.289967	expression
C17H12.4	Ethanol	BPS	0.515343	0.0042	0.227806	expression
cyd-1	Ethanol	BPS	0.518615	0.01505	0.469926	expression
bra-1	Ethanol	BPS	0.519684	0.0316	0.607495	expression
C08F1.6	Ethanol	BPS	0.520639	0.0126	0.433237	expression
sdz-4	Ethanol	BPS	0.52401	0.0247	0.570704	expression
Y43B11AL.1	Ethanol	BPS	0.525171	0.0232	0.558355	expression
best-13	Ethanol	BPS	0.525333	0.0472	0.634861	expression
nhr-168	Ethanol	BPS	0.52903	0.0346	0.630495	expression
ztf-6	Ethanol	BPS	0.530325	0.00295	0.180325	expression
cyp-13A5	Ethanol	BPS	0.530375	0.007	0.308668	expression
K07A1.6	Ethanol	BPS	0.53108	0.0195	0.533007	expression
fbxb-37	Ethanol	BPS	0.535018	0.0291	0.592878	expression
far-3	Ethanol	BPS	0.53712	0.0197	0.533007	expression
D2045.9	Ethanol	BPS	0.537938	0.0277	0.589266	expression
F41G3.10	Ethanol	BPS	0.541094	0.0313	0.606629	expression
F46C8.3	Ethanol	BPS	0.541789	0.0385	0.634861	expression
B0252.1	Ethanol	BPS	0.552506	0.0455	0.634861	expression
fbxb-26	Ethanol	BPS	0.553736	0.035	0.630654	expression
R08E5.3	Ethanol	BPS	0.55375	0.00555	0.266055	expression
spp-18	Ethanol	BPS	0.556684	0.00865	0.346991	expression
H43E16.1	Ethanol	BPS	0.557537	0.0167	0.489459	expression
C18H7.11	Ethanol	BPS	0.559722	0.0198	0.533112	expression
cdr-4	Ethanol	BPS	0.560532	0.002	0.135123	expression
C10C5.2	Ethanol	BPS	0.565446	0.0475	0.634861	expression
asp-14	Ethanol	BPS	0.566468	0.00345	0.199289	expression
C07D10.5	Ethanol	BPS	0.568888	0.0031	0.185566	expression
sodh-1	Ethanol	BPS	0.569068	0.0008	0.0684622	expression
nlr-1	Ethanol	BPS	0.57145	0.0196	0.533007	expression
ubc-19	Ethanol	BPS	0.572542	0.0497	0.634861	expression
T19B10.2	Ethanol	BPS	0.575631	0.0009	0.0742693	expression
T28F3.8	Ethanol	BPS	0.575956	0.0016	0.11553	expression
C31H5.4	Ethanol	BPS	0.576666	0.03985	0.634861	expression
cdr-2	Ethanol	BPS	0.578231	0.0046	0.23515	expression
fbxc-29	Ethanol	BPS	0.578328	0.0235	0.559785	expression
asah-1	Ethanol	BPS	0.578592	0.0143	0.460515	expression
ZK185.5	Ethanol	BPS	0.582765	0.00355	0.203035	expression
fbxc-39	Ethanol	BPS	0.584303	0.0421	0.634861	expression
C14F11.2	Ethanol	BPS	0.591718	0.018	0.510779	expression
ins-34	Ethanol	BPS	0.591846	0.0262	0.578754	expression
EEED8.15	Ethanol	BPS	0.59192	0.004	0.220057	expression
fbxb-40	Ethanol	BPS	0.600034	0.0227	0.555621	expression
cyp-13A6	Ethanol	BPS	0.601926	0.0277	0.589266	expression
aat-3	Ethanol	BPS	0.603247	0.00255	0.162763	expression
F13B12.2	Ethanol	BPS	0.604267	0.0222	0.553894	expression
ltd-1	Ethanol	BPS	0.607734	0.03905	0.634861	expression
hmg-11	Ethanol	BPS	0.609461	0.0014	0.105027	expression
cnc-10	Ethanol	BPS	0.611301	0.026	0.578754	expression
C33D9.13	Ethanol	BPS	0.611582	0.0132	0.442028	expression
K02B12.2	Ethanol	BPS	0.612954	0.0073	0.315869	expression
kap-1	Ethanol	BPS	0.613293	0.0443	0.634861	expression
cyp-25A3	Ethanol	BPS	0.620803	0.01035	0.386969	expression
hil-3	Ethanol	BPS	0.621726	0.0007	0.0617336	expression
C18A11.1	Ethanol	BPS	0.62553	0.0199	0.533422	expression
ceh-43	Ethanol	BPS	0.630879	0.00425	0.22944	expression
cyp-33A1	Ethanol	BPS	0.631423	0.00055	0.0512431	expression
F13H8.11	Ethanol	BPS	0.631766	0.03735	0.632585	expression
lbp-1	Ethanol	BPS	0.638211	0.0003	0.0312243	expression
clec-62	Ethanol	BPS	0.639285	0.00305	0.183524	expression
D1044.1	Ethanol	BPS	0.640372	0.0148	0.465898	expression
C50F7.5	Ethanol	BPS	0.641053	0.0253	0.576511	expression
W03G11.4	Ethanol	BPS	0.641888	0.01605	0.485407	expression
cyn-6	Ethanol	BPS	0.644097	0.00115	0.0891675	expression
Y45G5AM.5	Ethanol	BPS	0.644973	0.00595	0.281723	expression
F41E7.2	Ethanol	BPS	0.647864	0.034	0.623568	expression
ppt-1	Ethanol	BPS	0.658442	0.01215	0.424075	expression
mtl-2	Ethanol	BPS	0.659626	0.00255	0.162763	expression
ttr-50	Ethanol	BPS	0.660294	0.0002	0.0226529	expression
lipl-2	Ethanol	BPS	0.662501	0.012	0.42361	expression
T24C4.2	Ethanol	BPS	0.66353	0.00185	0.127982	expression
gst-4	Ethanol	BPS	0.669301	0.0014	0.105027	expression
K08D9.9	Ethanol	BPS	0.67065	0.01455	0.463075	expression
F28D1.2	Ethanol	BPS	0.672547	0.0003	0.0312243	expression
lmp-2	Ethanol	BPS	0.672794	0.00315	0.186625	expression
cfz-2	Ethanol	BPS	0.679553	0.00435	0.232665	expression
F27E11.1	Ethanol	BPS	0.684861	0.0412	0.634861	expression
dhs-20	Ethanol	BPS	0.688884	0.0009	0.0742693	expression
cln-3.3	Ethanol	BPS	0.688924	0.0061	0.283025	expression
F20C5.6	Ethanol	BPS	0.689915	0.0093	0.361761	expression
inx-2	Ethanol	BPS	0.695126	5e-05	0.00760066	expression
cyp-14A2	Ethanol	BPS	0.69795	0.0219	0.55237	expression
F55G1.15	Ethanol	BPS	0.700535	0.0074	0.316638	expression
C06E1.1	Ethanol	BPS	0.700986	0.0025	0.162261	expression
pxn-2	Ethanol	BPS	0.707033	0.00815	0.336275	expression
Y69H2.9	Ethanol	BPS	0.708148	0.0436	0.634861	expression
C18H9.6	Ethanol	BPS	0.709844	0.0007	0.0617336	expression
C29F7.2	Ethanol	BPS	0.710039	0.0001	0.0131284	expression
Y39B6A.27	Ethanol	BPS	0.714613	0.0104	0.387585	expression
dpy-10	Ethanol	BPS	0.719108	0.0158	0.484184	expression
arrd-4	Ethanol	BPS	0.723737	0.0212	0.546635	expression
ser-7	Ethanol	BPS	0.736941	0.0372	0.632585	expression
Y82E9BR.1	Ethanol	BPS	0.743646	0.004	0.220057	expression
fbxb-19	Ethanol	BPS	0.752987	0.02615	0.578754	expression
fbxb-30	Ethanol	BPS	0.755598	0.0267	0.58311	expression
comt-2	Ethanol	BPS	0.756557	0.0435	0.634861	expression
B0228.6	Ethanol	BPS	0.758266	0.00465	0.23562	expression
C53C11.5	Ethanol	BPS	0.759148	0.0345	0.630495	expression
ham-1	Ethanol	BPS	0.761664	0.00175	0.122532	expression
E02C12.6	Ethanol	BPS	0.763148	0.01535	0.474167	expression
sfrp-1	Ethanol	BPS	0.765079	0.02815	0.590117	expression
fbxb-45	Ethanol	BPS	0.765239	0.0025	0.162261	expression
syg-2	Ethanol	BPS	0.768704	0.00615	0.284204	expression
C33G3.4	Ethanol	BPS	0.76906	0.0002	0.0226529	expression
R04A9.7	Ethanol	BPS	0.775726	0.00605	0.281837	expression
tbx-2	Ethanol	BPS	0.782246	0.0041	0.223431	expression
ZC250.4	Ethanol	BPS	0.785162	0.0446	0.634861	expression
C50B6.7	Ethanol	BPS	0.787322	0.00025	0.026993	expression
Y47H9C.1	Ethanol	BPS	0.78885	0.00855	0.345378	expression
alr-1	Ethanol	BPS	0.79209	0.023	0.558192	expression
K05F1.5	Ethanol	BPS	0.792368	0.00085	0.0716792	expression
C49A9.5	Ethanol	BPS	0.794225	0.0025	0.162261	expression
M60.2	Ethanol	BPS	0.795597	0.0002	0.0226529	expression
C49C8.5	Ethanol	BPS	0.796212	5e-05	0.00760066	expression
F53B3.5	Ethanol	BPS	0.799528	0.00015	0.0186339	expression
F10D2.8	Ethanol	BPS	0.801204	0.016	0.485165	expression
C08F11.12	Ethanol	BPS	0.801717	0.00035	0.0348582	expression
crb-1	Ethanol	BPS	0.804575	0.0004	0.0391627	expression
ref-2	Ethanol	BPS	0.805015	0.0195	0.533007	expression
fmo-2	Ethanol	BPS	0.80991	0.0201	0.533727	expression
cyp-35A2	Ethanol	BPS	0.81048	5e-05	0.00760066	expression
skr-21	Ethanol	BPS	0.812918	0.001	0.0807902	expression
fkb-5	Ethanol	BPS	0.814116	0.0302	0.602635	expression
F14B4.1	Ethanol	BPS	0.814448	0.00645	0.292223	expression
clec-222	Ethanol	BPS	0.816087	0.0001	0.0131284	expression
F46E10.2	Ethanol	BPS	0.817356	0.0007	0.0617336	expression
nspc-17	Ethanol	BPS	0.817517	0.0369	0.632585	expression
Y45F10C.2	Ethanol	BPS	0.819349	0.0044	0.23318	expression
K11H12.5	Ethanol	BPS	0.819988	0.0296	0.597883	expression
vglu-3	Ethanol	BPS	0.822706	0.0315	0.607495	expression
fkb-7	Ethanol	BPS	0.827628	0.00605	0.281837	expression
gadr-3	Ethanol	BPS	0.827824	0.0035	0.201172	expression
R11G1.7	Ethanol	BPS	0.828953	0.0236	0.56101	expression
lurp-1	Ethanol	BPS	0.829214	0.0397	0.634861	expression
T02C1.1	Ethanol	BPS	0.830553	0.0131	0.442028	expression
gadr-1	Ethanol	BPS	0.833629	0.02615	0.578754	expression
B0403.3	Ethanol	BPS	0.835962	0.0135	0.449098	expression
dct-17	Ethanol	BPS	0.840565	0.001	0.0807902	expression
B0035.13	Ethanol	BPS	0.842938	5e-05	0.00760066	expression
F36H5.4	Ethanol	BPS	0.845489	0.0066	0.296692	expression
F21A9.2	Ethanol	BPS	0.846938	0.02535	0.576513	expression
glit-1	Ethanol	BPS	0.850934	5e-05	0.00760066	expression
cht-1	Ethanol	BPS	0.851482	5e-05	0.00760066	expression
T24B8.3	Ethanol	BPS	0.85692	5e-05	0.00760066	expression
cutl-16	Ethanol	BPS	0.859558	0.0217	0.552203	expression
R02C2.7	Ethanol	BPS	0.862471	0.01025	0.384475	expression
nas-3	Ethanol	BPS	0.864035	0.0277	0.589266	expression
cyp-34A10	Ethanol	BPS	0.867398	0.0386	0.634861	expression
K02E7.6	Ethanol	BPS	0.874959	0.00295	0.180325	expression
T28A11.22	Ethanol	BPS	0.879925	0.0147	0.465898	expression
irx-1	Ethanol	BPS	0.883019	0.00185	0.127982	expression
ceh-26	Ethanol	BPS	0.884082	0.0173	0.503256	expression
arf-1.1	Ethanol	BPS	0.885534	0.0058	0.275751	expression
R03E9.2	Ethanol	BPS	0.888684	0.0064	0.291099	expression
C34E7.4	Ethanol	BPS	0.896039	5e-05	0.00760066	expression
pax-3	Ethanol	BPS	0.90357	0.01155	0.414401	expression
ceh-32	Ethanol	BPS	0.911432	0.0001	0.0131284	expression
his-24	Ethanol	BPS	0.915978	5e-05	0.00760066	expression
fbxb-102	Ethanol	BPS	0.917503	0.0178	0.509018	expression
efl-3	Ethanol	BPS	0.919737	0.0001	0.0131284	expression
cyp-13A10	Ethanol	BPS	0.922295	0.013	0.442028	expression
B0284.3	Ethanol	BPS	0.925405	0.0213	0.546773	expression
C08F8.15	Ethanol	BPS	0.930239	0.00365	0.206708	expression
C17H12.6	Ethanol	BPS	0.936855	0.0052	0.254558	expression
fbxc-51	Ethanol	BPS	0.937236	5e-05	0.00760066	expression
lam-3	Ethanol	BPS	0.960527	5e-05	0.00760066	expression
R04A9.6	Ethanol	BPS	0.964449	0.0237	0.561044	expression
C49G7.12	Ethanol	BPS	0.96624	0.00605	0.281837	expression
T16G1.7	Ethanol	BPS	0.972832	5e-05	0.00760066	expression
fbxb-65	Ethanol	BPS	0.973545	0.0019	0.129886	expression
C05D11.5	Ethanol	BPS	0.980303	5e-05	0.00760066	expression
C50D2.6	Ethanol	BPS	0.984575	0.00105	0.0836597	expression
ddr-2	Ethanol	BPS	0.984656	0.0008	0.0684622	expression
K09C4.5	Ethanol	BPS	0.985153	5e-05	0.00760066	expression
C40A11.2	Ethanol	BPS	0.985759	0.00915	0.361761	expression
ceh-36	Ethanol	BPS	0.987981	0.0034	0.199289	expression
cutl-29	Ethanol	BPS	0.99119	0.0272	0.587367	expression
T16G1.4	Ethanol	BPS	0.999179	0.00125	0.0956374	expression
fbxb-18	Ethanol	BPS	1.002	0.00255	0.162763	expression
W03F9.4	Ethanol	BPS	1.00246	0.00015	0.0186339	expression
F33E2.5	Ethanol	BPS	1.00431	5e-05	0.00760066	expression
C16B8.4	Ethanol	BPS	1.00679	0.00325	0.191568	expression
hlh-14	Ethanol	BPS	1.01144	0.00315	0.186625	expression
irg-1	Ethanol	BPS	1.01347	0.0488	0.634861	expression
math-34	Ethanol	BPS	1.01391	0.0066	0.296692	expression
fbxa-162	Ethanol	BPS	1.01513	0.0125	0.429358	expression
jmjd-3.2	Ethanol	BPS	1.01874	5e-05	0.00760066	expression
C40A11.6	Ethanol	BPS	1.02208	0.0138	0.45293	expression
dmd-5	Ethanol	BPS	1.02222	0.0175	0.506532	expression
C03A3.1	Ethanol	BPS	1.02313	0.0213	0.546773	expression
F59B2.8	Ethanol	BPS	1.02586	0.0313	0.606629	expression
F56C4.4	Ethanol	BPS	1.03109	0.0471	0.634861	expression
atf-2	Ethanol	BPS	1.03375	0.00935	0.362485	expression
mnp-1	Ethanol	BPS	1.03499	5e-05	0.00760066	expression
C08F1.11	Ethanol	BPS	1.0442	0.01015	0.383212	expression
F48E3.6	Ethanol	BPS	1.04981	0.00015	0.0186339	expression
fmi-1	Ethanol	BPS	1.05121	0.00035	0.0348582	expression
cki-1	Ethanol	BPS	1.0534	0.00105	0.0836597	expression
F35D2.3	Ethanol	BPS	1.0562	0.0016	0.11553	expression
fbxc-24	Ethanol	BPS	1.05661	0.00195	0.13252	expression
dpy-17	Ethanol	BPS	1.05772	5e-05	0.00760066	expression
Y23H5B.8	Ethanol	BPS	1.06589	0.0372	0.632585	expression
pat-9	Ethanol	BPS	1.0719	0.00065	0.0591295	expression
K05C4.9	Ethanol	BPS	1.07868	5e-05	0.00760066	expression
let-653	Ethanol	BPS	1.089	0.00025	0.026993	expression
T27A3.8	Ethanol	BPS	1.09006	0.0357	0.631529	expression
cyp-35A5	Ethanol	BPS	1.09882	0.00085	0.0716792	expression
Y46G5A.7	Ethanol	BPS	1.11399	5e-05	0.00760066	expression
EEED8.2	Ethanol	BPS	1.11542	0.00025	0.026993	expression
ZK930.6	Ethanol	BPS	1.11665	0.0368	0.632585	expression
C50F2.7	Ethanol	BPS	1.12151	0.0196	0.533007	expression
fbxb-88	Ethanol	BPS	1.12341	0.00055	0.0512431	expression
cyp-35C1	Ethanol	BPS	1.12502	5e-05	0.00760066	expression
ced-11	Ethanol	BPS	1.12521	5e-05	0.00760066	expression
F53A9.8	Ethanol	BPS	1.13187	5e-05	0.00760066	expression
fbxb-70	Ethanol	BPS	1.14077	0.0269	0.584165	expression
F25D1.5	Ethanol	BPS	1.14339	5e-05	0.00760066	expression
fbxb-78	Ethanol	BPS	1.1477	0.00275	0.173611	expression
C43D7.8	Ethanol	BPS	1.16139	0.0123	0.426732	expression
M03D4.4	Ethanol	BPS	1.16152	0.00065	0.0591295	expression
cutl-25	Ethanol	BPS	1.18178	0.0006	0.0554544	expression
T05H10.3	Ethanol	BPS	1.18567	0.00455	0.23467	expression
cyp-13B1	Ethanol	BPS	1.19052	0.0005	0.0477397	expression
col-99	Ethanol	BPS	1.19295	5e-05	0.00760066	expression
C08F1.10	Ethanol	BPS	1.19758	5e-05	0.00760066	expression
ugt-21	Ethanol	BPS	1.20475	5e-05	0.00760066	expression
tbb-4	Ethanol	BPS	1.20726	0.00515	0.253183	expression
C46C11.4	Ethanol	BPS	1.238	0.0015	0.111087	expression
C33G8.3	Ethanol	BPS	1.24503	5e-05	0.00760066	expression
sto-1	Ethanol	BPS	1.25444	0.0005	0.0477397	expression
Y71G12B.32	Ethanol	BPS	1.27026	0.0259	0.578754	expression
noah-1	Ethanol	BPS	1.27652	5e-05	0.00760066	expression
F15B9.8	Ethanol	BPS	1.27697	0.0489	0.634861	expression
fbxc-34	Ethanol	BPS	1.27715	0.00205	0.1369	expression
C52A10.2	Ethanol	BPS	1.28729	0.00035	0.0348582	expression
scrt-1	Ethanol	BPS	1.30178	0.024	0.564682	expression
dao-2	Ethanol	BPS	1.30537	5e-05	0.00760066	expression
nhr-25	Ethanol	BPS	1.32369	5e-05	0.00760066	expression
Y113G7B.11	Ethanol	BPS	1.33115	0.01435	0.460515	expression
ugt-16	Ethanol	BPS	1.33248	5e-05	0.00760066	expression
lbp-8	Ethanol	BPS	1.33508	0.00025	0.026993	expression
R09E12.9	Ethanol	BPS	1.33667	5e-05	0.00760066	expression
F32H2.6	Ethanol	BPS	1.34511	0.0044	0.23318	expression
lpr-3	Ethanol	BPS	1.36305	5e-05	0.00760066	expression
igcm-1	Ethanol	BPS	1.36423	5e-05	0.00760066	expression
T26H5.9	Ethanol	BPS	1.38289	5e-05	0.00760066	expression
ZK512.1	Ethanol	BPS	1.38623	0.0005	0.0477397	expression
dhs-23	Ethanol	BPS	1.38975	5e-05	0.00760066	expression
cutl-9	Ethanol	BPS	1.39898	0.00125	0.0956374	expression
mlt-11	Ethanol	BPS	1.41072	5e-05	0.00760066	expression
T16G1.6	Ethanol	BPS	1.41232	5e-05	0.00760066	expression
noah-2	Ethanol	BPS	1.41613	5e-05	0.00760066	expression
F20G2.5	Ethanol	BPS	1.41669	0.00145	0.108076	expression
nhr-67	Ethanol	BPS	1.42372	0.00115	0.0891675	expression
hlh-16	Ethanol	BPS	1.42675	0.035	0.630654	expression
R09E10.5	Ethanol	BPS	1.45154	0.0002	0.0226529	expression
ugt-37	Ethanol	BPS	1.46271	0.00305	0.183524	expression
tab-1	Ethanol	BPS	1.46514	0.0371	0.632585	expression
col-121	Ethanol	BPS	1.48386	0.00495	0.246497	expression
F07C6.6	Ethanol	BPS	1.52292	0.0109	0.399204	expression
T28C6.10	Ethanol	BPS	1.54627	0.0248	0.571885	expression
ceh-16	Ethanol	BPS	1.55418	0.00445	0.233686	expression
cyp-14A3	Ethanol	BPS	1.57218	0.0001	0.0131284	expression
cyp-35A4	Ethanol	BPS	1.61163	5e-05	0.00760066	expression
gba-2	Ethanol	BPS	1.66202	0.0002	0.0226529	expression
cpt-4	Ethanol	BPS	1.6652	5e-05	0.00760066	expression
T19C4.1	Ethanol	BPS	1.67048	0.0013	0.0988086	expression
sym-1	Ethanol	BPS	1.75417	0.00695	0.308668	expression
lipl-1	Ethanol	BPS	1.77354	5e-05	0.00760066	expression
fil-1	Ethanol	BPS	1.77799	5e-05	0.00760066	expression
ech-9	Ethanol	BPS	1.8007	5e-05	0.00760066	expression
F13B6.1	Ethanol	BPS	1.83481	0.00055	0.0512431	expression
wrt-10	Ethanol	BPS	1.86674	5e-05	0.00760066	expression
R05D8.9	Ethanol	BPS	1.87552	0.00205	0.1369	expression
cyp-35A3	Ethanol	BPS	1.89628	5e-05	0.00760066	expression
ugt-57	Ethanol	BPS	1.93584	0.00095	0.0778394	expression
C09F9.2	Ethanol	BPS	1.95093	5e-05	0.00760066	expression
pgp-1	Ethanol	BPS	1.96209	5e-05	0.00760066	expression
ins-2	Ethanol	BPS	1.97827	0.0341	0.625329	expression
unc-39	Ethanol	BPS	1.98399	0.0137	0.45293	expression
ces-2	Ethanol	BPS	2.02382	5e-05	0.00760066	expression
T02E9.5	Ethanol	BPS	2.10144	5e-05	0.00760066	expression
clec-210	Ethanol	BPS	2.11622	0.0001	0.0131284	expression
hst-3.2	Ethanol	BPS	2.13557	0.0007	0.0617336	expression
F35E12.5	Ethanol	BPS	2.22426	5e-05	0.00760066	expression
hch-1	Ethanol	BPS	2.27526	5e-05	0.00760066	expression
T20D4.19	Ethanol	BPS	2.31151	0.03745	0.632585	expression
Y65B4BR.1	Ethanol	BPS	2.35252	5e-05	0.00760066	expression
cutl-2	Ethanol	BPS	2.42783	0.0001	0.0131284	expression
Y73B6BL.37	Ethanol	BPS	2.54986	0.0282	0.590117	expression
K08B4.2	Ethanol	BPS	2.70876	0.0324	0.609689	expression
fbxb-80	Ethanol	BPS	2.82349	0.0448	0.634861	expression
F48C1.9	Ethanol	BPS	2.93797	0.0416	0.634861	expression
ugt-18	Ethanol	BPS	3.39589	5e-05	0.00760066	expression
E02C12.10	Ethanol	BPS	3.53634	0.0205	0.535734	expression
C40H1.8	Ethanol	BPS	3.68667	5e-05	0.00760066	expression
clec-169	Ethanol	BPS	4.45205	0.00115	0.0891675	expression
inx-17	Ethanol	BPS	5.23574	0.0184	0.51471	expression
C48B4.8	Ethanol	BPS	9.06351	0.0271	0.586304	expression
Y48A6B.9	Ethanol	BPS	93.5127	0.0301	0.602635	expression
C03C10.5	Ethanol	BPS	Inf	5e-05	0.00760066	expression
C40A11.8	Ethanol	BPS	Inf	0.00015	0.0186339	expression
F46A8.13	Ethanol	BPS	Inf	0.0072	0.312713	expression
F54B11.10	Ethanol	BPS	Inf	0.0001	0.0131284	expression
nlp-39	Ethanol	BPS	Inf	5e-05	0.00760066	expression
W04H10.6	Ethanol	BPS	Inf	0.0321	0.609689	expression

## Sheet: down-regulated
			Pair
BPA	BPS		BPA	BPS		common
acl-3	abcf-3		acl-3	abcf-3		B0250.7
acp-7	acly-2		acp-7	acly-2		C04G2.9
acs-13	adr-2		acs-13	adr-2		C14C11.2
amt-4	age-1		amt-4	age-1		C14C6.5
anmt-2	aip-1		anmt-2	aip-1		col-125
asp-14	alkb-8		asp-14	alkb-8		col-88
B0222.5	ani-2			ani-2		D1081.7
B0250.7	ani-3			ani-3		dpy-5
B0457.6	apx-1			apx-1		E02H4.7
bcc-1	asb-1			asb-1		F07A5.2
bed-3	asp-13			asp-13		F17C11.20
best-24	asp-17			asp-17		F44E7.5
C02F12.8	athp-2			athp-2		F52C6.2
C04B4.2	B0001.2		B0222.5	B0001.2		F52H3.4
C04G2.9	B0035.12		B0250.7	B0035.12		gmeb-4
C05C8.7	B0035.6		B0457.6	B0035.6		hsp-70
C07D8.6	B0250.7		bcc-1	B0250.7		ifc-1
C07E3.9	B0336.3		bed-3	B0336.3		K03H4.2
C08E8.3	B0393.6		best-24	B0393.6		let-99
C09F12.2	bir-2			bir-2		lys-10
C10E2.6	bli-6			bli-6		lys-7
C12D5.9	btb-20			btb-20		msd-4
C13G3.1	btb-21			btb-21		msp-142
C14C11.2	C01F6.9		C02F12.8	C01F6.9		msp-152
C14C6.5	C01H6.6		C04B4.2	C01H6.6		msp-36
C15B12.4	C04F12.7		C04G2.9	C04F12.7		msp-40
C33A12.19	C04F5.8		C05C8.7	C04F5.8		msp-50
C33G8.3	C04F5.9		C07D8.6	C04F5.9		msp-51
C33G8.4	C04G2.8		C07E3.9	C04G2.8		msp-55
C39D10.6	C04G2.9		C08E8.3	C04G2.9		msp-81
C39D10.7	C05D11.1		C09F12.2	C05D11.1		nhr-17
C40H1.7	C05E11.6		C10E2.6	C05E11.6		ssq-2
C45B2.1	C06A5.6		C12D5.9	C06A5.6		ssq-4
C46C2.7	C06B3.6		C13G3.1	C06B3.6		T05E12.3
C47E12.9	C09E7.7		C14C11.2	C09E7.7		T22B7.7
C49F5.6	C09G1.5		C14C6.5	C09G1.5		T23F4.3
C49F5.7	C10C5.3		C15B12.4	C10C5.3		T27A10.8
C50E3.12	C10G11.8		C33A12.19	C10G11.8		thn-1
C50E3.13	C14A4.11		C33G8.3	C14A4.11		W03F11.1
C50F7.5	C14B1.7		C33G8.4	C14B1.7		W06D11.1
C52D10.1	C14C10.4		C39D10.6	C14C10.4		Y69E1A.2
C55A6.4	C14C10.5		C39D10.7	C14C10.5		ZK1193.3
cdc-25.3	C14C11.2		C40H1.7	C14C11.2		ZK484.5
chtl-1	C14C6.5		C45B2.1	C14C6.5		ZK550.2
clec-1	C18B10.6		C46C2.7	C18B10.6		Y105C5B.3
clec-139	C18E3.5		C47E12.9	C18E3.5		Y47D7A.13
clec-184	C18E3.9		C49F5.6	C18E3.9
clec-190	C27D9.1		C49F5.7	C27D9.1
clec-264	C27H6.3		C50E3.12	C27H6.3
clec-265	C28C12.12		C50E3.13	C28C12.12
clec-4	C28C12.4		C50F7.5	C28C12.4
clec-43	C28H8.3		C52D10.1	C28H8.3
clec-52	C30C11.4		C55A6.4	C30C11.4
clec-7	C30F12.2		cdc-25.3	C30F12.2
cnc-8	C30G12.6		chtl-1	C30G12.6
col-122	C30G7.4		clec-1	C30G7.4
col-125	C31H1.8		clec-139	C31H1.8
col-135	C33F10.1		clec-184	C33F10.1
col-158	C36A4.5		clec-190	C36A4.5
col-165	C41G7.3		clec-264	C41G7.3
col-88	C46A5.6		clec-265	C46A5.6
cpg-3	C46F2.1		clec-4	C46F2.1
cth-2	C48B4.10		clec-43	C48B4.10
cut-2	C48B4.11		clec-52	C48B4.11
cyp-14A1	C50B8.1		clec-7	C50B8.1
cyp-14A5	C50C3.1		cnc-8	C50C3.1
cyp-25A1	C50F4.4		col-122	C50F4.4
cyp-29A4	C52E12.1		col-125	C52E12.1
cyp-34A2	C53A5.6		col-135	C53A5.6
cyp-34A4	C53B7.2		col-158	C53B7.2
cyp-34A8	C56A3.8		col-165	C56A3.8
cysl-2	cash-1		col-88	cash-1
D1081.7	cbl-1		cpg-3	cbl-1
D1086.3	cct-4		cth-2	cct-4
D2096.11	cdc-6		cut-2	cdc-6
ddo-3	cebp-1		cyp-14A1	cebp-1
dhp-1	cec-9		cyp-14A5	cec-9
dod-23	ceh-100		cyp-25A1	ceh-100
doxa-1	cex-1		cyp-29A4	cex-1
dpy-5	cgh-1		cyp-34A2	cgh-1
dpyd-1	chl-1		cyp-34A4	chl-1
E01G6.3	cin-4		cyp-34A8	cin-4
E02H4.6	clec-4		cysl-2	clec-4
E02H4.7	clec-43			clec-43
egg-1	clec-5			clec-5
egg-2	clec-7			clec-7
egg-5	clec-97			clec-97
ekl-5	clk-2			clk-2
ent-5	clu-1			clu-1
F02E8.4	col-10			col-10
F07A5.2	col-12			col-12
F07C6.3	col-124			col-124
F08A8.2	col-125			col-125
F08F3.4	col-129			col-129
F08F3.6	col-133			col-133
F11C7.2	col-138			col-138
F11D5.7	col-139			col-139
F11E6.3	col-142			col-142
F13E9.15	col-147			col-147
F13H8.3	col-159			col-159
F14D7.2	col-161			col-161
F17C11.20	col-162			col-162
F18A1.7	col-167			col-167
F18E3.11	col-38			col-38
F21D5.1	col-49			col-49
F22B3.4	col-60			col-60
F22B5.4	col-62			col-62
F23D12.11	col-73			col-73
F23F12.3	col-77			col-77
F26G5.1	col-88			col-88
F28H7.3	cpb-3			cpb-3
F31A3.3	cpr-4			cpr-4
F31F6.2	cra-1			cra-1
F31F6.3	crml-1			crml-1
F32A5.2	crn-3			crn-3
F32D1.7	crtc-1			crtc-1
F35B12.4	csr-1			csr-1
F35C11.5	ctps-1			ctps-1
F36H12.15	cyn-9			cyn-9
F37B12.1	czw-1			czw-1
F41E6.15	D1037.1		D1081.7	D1037.1
F41F3.3	D1043.1		D1086.3	D1043.1
F42A10.7	D1081.7		D2096.11	D1081.7
F44E7.5	D1081.8		ddo-3	D1081.8
F45D3.3	D1081.9		dhp-1	D1081.9
F45D3.4	D1086.10		dod-23	D1086.10
F45E1.4	D1086.7		doxa-1	D1086.7
F48E3.4	D2030.7		dpy-5	D2030.7
F49E12.1	D2096.12		dpyd-1	D2096.12
F49E12.9	dap-3			dap-3
F52C6.2	DH11.2			DH11.2
F52D2.7	dhc-1			dhc-1
F52H3.4	dna-2			dna-2
F53F4.13	dnc-4			dnc-4
F54B11.11	dnj-9			dnj-9
F55B11.3	dod-3			dod-3
F56D5.3	dpf-2			dpf-2
F57B7.2	dpf-4			dpf-4
F58B6.1	dpf-5			dpf-5
F59C6.16	dpy-4			dpy-4
far-8	dpy-5			dpy-5
fbxa-170	dpy-9			dpy-9
fbxc-42	drh-1			drh-1
fip-5	drp-1			drp-1
flu-2	drsh-1			drsh-1
fmo-2	duo-1			duo-1
frpr-13	dyci-1			dyci-1
gcy-12	E02H1.2		E01G6.3	E02H1.2
gei-12	E02H4.7		E02H4.6	E02H4.7
gei-13	edc-3		E02H4.7	edc-3
gipc-2	ego-1		egg-1	ego-1
gmeb-4	eif-3.D		egg-2	eif-3.D
gpd-4	eif-3.H		egg-5	eif-3.H
gpx-3	eif-6		ekl-5	eif-6
grd-14	elpc-3		ent-5	elpc-3
grd-5	emb-8			emb-8
grl-22	evl-14			evl-14
grsp-1	evl-18			evl-18
gst-41	F01G4.4		F02E8.4	F01G4.4
H02I12.5	F07A5.2		F07A5.2	F07A5.2
H04M03.3	F07F6.4		F07C6.3	F07F6.4
H29C22.1	F07F6.7		F08A8.2	F07F6.7
H41C03.1	F10B5.2		F08F3.4	F10B5.2
haly-1	F10B5.8		F08F3.6	F10B5.8
hcp-3	F10C2.4		F11C7.2	F10C2.4
hke-4.1	F10E7.2		F11D5.7	F10E7.2
hpo-15	F10E9.12		F11E6.3	F10E9.12
hpo-26	F13B12.6		F13E9.15	F13B12.6
hsp-70	F13E9.1		F13H8.3	F13E9.1
ifc-1	F13G11.3		F14D7.2	F13G11.3
inx-8	F13H8.2		F17C11.20	F13H8.2
K01C8.1	F14H12.3		F18A1.7	F14H12.3
K01G12.3	F16A11.2		F18E3.11	F16A11.2
K02E11.3	F17C11.10		F21D5.1	F17C11.10
K02E11.4	F17C11.20		F22B3.4	F17C11.20
K02E11.5	F17E9.5		F22B5.4	F17E9.5
K02E11.6	F17H10.1		F23D12.11	F17H10.1
K02E11.7	F22D6.2		F23F12.3	F22D6.2
K03B4.9	F22E12.1		F26G5.1	F22E12.1
K03H4.2	F23F1.6		F28H7.3	F23F1.6
K07H8.7	F23H11.2		F31A3.3	F23H11.2
K09C6.9	F25B5.5		F31F6.2	F25B5.5
K11D12.6	F25D7.4		F31F6.3	F25D7.4
K12B6.8	F25H8.1		F32A5.2	F25H8.1
K12H6.8	F26A3.4		F32D1.7	F26A3.4
kmo-1	F26B1.8		F35B12.4	F26B1.8
ldh-1	F26F4.12		F35C11.5	F26F4.12
let-99	F26H9.2		F36H12.15	F26H9.2
lips-14	F27C1.1		F37B12.1	F27C1.1
lon-1	F28C1.1		F41E6.15	F28C1.1
lys-10	F28C6.2		F41F3.3	F28C6.2
lys-7	F28D9.4		F42A10.7	F28D9.4
M04B2.7	F29C12.4		F44E7.5	F29C12.4
M199.9	F33E11.2		F45D3.3	F33E11.2
M60.7	F34D10.4		F45D3.4	F34D10.4
mec-7	F35H10.6		F45E1.4	F35H10.6
meg-1	F36H12.2		F48E3.4	F36H12.2
mex-3	F41C3.2		F49E12.1	F41C3.2
mex-5	F42A10.5		F49E12.9	F42A10.5
mex-6	F42H10.2		F52C6.2	F42H10.2
mig-17	F44A6.5		F52D2.7	F44A6.5
mrp-4	F44E2.11		F52H3.4	F44E2.11
msd-4	F44E2.8		F53F4.13	F44E2.8
msp-142	F44E7.5		F54B11.11	F44E7.5
msp-152	F49C12.15		F55B11.3	F49C12.15
msp-36	F52C6.2		F56D5.3	F52C6.2
msp-40	F52H3.4		F57B7.2	F52H3.4
msp-50	F53A9.2		F58B6.1	F53A9.2
msp-51	F53A9.9		F59C6.16	F53A9.9
msp-55	F53C11.4		far-8	F53C11.4
msp-81	F53F1.6		fbxa-170	F53F1.6
nhr-14	F54A3.2		fbxc-42	F54A3.2
nhr-17	F54E12.2		fip-5	F54E12.2
nlp-33	F54E4.2		flu-2	F54E4.2
nspc-1	F55A11.4		fmo-2	F55A11.4
nspc-10	F55A12.5		frpr-13	F55A12.5
nspc-13	F55B11.1			F55B11.1
nspc-14	F55G1.5			F55G1.5
nspc-16	F55G1.6			F55G1.6
nspc-18	F56A6.4			F56A6.4
nspc-19	F56C9.6			F56C9.6
nspc-20	F58B3.4			F58B3.4
nspc-4	F58F9.3			F58F9.3
nspc-7	F58G11.3			F58G11.3
nspc-9	F59A3.2			F59A3.2
nspe-7	faah-2			faah-2
nuc-1	fat-7			fat-7
oac-46	fbf-1			fbf-1
osm-11	fbf-2			fbf-2
pah-1	fbxa-101			fbxa-101
pdk-1	fbxa-211			fbxa-211
perm-1	fib-1			fib-1
perm-5	ftn-1			ftn-1
pfn-1	gei-6		gcy-12	gei-6
pho-11	gipc-1		gei-12	gipc-1
pho-7	gipc-2		gei-13	gipc-2
pqn-74	glb-11		gipc-2	glb-11
pqn-98	gld-1		gmeb-4	gld-1
prg-2	gld-4		gpd-4	gld-4
ptr-2	glh-2		gpx-3	glh-2
puf-5	glh-3		grd-14	glh-3
puf-6	glh-4		grd-5	glh-4
R03G8.6	gmeb-4		grl-22	gmeb-4
R05G9.3	gpa-12		grsp-1	gpa-12
R07E3.4	gpa-16		gst-41	gpa-16
R07E4.5	grl-16			grl-16
R07E5.5	gsp-4			gsp-4
R09A8.2	gyg-1			gyg-1
R09D1.11	H21P03.2		H02I12.5	H21P03.2
R11D1.3	H25P19.1		H04M03.3	H25P19.1
R12E2.7	H34C03.2		H29C22.1	H34C03.2
R13D7.2	haf-2		H41C03.1	haf-2
rgs-9	hcp-2		haly-1	hcp-2
rhr-1	hil-5		hcp-3	hil-5
rme-2	him-19		hke-4.1	him-19
sem-4	him-3		hpo-15	him-3
spp-1	him-6		hpo-26	him-6
spp-14	his-67		hsp-70	his-67
sra-14	hmg-3			hmg-3
ssq-2	hop-1			hop-1
ssq-4	hpo-24			hpo-24
T03G11.6	hpo-32			hpo-32
T05E12.3	hpo-40			hpo-40
T09B9.1	hrde-1			hrde-1
T19H12.6	hsp-6			hsp-6
T21B6.3	hsp-70			hsp-70
T22B7.7	ifc-1		ifc-1	ifc-1
T23E7.6	immt-2		inx-8	immt-2
T23F4.3	JC8.2			JC8.2
T24B8.5	K03A11.5		K01C8.1	K03A11.5
T24D1.3	K03H4.2		K01G12.3	K03H4.2
T25B9.1	K04C2.2		K02E11.3	K04C2.2
T27A10.8	K05C4.5		K02E11.4	K05C4.5
T27F6.8	K06A5.2		K02E11.5	K06A5.2
tag-209	K07C5.4		K02E11.6	K07C5.4
tatn-1	K07H8.10		K02E11.7	K07H8.10
tbx-36	K07H8.9		K03B4.9	K07H8.9
thn-1	K08E3.4		K03H4.2	K08E3.4
tni-3	K08H10.9		K07H8.7	K08H10.9
try-1	K09D9.1		K09C6.9	K09D9.1
ttr-22	K10C2.8		K11D12.6	K10C2.8
ttr-27	K10C3.5		K12B6.8	K10C3.5
ttr-29	K10C8.1		K12H6.8	K10C8.1
ttr-44	K11G9.3		kmo-1	K11G9.3
ugt-12	K11H3.8			K11H3.8
ugt-53	kdin-1			kdin-1
vap-1	kin-18			kin-18
vglu-2	klp-15			klp-15
vit-1	klp-16			klp-16
W02F12.3	klp-18			klp-18
W03F11.1	lem-3		ldh-1	lem-3
W03F9.4	let-2		let-99	let-2
W06D11.1	let-716		lips-14	let-716
W06D11.3	let-99		lon-1	let-99
Y105C5B.3	lin-23		lys-10	lin-23
Y111B2A.12	lin-41		lys-7	lin-41
Y111B2A.3	lin-9			lin-9
Y113G7B.27	linc-81			linc-81
Y119D3B.13	lipl-3			lipl-3
Y11D7A.3	lpin-1			lpin-1
Y38E10A.14	lsy-27			lsy-27
Y43C5A.7	lys-10			lys-10
Y45G5AM.2	lys-6			lys-6
Y47D7A.13	lys-7			lys-7
Y47H9C.1	M01A10.1		M04B2.7	M01A10.1
Y51A2D.18	M01B12.4		M199.9	M01B12.4
Y53H1B.2	M01E11.3		M60.7	M01E11.3
Y57G11C.33	M01G5.1		mec-7	M01G5.1
Y57G11C.38	M116.5		meg-1	M116.5
Y59H11AR.4	M28.5		mex-3	M28.5
Y62H9A.3	mac-1		mex-5	mac-1
Y62H9A.4	map-2		mex-6	map-2
Y65B4BR.1	math-18		mig-17	math-18
Y67A10A.10	mbf-1		mrp-4	mbf-1
Y69E1A.2	mes-2		msd-4	mes-2
Y73F4A.3	metr-1		msp-142	metr-1
ZC308.4	mlc-1		msp-152	mlc-1
ZC443.3	mms-19		msp-36	mms-19
ZC53.1	mog-5		msp-40	mog-5
ZK1098.9	mon-2		msp-50	mon-2
ZK1193.2	mppa-1		msp-51	mppa-1
ZK1193.3	mrck-1		msp-55	mrck-1
ZK1290.5	mrps-14		msp-81	mrps-14
ZK484.5	mrps-22			mrps-22
ZK512.7	mrps-5			mrps-5
ZK550.2	msd-2			msd-2
ZK643.2	msd-4			msd-4
ZK669.2	msh-5			msh-5
ZK813.1	msp-113			msp-113
ZK822.4	msp-142			msp-142
	msp-152			msp-152
	msp-19			msp-19
	msp-36			msp-36
	msp-40			msp-40
	msp-49			msp-49
	msp-50			msp-50
	msp-51			msp-51
	msp-55			msp-55
	msp-57			msp-57
	msp-59			msp-59
	msp-64			msp-64
	msp-76			msp-76
	msp-78			msp-78
	msp-81			msp-81
	mup-2			mup-2
	mxl-3			mxl-3
	myo-3			myo-3
	nac-1		nhr-14	nac-1
	nas-20		nhr-17	nas-20
	nfx-1		nlp-33	nfx-1
	nhr-156		nspc-1	nhr-156
	nhr-17		nspc-10	nhr-17
	nhr-284		nspc-13	nhr-284
	nkcc-1		nspc-14	nkcc-1
	nmur-4		nspc-16	nmur-4
	npp-14		nspc-18	npp-14
	pgp-11		nspc-19
	phat-4		nspc-20
	pitr-5		nspc-4
	pmp-5		nspc-7
	pmt-2		nspc-9
	pole-2		nspe-7
	ppfr-1		nuc-1
	prg-1		oac-46
	prom-1		osm-11
	puf-11		pah-1	pgp-11
	puf-8		pdk-1	phat-4
	R05H5.4		perm-1	pitr-5
	R07B7.2		perm-5	pmp-5
	R09B3.2		pfn-1	pmt-2
	R09B3.3		pho-11	pole-2
	R09E10.6		pho-7	ppfr-1
	R10E9.2		pqn-74	prg-1
	R119.1		pqn-98	prom-1
	R11A8.1		prg-2	puf-11
	R11A8.2		ptr-2	puf-8
	R12E2.2		puf-5
	R13H4.5		puf-6
	R151.7		R03G8.6	R05H5.4
	R193.2		R05G9.3	R07B7.2
	rabn-5		R07E3.4	R09B3.2
	rbd-1		R07E4.5	R09B3.3
	rbm-28		R07E5.5	R09E10.6
	rcor-1		R09A8.2	R10E9.2
	rev-1		R09D1.11	R119.1
	rga-3		R11D1.3	R11A8.1
	rnp-8		R12E2.7	R11A8.2
	rod-1		R13D7.2	R12E2.2
	rpl-9		rgs-9	R13H4.5
	rpn-1		rhr-1	R151.7
	rpoa-2		rme-2	R193.2
	rps-27			rabn-5
	rrbs-1			rbd-1
	rtel-1			rbm-28
	sap-49			rcor-1
	sdha-2			rev-1
	sec-12			rga-3
	sec-16			rnp-8
	set-22			rod-1
	set-28			rpl-9
	sid-1			rpn-1
	skr-17			rpoa-2
	skr-18			rps-27
	smc-5			rrbs-1
	snf-6			rtel-1
	spat-1		sem-4	sap-49
	srr-6		spp-1	sdha-2
	ssq-1		spp-14	sec-12
	ssq-2		sra-14	sec-16
	ssq-4		ssq-2	set-22
	sss-1		ssq-4	set-28
	sucg-1			sid-1
	T02G5.12			skr-17
	T02G5.4			skr-18
	T05E12.3			smc-5
	T05H10.1			snf-6
	T05H10.7			spat-1
	T06E6.1			srr-6
	T07A9.14			ssq-1
	T07C4.3			ssq-2
	T08D2.8			ssq-4
	T08G11.1			sss-1
	T09F3.2			sucg-1
	T10F2.2		T03G11.6	T02G5.12
	T14B4.1		T05E12.3	T02G5.4
	T20B12.1		T09B9.1	T05E12.3
	T20F5.5		T19H12.6	T05H10.1
	T20F5.6		T21B6.3	T05H10.7
	T22B3.3		T22B7.7	T06E6.1
	T22B7.7		T23E7.6	T07A9.14
	T23G11.1		T23F4.3	T07C4.3
	T23G4.3		T24B8.5	T08D2.8
	T23H2.3		T24D1.3	T08G11.1
	T24C4.5		T25B9.1	T09F3.2
	T26A5.2		T27A10.8	T10F2.2
	T26A8.4		T27F6.8	T14B4.1
	T26G10.1		tag-209	T20B12.1
	T27A10.8		tatn-1	T20F5.5
	T27A3.4		tbx-36	T20F5.6
	T27A3.7		thn-1	T22B3.3
	T28F4.4		tni-3	T22B7.7
	taf-10		try-1	T23G11.1
	tag-321		ttr-22	T23G4.3
	tag-335		ttr-27	T23H2.3
	tat-3		ttr-29	T24C4.5
	tbc-2		ttr-44	T26A5.2
	thn-1			T26A8.4
	thn-2			T26G10.1
	tpp-2			T27A10.8
	tps-2			T27A3.4
	trcs-2			T27A3.7
	ttr-23			T28F4.4
	ttr-34			taf-10
	tyr-2			tag-321
	ubc-9			tag-335
	unc-22			tat-3
	unc-54			tbc-2
	uri-1			thn-1
	usp-48			thn-2
	vps-36			tpp-2
	W02D9.4			tps-2
	W03F11.1			trcs-2
	W03F8.4			ttr-23
	W03F9.1			ttr-34
	W06E11.1			tyr-2
	W08E12.8		ugt-12	ubc-9
	wago-2		ugt-53	unc-22
	wago-4			unc-54
	wdr-46			uri-1
	wdr-5.3			usp-48
	wip-1		vap-1	vps-36
	wrn-1		vglu-2
	xnd-1		vit-1
	xpo-3		W02F12.3	W02D9.4
	xrn-2		W03F11.1	W03F11.1
	Y102A5C.2		W03F9.4	W03F8.4
	Y102E9.2		W06D11.1	W03F9.1
	Y105C5B.3		W06D11.3	W06E11.1
	Y106G6D.7			W08E12.8
	Y111B2A.1			wago-2
	Y111B2A.2			wago-4
	Y23H5B.6			wdr-46
	Y37H2A.12			wdr-5.3
	Y38C1AA.7			wip-1
	Y43E12A.3			wrn-1
	Y43F8B.12			xnd-1
	Y43F8B.9			xpo-3
	Y45F10D.7			xrn-2
	Y47A7.1		Y105C5B.3	Y102A5C.2
	Y47D7A.13		Y111B2A.12	Y102E9.2
	Y47H10A.5		Y111B2A.3	Y105C5B.3
	Y49A3A.3		Y113G7B.27	Y106G6D.7
	Y49A3A.4		Y119D3B.13	Y111B2A.1
	Y50D4C.2		Y11D7A.3	Y111B2A.2
	Y51H7C.13		Y38E10A.14	Y23H5B.6
	Y52E8A.4		Y43C5A.7	Y37H2A.12
	Y53C12B.1		Y45G5AM.2	Y38C1AA.7
	Y53F4B.9		Y47D7A.13	Y43E12A.3
	Y54E10A.10		Y47H9C.1	Y43F8B.12
	Y54E10A.11		Y51A2D.18	Y43F8B.9
	Y54E10A.12		Y53H1B.2	Y45F10D.7
	Y54E2A.8		Y57G11C.33	Y47A7.1
	Y54H5A.1		Y57G11C.38	Y47D7A.13
	Y54H5A.2		Y59H11AR.4	Y47H10A.5
	Y55B1AR.2		Y62H9A.3	Y49A3A.3
	Y57G11C.14		Y62H9A.4	Y49A3A.4
	Y57G11C.51		Y65B4BR.1	Y50D4C.2
	Y59E9AL.6		Y67A10A.10	Y51H7C.13
	Y61A9LA.11		Y69E1A.2	Y52E8A.4
	Y66H1A.4		Y73F4A.3	Y53C12B.1
	Y69E1A.2			Y53F4B.9
	Y82E9BR.18			Y54E10A.10
	zim-3			Y54E10A.11
	ZK1193.3			Y54E10A.12
	ZK1236.1			Y54E2A.8
	ZK418.8			Y54H5A.1
	ZK484.5			Y54H5A.2
	ZK484.6			Y55B1AR.2
	ZK550.2			Y57G11C.14
	ZK593.3			Y57G11C.51
	ZK632.2			Y59E9AL.6
	ZK792.5			Y61A9LA.11
	ZK856.11			Y66H1A.4
	ZK973.8			Y69E1A.2
	ztf-1			Y82E9BR.18
	zyg-9		ZC308.4	zim-3
			ZC443.3	ZK1193.3
			ZC53.1	ZK1236.1
			ZK1098.9	ZK418.8
			ZK1193.2	ZK484.5
			ZK1193.3	ZK484.6
			ZK1290.5	ZK550.2
			ZK484.5	ZK593.3
			ZK512.7	ZK632.2
			ZK550.2	ZK792.5
			ZK643.2	ZK856.11
			ZK669.2	ZK973.8
			ZK813.1	ztf-1
			ZK822.4	zyg-9

## Sheet: up-regulated
			Pair
BPA	BPS		BPA	BPA		common
21ur-14670	aat-3		21ur-14670			B0035.13
aagr-1	acs-7		aagr-1	aat-3		B0252.1
aagr-2	ain-1		aagr-2	acs-7		C05D11.5
acl-12	alr-1		acl-12	ain-1		C08F1.10
acl-7	arf-1.1		acl-7	alr-1		C08F8.15
acp-5	arrd-4		acp-5	arf-1.1		C09F9.2
acs-2	asah-1		acs-2	arrd-4		C10C5.2
aman-3	asp-14		aman-3	asah-1		C17H12.4
apy-1	atf-2		apy-1	asp-14		C18A11.1
arf-1.1	B0035.13		arf-1.1	atf-2		C29F7.2
asp-17	B0228.6		asp-17			C40H1.8
B0024.4	B0252.1		B0024.4	B0035.13		C49G7.12
B0035.13	B0284.3		B0035.13	B0228.6		C52A10.2
B0205.13	B0403.3		B0205.13	B0252.1		cdr-2
B0238.1	best-13		B0238.1	B0284.3		cdr-4
B0252.1	bra-1		B0252.1	B0403.3		ced-11
B0281.5	C03A3.1		B0281.5	best-13		ceh-32
B0462.5	C03C10.5		B0462.5	bra-1		ceh-36
bath-26	C05D11.5		bath-26			ceh-43
bath-33	C05D9.7		bath-33			cht-1
bath-46	C06B8.7		bath-46			clec-169
btb-8	C06E1.1		btb-8			clec-210
C01G10.17	C07D10.5		C01G10.17	C03A3.1		cutl-16
C01G10.4	C08F1.10		C01G10.4	C03C10.5		cyp-13A5
C01G10.5	C08F1.11		C01G10.5	C05D11.5		cyp-13A6
C05D11.5	C08F1.6		C05D11.5	C05D9.7		cyp-13B1
C06E4.3	C08F11.12		C06E4.3	C06B8.7		cyp-14A3
C08E8.4	C08F8.15		C08E8.4	C06E1.1		cyp-35A2
C08F1.10	C09F9.2		C08F1.10	C07D10.5		cyp-35A3
C08F8.15	C10C5.2		C08F8.15	C08F1.10		cyp-35A4
C09B8.4	C14B9.2		C09B8.4	C08F1.11		cyp-35A5
C09F9.2	C14F11.2		C09F9.2	C08F1.6		cyp-35C1
C10C5.2	C16B8.4		C10C5.2	C08F11.12		D1044.1
C15A11.4	C17H12.4		C15A11.4	C08F8.15		dhs-23
C17H11.5	C17H12.6		C17H11.5	C09F9.2		E02C12.10
C17H12.4	C17H12.8		C17H12.4	C10C5.2		E02C12.6
C18A11.1	C18A11.1		C18A11.1	C14B9.2		EEED8.2
C18B2.4	C18H7.11		C18B2.4	C14F11.2		F13B12.2
C23H4.8	C18H9.6		C23H4.8	C16B8.4		F13H6.3
C25E10.5	C29F7.2		C25E10.5	C17H12.4		F20G2.5
C25F9.14	C31H5.4		C25F9.14	C17H12.6		F28D1.2
C25F9.5	C33D9.13		C25F9.5	C17H12.8		F48C1.9
C29F7.2	C33G3.4		C29F7.2	C18A11.1		F48E3.6
C31H2.4	C33G8.2		C31H2.4	C18H7.11		F54B11.10
C37H5.2	C33G8.3		C37H5.2	C18H9.6		far-3
C40H1.8	C34E7.4		C40H1.8	C29F7.2		fbxa-162
C49A9.3	C35E7.6		C49A9.3	C31H5.4		fbxb-18
C49C3.9	C40A11.2		C49C3.9	C33D9.13		fbxb-26
C49G7.12	C40A11.6		C49G7.12	C33G3.4		fbxb-37
C49G9.1	C40A11.8		C49G9.1	C33G8.2		fbxb-78
C52A10.1	C40H1.8		C52A10.1	C33G8.3		fbxc-29
C52A10.2	C43D7.8		C52A10.2	C34E7.4		fbxc-34
cdr-2	C43H6.4		cdr-2	C35E7.6		fbxc-51
cdr-4	C46C11.4		cdr-4	C40A11.2		gba-2
ced-11	C48B4.8		ced-11	C40A11.6		gst-4
ceh-32	C49A9.5		ceh-32	C40A11.8		gst-6
ceh-36	C49C8.5		ceh-36	C40H1.8		hil-3
ceh-43	C49G7.12		ceh-43	C43D7.8		his-24
ceh-60	C50B6.7		ceh-60	C43H6.4		hst-3.2
cht-1	C50D2.6		cht-1	C46C11.4		irg-1
cka-2	C50F2.7		cka-2	C48B4.8		jmjd-3.2
ckb-2	C50F7.5		ckb-2	C49A9.5		K02B12.2
clec-169	C52A10.2		clec-169	C49C8.5		K05C4.9
clec-17	C53C11.5		clec-17	C49G7.12		K08E4.2
clec-210	cat-4		clec-210	C50B6.7		K09C4.5
clec-56	cdr-2		clec-56	C50D2.6		lbp-8
clec-57	cdr-4		clec-57	C50F2.7		lmp-2
col-118	ced-11		col-118	C50F7.5		mnp-1
col-142	ceh-16		col-142	C52A10.2		nhr-67
col-155	ceh-26		col-155	C53C11.5		nlp-39
cpr-3	ceh-32		cpr-3	cat-4		pgp-1
cutl-16	ceh-36		cutl-16	cdr-2		R02C2.7
cyp-13A2	ceh-43		cyp-13A2	cdr-4		R05D8.9
cyp-13A4	ces-2		cyp-13A4	ced-11		R08F11.1
cyp-13A5	cfz-2		cyp-13A5	ceh-16		R09E12.9
cyp-13A6	cht-1		cyp-13A6	ceh-26		ref-2
cyp-13A7	cki-1		cyp-13A7	ceh-32		sdz-4
cyp-13B1	clec-169		cyp-13B1	ceh-36		sfrp-1
cyp-14A3	clec-210		cyp-14A3	ceh-43		swt-6
cyp-29A3	clec-222		cyp-29A3	ces-2		T02C1.1
cyp-33C8	clec-223		cyp-33C8	cfz-2		T16G1.4
cyp-34A10	clec-62		cyp-34A10	cht-1		T16G1.6
cyp-34A7	cln-3.3		cyp-34A7	cki-1		T19B10.2
cyp-35A2	cnc-10		cyp-35A2	clec-169		T24B8.3
cyp-35A3	col-121		cyp-35A3	clec-210		T27A3.8
cyp-35A4	col-99		cyp-35A4	clec-222		ttr-50
cyp-35A5	comt-2		cyp-35A5	clec-223		ugt-16
cyp-35C1	cpi-1		cyp-35C1	clec-62		ugt-21
D1044.1	cpt-4			cln-3.3		ugt-22
dct-17	cpt-6			cnc-10		ugt-37
dct-18	crb-1			col-121		W05H9.1
dhs-23	cutl-16			col-99		Y106G6D.2
dhs-5	cutl-2			comt-2		Y45G5AM.5
dod-19	cutl-25			cpi-1		ZK185.5
dsbn-1	cutl-29			cpt-4		dct-17
dsc-4	cutl-9			cpt-6		F25D1.5
E02C12.10	cyd-1			crb-1
E02C12.6	cyn-6			cutl-16
E04F6.4	cyp-13A10			cutl-2
E04F6.6	cyp-13A5			cutl-25
ech-1	cyp-13A6			cutl-29
EEED8.2	cyp-13B1			cutl-9
ets-7	cyp-14A2			cyd-1
F12A10.1	cyp-14A3			cyn-6
F13B12.2	cyp-25A2			cyp-13A10
F13E9.14	cyp-25A3			cyp-13A5
F13H6.3	cyp-33A1			cyp-13A6
F14B6.3	cyp-34A10			cyp-13B1
F14E5.1	cyp-35A2			cyp-14A2
F15A8.6	cyp-35A3			cyp-14A3
F15B9.6	cyp-35A4			cyp-25A2
F17C11.6	cyp-35A5			cyp-25A3
F20C5.4	cyp-35C1			cyp-33A1
F20G2.5	D1044.1			cyp-34A10
F21C10.9	D2045.9			cyp-35A2
F21D9.1	dao-2			cyp-35A3
F25D1.5	dct-17			cyp-35A4
F25H2.15	ddr-2			cyp-35A5
F27D9.2	dgn-1			cyp-35C1
F28D1.2	dhs-20		D1044.1	D1044.1
F32H5.1	dhs-23		dct-17	D2045.9
F35B12.3	dmd-5		dct-18	dao-2
F36H5.13	dpy-10		dhs-23	dct-17
F38B6.4	dpy-17		dhs-5	ddr-2
F40F12.7	E02C12.10		dod-19	dgn-1
F40F12.9	E02C12.6		dsbn-1	dhs-20
F41C3.1	ech-9		dsc-4	dhs-23
F44A2.3	EEED8.15			dmd-5
F44B9.10	EEED8.2			dpy-10
F48C1.9	efl-3			dpy-17
F48E3.6	epi-1		E02C12.10	E02C12.10
F49C12.6	F07C6.6		E02C12.6	E02C12.6
F49F1.5	F10D2.8		E04F6.4	ech-9
F53B2.8	F13B12.2		E04F6.6	EEED8.15
F54B11.10	F13B6.1		ech-1	EEED8.2
F54E2.1	F13H6.3		EEED8.2	efl-3
F57F4.4	F13H8.11		ets-7	epi-1
far-3	F14B4.1		F12A10.1	F07C6.6
far-4	F15A4.6		F13B12.2	F10D2.8
fbxa-162	F15B9.8		F13E9.14	F13B12.2
fbxa-182	F17E9.4		F13H6.3	F13B6.1
fbxa-189	F20C5.6		F14B6.3	F13H6.3
fbxa-219	F20G2.5		F14E5.1	F13H8.11
fbxa-26	F21A9.2		F15A8.6	F14B4.1
fbxa-59	F25D1.5		F15B9.6	F15A4.6
fbxa-60	F27E11.1		F17C11.6	F15B9.8
fbxa-66	F28D1.2		F20C5.4	F17E9.4
fbxa-67	F32H2.6		F20G2.5	F20C5.6
fbxa-84	F33E2.5		F21C10.9	F20G2.5
fbxb-17	F35D2.3		F21D9.1	F21A9.2
fbxb-18	F35E12.5		F25D1.5	F25D1.5
fbxb-26	F36H5.4		F25H2.15	F27E11.1
fbxb-37	F41E7.2		F27D9.2	F28D1.2
fbxb-42	F41G3.10		F28D1.2	F32H2.6
fbxb-44	F46A8.13		F32H5.1	F33E2.5
fbxb-50	F46C8.3		F35B12.3	F35D2.3
fbxb-78	F46E10.2		F36H5.13	F35E12.5
fbxc-22	F48C1.9		F38B6.4	F36H5.4
fbxc-29	F48E3.6		F40F12.7	F41E7.2
fbxc-34	F53A9.8		F40F12.9	F41G3.10
fbxc-51	F53B3.5		F41C3.1	F46A8.13
gale-1	F54B11.10		F44A2.3	F46C8.3
gba-2	F55G1.15		F44B9.10	F46E10.2
gbh-2	F56C4.4		F48C1.9	F48C1.9
gfi-1	F58B4.5		F48E3.6	F48E3.6
gst-32	F58F9.7		F49C12.6	F53A9.8
gst-39	F59B2.8		F49F1.5	F53B3.5
gst-4	far-3		F53B2.8	F54B11.10
gst-6	fbxa-162		F54B11.10	F55G1.15
H04D03.4	fbxb-102		F54E2.1	F56C4.4
hil-3	fbxb-18		F57F4.4	F58B4.5
his-24	fbxb-19		far-3	F58F9.7
hpo-36	fbxb-26		far-4	F59B2.8
hst-3.2	fbxb-30		fbxa-162	far-3
ins-20	fbxb-37		fbxa-182	fbxa-162
irg-1	fbxb-40		fbxa-189	fbxb-102
irg-2	fbxb-45		fbxa-219	fbxb-18
jmjd-3.2	fbxb-65		fbxa-26	fbxb-19
K01A6.4	fbxb-70		fbxa-59	fbxb-26
K02B12.2	fbxb-78		fbxa-60	fbxb-30
K05C4.9	fbxb-80		fbxa-66	fbxb-37
K05F6.12	fbxb-88		fbxa-67	fbxb-40
K08E4.2	fbxc-24		fbxa-84	fbxb-45
K09C4.5	fbxc-29		fbxb-17	fbxb-65
K09H11.10	fbxc-34		fbxb-18	fbxb-70
K10C2.7	fbxc-39		fbxb-26	fbxb-78
K10G4.3	fbxc-51		fbxb-37	fbxb-80
lbp-7	fil-1		fbxb-42	fbxb-88
lbp-8	fkb-5		fbxb-44	fbxc-24
linc-15	fkb-7		fbxb-50	fbxc-29
lips-10	fmi-1		fbxb-78	fbxc-34
lmp-2	fmo-2		fbxc-22	fbxc-39
M01B2.13	gadr-1		fbxc-29	fbxc-51
M01G12.9	gadr-3		fbxc-34	fil-1
M04C3.1	gba-2		fbxc-51	fkb-5
M162.5	glit-1			fkb-7
M7.12	grsp-4			fmi-1
mnp-1	gst-4			fmo-2
nas-37	gst-6		gale-1	gadr-1
nep-14	gstk-1		gba-2	gadr-3
nhr-130	H43E16.1		gbh-2	gba-2
nhr-131	ham-1		gfi-1	glit-1
nhr-208	hch-1		gst-32	grsp-4
nhr-284	hil-2		gst-39	gst-4
nhr-57	hil-3		gst-4	gst-6
nhr-67	his-24		gst-6	gstk-1
nlp-25	hlh-14		H04D03.4	H43E16.1
nlp-39	hlh-16		hil-3	ham-1
oac-14	hmg-11		his-24	hch-1
pgp-1	hst-3.2		hpo-36	hil-2
pgp-14	igcm-1		hst-3.2	hil-3
pgp-3	ins-2			his-24
pho-1	ins-34			hlh-14
pmp-1	inx-17			hlh-16
ptr-22	inx-2			hmg-11
R02C2.7	inx-3			hst-3.2
R05D8.7	irg-1		ins-20	igcm-1
R05D8.9	irx-1		irg-1	ins-2
R05G6.10	jmjd-3.2		irg-2	ins-34
R07D5.2	K02B12.2			inx-17
R08F11.1	K02E7.6			inx-2
R09E12.9	K05C4.9			inx-3
R10H10.3	K05F1.5			irg-1
R193.2	K07A1.6			irx-1
ref-2	K08B4.2		jmjd-3.2	jmjd-3.2
rrn-2.1	K08D9.9		K01A6.4	K02B12.2
sdz-19	K09C4.5		K02B12.2	K02E7.6
sdz-4	K11D12.13		K05C4.9	K05C4.9
sdz-8	K11H12.5		K05F6.12	K05F1.5
sfrp-1	kap-1		K08E4.2	K07A1.6
sgca-1	lam-2		K09C4.5	K08B4.2
skr-12	lam-3		K09H11.10	K08D9.9
skr-8	lbp-1		K10C2.7	K09C4.5
sodh-2	lbp-8		K10G4.3	K11D12.13
swt-6	let-653			K11H12.5
swt-7	lin-12			kap-1
T02B11.4	lipl-1		lbp-7	lam-2
T02B11.6	lipl-2		lbp-8	lam-3
T02C1.1	lmp-2		linc-15	lbp-1
T13C5.6	lpr-3		lips-10	lbp-8
T16G1.4	ltd-1		lmp-2	let-653
T16G1.6	lurp-1			lin-12
T19B10.2	M03D4.4			lipl-1
T19C9.8	M60.2			lipl-2
T24B8.3	math-34			lmp-2
T26E3.8	mlt-11			lpr-3
T27A3.8	mnp-1			ltd-1
T28H10.3	mtl-2			lurp-1
tag-120	nas-3		M01B2.13	M03D4.4
tat-2	nhr-168		M01G12.9	M60.2
trpa-2	nhr-25		M04C3.1	math-34
ttr-37	nhr-67		M162.5	mlt-11
ttr-50	nlp-39		M7.12	mnp-1
ugt-1	nlr-1		mnp-1	mtl-2
ugt-16	noah-1		nas-37	nas-3
ugt-17	noah-2		nep-14	nhr-168
ugt-19	nspc-17		nhr-130	nhr-25
ugt-2	pat-9		nhr-131	nhr-67
ugt-21	pax-3		nhr-208	nlp-39
ugt-22	pbo-4		nhr-284	nlr-1
ugt-32	pgp-1		nhr-57	noah-1
ugt-36	ppt-1		nhr-67	noah-2
ugt-37	pxd-1		nlp-25	nspc-17
ugt-40	pxn-2		nlp-39
ugt-41	R02C2.7		oac-14
ugt-62	R03E9.2		pgp-1	pat-9
ugt-9	R04A9.6		pgp-14	pax-3
W01A11.1	R04A9.7		pgp-3	pbo-4
W05H9.1	R05D8.9		pho-1	pgp-1
wht-1	R08E5.3		pmp-1	ppt-1
xtr-1	R08F11.1		ptr-22	pxd-1
Y106G6D.2	R09E10.5			pxn-2
Y24D9A.9	R09E12.9		R02C2.7	R02C2.7
Y32F6B.1	R11G1.7		R05D8.7	R03E9.2
Y37A1B.5	ref-2		R05D8.9	R04A9.6
Y37H2A.14	scrt-1		R05G6.10	R04A9.7
Y43C5A.3	sdz-4		R07D5.2	R05D8.9
Y43F8C.18	ser-7		R08F11.1	R08E5.3
Y45F10D.6	sex-1		R09E12.9	R08F11.1
Y45G5AM.5	sfrp-1		R10H10.3	R09E10.5
Y47H10A.3	skr-21		R193.2	R09E12.9
Y47H10A.5	sodh-1			R11G1.7
Y4C6B.4	spp-18		ref-2	ref-2
Y6G8.5	spp-4		rrn-2.1
Y73F4A.2	sto-1		sdz-19	scrt-1
Y82E9BL.6	swt-6		sdz-4	sdz-4
ZC376.3	syg-2		sdz-8	ser-7
ZK1290.10	sym-1		sfrp-1	sex-1
ZK1290.14	T02C1.1		sgca-1	sfrp-1
ZK185.5	T02E9.5		skr-12	skr-21
ZK262.2	T05E11.9		skr-8	sodh-1
ZK262.3	T05H10.3		sodh-2	spp-18
ZK430.5	T09B4.8		swt-6	spp-4
	T10G3.3		swt-7	sto-1
	T11B7.1			swt-6
	T16G1.4			syg-2
	T16G1.6			sym-1
	T16G1.7		T02B11.4	T02C1.1
	T19B10.2		T02B11.6	T02E9.5
	T19C4.1		T02C1.1	T05E11.9
	T20D4.19		T13C5.6	T05H10.3
	T22B7.4		T16G1.4	T09B4.8
	T23C6.4		T16G1.6	T10G3.3
	T24B8.3		T19B10.2	T11B7.1
	T24C4.2		T19C9.8	T16G1.4
	T26H5.9		T24B8.3	T16G1.6
	T27A3.8		T26E3.8	T16G1.7
	T28A11.22		T27A3.8	T19B10.2
	T28C6.10		T28H10.3	T19C4.1
	T28F3.8		tag-120	T20D4.19
	tab-1		tat-2	T22B7.4
	tbb-4		trpa-2	T23C6.4
	tbx-2		ttr-37	T24B8.3
	ttr-50		ttr-50	T24C4.2
	ubc-19			T26H5.9
	ugt-16			T27A3.8
	ugt-18			T28A11.22
	ugt-21			T28C6.10
	ugt-22			T28F3.8
	ugt-37			tab-1
	ugt-57			tbb-4
	unc-39			tbx-2
	vglu-3			ttr-50
	W03F9.4		ugt-1	ubc-19
	W03G11.4		ugt-16	ugt-16
	W04H10.6		ugt-17	ugt-18
	W05H9.1		ugt-19	ugt-21
	wrt-10		ugt-2	ugt-22
	Y106G6D.2		ugt-21	ugt-37
	Y106G6H.1		ugt-22	ugt-57
	Y113G7B.11		ugt-32	unc-39
	Y23H5B.8		ugt-36	vglu-3
	Y39B6A.27		ugt-37
	Y43B11AL.1		ugt-40
	Y45F10C.2		ugt-41
	Y45G5AM.5		ugt-62
	Y46G5A.7		ugt-9
	Y47H9C.1		W01A11.1	W03F9.4
	Y48A6B.9		W05H9.1	W03G11.4
	Y49A10A.2		wht-1	W04H10.6
	Y51A2D.15			W05H9.1
	Y65B4BR.1			wrt-10
	Y69H2.9		xtr-1
	Y71G12B.32		Y106G6D.2	Y106G6D.2
	Y73B6BL.37		Y24D9A.9	Y106G6H.1
	Y82E9BR.1		Y32F6B.1	Y113G7B.11
	ZC250.4		Y37A1B.5	Y23H5B.8
	ZK185.5		Y37H2A.14	Y39B6A.27
	ZK512.1		Y43C5A.3	Y43B11AL.1
	ZK930.6		Y43F8C.18	Y45F10C.2
	ztf-11		Y45F10D.6	Y45G5AM.5
	ztf-6		Y45G5AM.5	Y46G5A.7
			Y47H10A.3	Y47H9C.1
			Y47H10A.5	Y48A6B.9
			Y4C6B.4	Y49A10A.2
			Y6G8.5	Y51A2D.15
			Y73F4A.2	Y65B4BR.1
			Y82E9BL.6	Y69H2.9
				Y71G12B.32
				Y73B6BL.37
				Y82E9BR.1
			ZC376.3	ZC250.4
			ZK1290.10	ZK185.5
			ZK1290.14	ZK512.1
			ZK185.5	ZK930.6
			ZK262.2	ztf-11
			ZK262.3	ztf-6
			ZK430.5
