# Supplementary material for: Exposure to the BPA-Substitute Bisphenol S Causes Unique Alterations of Germline Function
Source: PLoS Genet. 2016 Jul 29;12(7):e1006223. doi: 10.1371/journal.pgen.1006223 (PMC4966967; doi:10.1371/journal.pgen.1006223)
Supplement: S1 Data — (ZIP) [file pgen.1006223.s012.zip › Figure S1.xlsx]

## Sheet: germline nuclei number
	Sample	Control	BPA125uM	BPA250uM	BPA500uM	BPS125uM	BPS250uM	BPS500uM	BPA62.5uM+BPS62.5uM	BPA125uM+BPS125uM	BPA250uM+BPS250uM
Repeat 1	1	256	382	263	271	391	364	328	428	325	290
	2	250	336	391	308	313	348	343	308	305	309
	3	407	285	278	225	388	312	335	433	269	365
	4	314	346	358	329	331	333	337	406	348	306
	5	301	349	308	280	365	402	334	325	354	389
	6	338	358	331	242	364	397	266		336	323
	7	309	270	295	281	404	482	374		256	307
Repeat 2	1	380	366	346	335	415	407	480	413	362	415
	2	344	331	334	272	412	368	391	400	383	351
	3	413	317	342	299	390	445	400	411	361	362
	4	387	309	289	338	352	458	442	326	362	358
	5	469	303	321	320	377	390	396	364	342	407
	6	341	336	375	283	375	356	403		371	367
	7	416	424	431	283	340	484	354		379	372
Repeat 3	1	353	368	339	263	361	381	409	277	298	359
	2	369	345	325	258	363	355	419	303	338	322
	3	313	349	295	251	378	397	413	305	386	289
	4	290	328	285	325	417	385	368	300	345	229
	5	367	275	358	347	255	341	379	397	376	323
	6	396	354	334	253	292	353			336	311
Average		350.65	336.55	329.9	288.15	364.15	387.9	377.421	359.733	341.6	337.7
As the germline image was from half side of a whole goand. Therefore, it should be doubled for using in acridine orange result adjustment and germline size comparison
	sample	Control	BPA125uM	BPA250uM	BPA500uM	BPS125uM	BPS250uM	BPS500uM	BPA62.5uM+BPS62.5uM	BPA125uM+BPS125uM	BPA250uM+BPS250uM
Doubled	1	512	764	526	542	782	728	656	856	650	580
	2	500	672	782	616	626	696	686	616	610	618
	3	814	570	556	450	776	624	670	866	538	730
	4	628	692	716	658	662	666	674	812	696	612
	5	602	698	616	560	730	804	668	650	708	778
	6	676	716	662	484	728	794	532	826	672	646
	7	618	540	590	562	808	964	748	800	512	614
	8	760	732	692	670	830	814	960	822	724	830
	9	688	662	668	544	824	736	782	652	766	702
	10	826	634	684	598	780	890	800	728	722	724
	11	774	618	578	676	704	916	884	554	724	716
	12	938	606	642	640	754	780	792	606	684	814
	13	682	672	750	566	750	712	806	610	742	734
	14	832	848	862	566	680	968	708	600	758	744
	15	706	736	678	526	722	762	818	794	596	718
	16	738	690	650	516	726	710	838		676	644
	17	626	698	590	502	756	794	826		772	578
	18	580	656	570	650	834	770	736		690	458
	19	734	550	716	694	510	682	758		752	646
	20	792	708	668	506	584	706			672	622
Average		701.3	673.1	659.8	576.3	728.3	775.8	754.842	719.467	683.2	675.4
