# Supplementary material for: Exposure to the BPA-Substitute Bisphenol S Causes Unique Alterations of Germline Function
Source: PLoS Genet. 2016 Jul 29;12(7):e1006223. doi: 10.1371/journal.pgen.1006223 (PMC4966967; doi:10.1371/journal.pgen.1006223)
Supplement: S1 Data — (ZIP) [file pgen.1006223.s012.zip › Figure S3.xlsx]

## Sheet: -1 oocyte
Repeat	Control	BPA125uM	BPA250uM	BPA500uM	BPS125uM	BPS250uM	BPS500uM	BPA62.5uM+BPS62.5uM	BPA125uM+BPS125uM	BPA250uM+BPS250uM
1	0	0	0	0	5	0	10	6.25	5	0
2	0	0	4.5	4.5	0	4.5	9	0	0	0
3	0	0	10	5	0	5	0	0	0	5
N	20	20	20	20	20	20	20	16	20	20
Average	0	0	4.83333	3.16667	1.66667	3.16667	6.33333	2.08333	1.66667	1.66667

## Sheet: -2 oocyte
Repeat	Control	BPA125uM	BPA250uM	BPA500uM	BPS125uM	BPS250uM	BPS500uM	BPA62.5uM+BPS62.5uM	BPA125uM+BPS125uM	BPA250uM+BPS250uM
1	0	0	10	17.6	5	5	10	6.25	0	13.3
2	4.5	0	13.5	13.5	9	9	13.5	6.25	13.5	22.7
3	0	10	10	10	5	0	20	0	0	10
N	20	20	20	20	20	20	20	16	20	20
Average	1.5	3.33333	11.1667	13.7	6.33333	4.66667	14.5	4.16667	4.5	15.3333

## Sheet: -3 oocyte
Repeat	Control	BPA125uM	BPA250uM	BPA500uM	BPS125uM	BPS250uM	BPS500uM	BPA62.5uM+BPS62.5uM	BPA125uM+BPS125uM	BPA250uM+BPS250uM
1	10	35	35	53	25	15	25	18.75	15	26.7
2	18	13.5	45	36	28	31.5	39.5	12.5	36	40.9
3	15	30	40	35	25	25	50	29.41	25	20
N	20	20	20	20	20	20	20	16	20	20
Average	14.3333	26.1667	40	41.3333	26	23.8333	38.1667	20.22	25.3333	29.2

## Sheet: % of SYP-1 showing on oocyte
	Control				500uM BPA				500uM BPS				250uM BPA+250uM BPS
oocyte	Repeat 1	Repeat 2	Repeat 3	Repeat 4	Repeat 1	Repeat 2	Repeat 3	Repeat 4	Repeat 1	Repeat 2	Repeat 3	Repeat 4	Repeat 1	Repeat 2	Repeat 3	Repeat 4
-1	0	0	0	0	0	0	0	0	0	0	0	0	0	0	0	0
-2	0	0	0	0	40	20	16.7	20	10	10	12.5	0	0	20	25	16.66
-3	50	19	12.5	28.6	100	70	66.7	70	90	40	25	63.6	60	50	75	66.6
-4	100	50	37.5	71.4	100	90	83.3	80	100	70	87.5	100	100	87.5	100	100
-5	100	100	62.5	100	100	100	83.3	100	100	90	100	100	100	100	100	100
Note: Number represent percentage
N valure for each repeat: >5
