# Supplementary material for: Exposure to the BPA-Substitute Bisphenol S Causes Unique Alterations of Germline Function
Source: PLoS Genet. 2016 Jul 29;12(7):e1006223. doi: 10.1371/journal.pgen.1006223 (PMC4966967; doi:10.1371/journal.pgen.1006223)
Supplement: S1 Data — (ZIP) [file pgen.1006223.s012.zip › Figure S4.xlsx]

## Sheet: Control
	sample	1	2	3	4	5	6	7	8	9	10	11	12	13	14	15	16	17	18
Repeat	1	1.54	1.65	1.97	1.49	2.02	2.12	1.38	1.67	1.64	1.98	1.92	1.87	1.36	1.58	1.46	2	1.92	2.04
	2	1.52	1.87	1.86	1.59	1.76	2.03	1.46	1.46	1.53	2.1	1.91	1.29	1.83	1.42	1.42	1.89	1.75	2.41
	3	1.47	1.75	1.59	1.4	1.8	1.94	1.39	1.54	1.63	2.24	2.07	1.78	1.54	1.39	1.67	2.11	1.81	1.7
	4	1.53	1.64	1.89	1.39	1.64	1.66	1.36	1.24	1.35	2.47	1.91	1.48	1.28	1.32	1.58	1.85	1.76	2.09
	5	1.49	1.98	1.99	2.12	2.1	2.07	1.19	1.23	1.52	2.67	1.83	1.83	1.32	1.35	1.5	1.49	2.23	2.09
	6	1.29	1.7	1.71	1.5	1.9	1.92	1.36	1.43	1.45	2.06	1.57	1.39	1.55	1.36	1.26	1.56	1.96	2.19
	7	1.59	1.61	1.98	1.52	1.88	2.11	1.48	1.5	1.29	2.45	1.6	1.31	1.32	1.41	1.43	1.61	2.09	2.08
	8	1.5	1.72	1.91	1.41	1.81	1.82	1.4	1.64	1.55	2.65	1.61	1.54	1.4	1.55	1.59	2.1	1.69	1.82
	9	1.43	1.42	1.84	1.57	2.01	2.06	1.41	1.5	1.7	2.06	1.49	2.02	1.25	1.49	1.33	1.69	1.85	2.22
	10	1.57	1.61	1.61	1.32	1.72	2.63	1.24	1.52	1.47	1.87	1.72	1.84	1.36	1.41	1.3	1.85	1.58	1.95
	11	1.88	1.66	1.62	1.36	2.08	2.2	1.46	1.26	1.27	1.81	1.46	1.58	1.55	1.41	1.63	1.8	1.72	1.85
	12	1.56	1.56	1.58	1.36	2.04	2.21	1.52	1.3	1.34	1.82	1.44	1.59	1.61	1.8	1.49	2.11	2.23	2.03
	13	1.42	1.46	1.64	1.54	1.91	2.52	1.58	1.8	1.3	2.89	1.69	2.14	1.42	1.35	1.61	1.86	2.16	1.88
	14	1.53	1.63	1.75	1.42	1.78	2.12	1.39	1.41	1.49	2.05	1.75	1.7	1.71	1.41	1.47	1.94	1.77	2.17
	15	1.83	1.66	1.93	1.56	2.01	2.44	1.38	1.76	1.33	2.08	1.8	1.22	1.58	1.24	1.58	1.9	1.87	2.44
	16	1.53	1.77	1.71	1.76	1.84	1.46	1.39	1.71	1.63	2.14	1.73	1.34	1.4	1.3	1.58	1.74	1.72	1.91
	17	1.51	1.49	1.58	1.35	1.8	1.59	1.79	1.9	1.35	1.75	1.86	1.62	1.42	1.36	1.42	1.86	1.45	1.62
	18	1.6	1.18	1.74	1.48	1.71	1.78	1.36	1.68	1.5	2.62	1.82	1.93	1.49	1.27	1.47	1.83	1.56	1.91
	19	1.61	1.68	2.03	1.53	1.36	2.4	1.72	1.37	1.58	2.16	1.91	1.72	1.46	1.31	1.48	1.74	1.98	1.52
	20	1.65	1.62	1.91	1.49	1.39	1.75	1.43	1.49	1.51	2.46	1.58	1.44	1.59	1.42	1.44	1.62	2.03	1.67
	21	1.74	1.51	1.55	1.19	1.91	1.87	1.55	1.85	1.47	1.8	1.67	1.83	1.62	1.26	1.55	1.78	2.18	1.79
	22	1.36	1.63	1.51	1.46	1.69	1.81	1.14	1.8	1.48	2.36	1.72	1.66	1.39	1.6	1.36	1.77	1.99	1.96
	AVERAGE	1.55227	1.62727	1.76818	1.42636	1.54818	1.47182	1.475	1.40955	1.48273	1.76818	1.49136	1.82545	2.02318	2.20409	1.73	1.64182	1.82273	1.87727
	diameter	3.10455	3.25455	3.53636	2.85273	3.09636	2.94364	2.95	2.81909	2.96545	3.53636	2.98273	3.65091	4.04636	4.40818	3.46	3.28364	3.64545	3.75455
	Note: for each sample(worm), radius of 22 nuclei were measured
		These color stand for different experimental repeat

## Sheet: BPA
	sample	1	2	3	4	5	6	7	8	9	10	11	12	13	14	15	16	17	18
Repeat	1	2.09	1.63	1.75	1.56	1.88	1.77	1.22	1.77	1.47	1.53	1.81	1.79	1.73	1.87	1.57	1.67	1.66	1.79
	2	1.81	1.64	1.91	2.08	2.14	1.46	1.28	1.61	1.49	1.76	1.89	2.16	1.78	1.56	1.41	1.76	1.63	1.48
	3	1.77	1.87	1.8	1.82	2.09	1.63	1.52	1.5	1.63	2.02	1.51	2.04	1.42	1.64	1.57	1.76	1.6	1.14
	4	1.91	1.33	1.8	1.84	1.74	1.7	1.46	1.28	1.56	1.85	1.96	2.06	1.57	1.62	1.57	1.99	1.69	1.6
	5	2.02	1.75	1.8	2.06	1.74	1.71	1.44	1.56	1.6	2.17	1.81	1.8	1.51	1.43	1.64	1.67	1.63	1.37
	6	1.9	1.34	1.82	1.91	1.85	1.81	1.29	1.87	1.58	1.63	1.8	1.96	1.71	1.82	1.62	1.57	1.74	1.53
	7	1.93	1.74	1.47	1.88	1.73	1.68	1.41	2.06	1.53	1.48	1.54	1.82	1.82	1.72	1.61	1.65	1.65	1.79
	8	2.01	1.81	1.88	1.87	1.82	1.71	1.31	2.03	1.48	1.53	1.69	1.87	1.73	1.77	1.65	1.67	1.69	1.63
	9	2.26	1.91	1.66	1.96	1.9	1.84	1.64	1.51	1.43	1.76	1.7	2.11	1.76	1.56	1.79	1.32	1.85	1.76
	10	1.98	1.82	1.65	1.85	2.14	1.83	1.64	1.57	1.53	1.75	1.5	1.9	1.65	1.65	1.24	1.74	1.78	1.95
	11	1.82	1.69	1.57	1.87	1.9	1.58	1.33	1.81	1.8	1.52	2.11	1.62	1.69	1.7	1.14	1.89	1.49	1.92
	12	1.56	2.14	2.35	2.01	1.59	1.74	1.49	1.73	1.71	1.37	1.64	1.76	1.73	1.45	1.71	1.6	1.61	1.92
	13	1.76	1.99	2	1.58	1.91	1.65	1.51	1.86	1.66	1.64	1.76	1.63	1.38	1.53	1.27	1.52	1.71	1.81
	14	1.8	1.75	1.95	1.75	2.08	2.06	1.27	1.32	1.56	1.97	1.61	1.72	1.54	1.72	1.58	1.74	1.87	1.75
	15	1.66	1.64	2	1.69	1.76	2.21	1.49	1.51	1.59	1.91	1.87	1.75	1.73	1.38	1.4	1.67	1.89	1.7
	16	1.65	1.77	1.63	1.88	1.85	2.4	1.35	1.52	1.57	1.98	1.69	1.56	1.55	1.6	1.49	1.93	1.53	1.84
	17	2.04	1.71	1.76	2.03	1.68	1.66	1.31	1.53	1.69	1.67	1.56	1.9	1.55	1.7	1.6	1.67	1.65	1.82
	18	1.39	1.68	1.67	1.8	1.73	2.04	1.43	1.6	1.71	1.87	1.64	1.61	1.79	1.84	1.4	1.72	1.4	1.64
	19	1.9	1.48	1.88	1.98	1.77	2.04	1.61	1.49	1.54	2.06	1.68	1.62	1.68	1.65	1.3	1.75	1.66	1.75
	20	1.8	1.49	1.62	1.52	1.64	1.85	1.53	1.19	2	2.1	1.88	1.6	1.85	1.53	1.7	1.45	1.53	1.43
	21	1.65	1.71	1.51	1.76	1.93	2.18	1.24	1.26	1.81	1.65	2.12	1.54	1.73	1.6	1.46	1.72	1.65	1.61
	22	1.77	1.92	1.59	1.78	1.83	1.96	1.72	1.37	1.51	1.97	1.86	1.68	1.68	1.45	1.37	1.62	1.41	1.63
	AVERAGE	1.84	1.71864	1.77591	1.43136	1.58864	1.61136	1.66273	1.62682	1.50409	1.77591	1.84	1.85	1.84136	1.78136	1.75591	1.79545	1.68545	1.65091
	diameter	3.68	3.43727	3.55182	2.86273	3.17727	3.22273	3.32545	3.25364	3.00818	3.55182	3.68	3.7	3.68273	3.56273	3.51182	3.59091	3.37091	3.30182

## Sheet: BPS
	sample	1	2	3	4	5	6	7	8	9	10	11	12	13	14	15	16	17	18
Repeat	1	1.38	1.73	1.8	1.89	1.73	1.91	1.82	1.46	1.84	1.19	1.57	1.61	1.51	1.55	1.4	1.66	1.85	1.72
	2	1.52	1.44	1.76	1.73	1.88	1.68	1.51	1.93	1.62	1.21	1.72	1.28	1.33	1.43	1.24	1.56	1.74	1.7
	3	1.24	1.87	1.86	1.82	1.76	2.08	1.64	1.67	1.61	1.46	1.27	1.49	1.37	1.44	1.25	1.91	2.13	2.25
	4	1.61	1.69	1.56	1.89	1.61	1.8	1.54	1.55	1.46	1.23	1.68	1.81	1.3	1.63	1.32	1.61	1.63	1.71
	5	1.55	1.64	1.79	2.03	1.65	1.65	1.65	1.68	1.55	1.18	1.5	1.59	1.29	1.68	1.47	1.56	1.72	1.53
	6	1.38	1.66	1.71	1.67	1.58	1.85	1.47	1.73	1.94	1.46	1.7	1.37	1.46	1.57	1.49	1.7	2.06	2.05
	7	1.22	1.97	1.72	1.72	1.87	2.02	1.61	1.54	1.61	1.63	1.8	1.69	1.34	1.6	1.42	1.55	1.59	1.89
	8	1.58	2.19	1.72	1.78	1.75	1.81	2.25	2.07	1.56	1.46	1.37	1.52	1.37	1.75	1.55	1.8	1.8	1.71
	9	1.58	1.37	1.38	1.85	1.7	1.93	1.56	1.9	1.65	1.41	1.43	1.63	1.69	1.39	1.32	1.55	1.35	1.54
	10	1.53	1.68	1.53	1.75	1.85	2.02	1.53	1.95	1.46	1.75	1.41	1.83	1.54	1.19	1.68	1.75	1.64	1.69
	11	1.58	1.54	1.65	1.68	1.74	1.99	1.64	1.7	1.58	1.59	1.71	1.6	1.53	1.51	1.71	1.45	2.14	1.51
	12	1.48	1.81	1.99	1.9	1.87	1.45	1.78	1.65	1.7	1.51	1.55	1.52	1.42	1.44	1.38	1.55	1.29	1.86
	13	1.42	1.73	1.86	1.73	1.47	1.68	1.66	1.64	1.61	1.65	1.48	1.54	1.49	1.56	1.63	1.53	1.58	1.74
	14	1.39	1.78	1.4	1.56	1.74	1.78	1.41	1.94	1.7	1.82	1.32	1.74	1.64	1.61	1.43	1.55	1.94	1.56
	15	1.35	1.59	1.78	1.43	1.61	1.82	1.73	1.93	1.62	1.25	1.65	1.44	1.61	1.41	1.46	1.68	1.54	1.71
	16	1.41	1.9	1.66	1.56	1.58	2.02	1.69	1.77	1.48	1.5	1.52	1.36	1.3	1.39	1.24	1.18	1.6	1.77
	17	1.45	1.51	1.88	1.62	1.53	1.7	1.48	1.61	1.7	1.65	1.81	1.56	1.37	1.27	1.61	1.94	1.59	1.55
	18	1.48	1.36	2.24	1.95	1.5	1.55	1.39	1.72	1.65	1.35	1.84	1.72	1.38	1.5	1.49	1.88	1.75	1.78
	19	1.49	1.61	2.13	1.88	1.57	1.91	1.54	1.6	1.6	1.49	1.89	1.93	1.46	1.36	1.26	1.66	1.58	1.93
	20	1.59	1.71	2.28	1.68	1.51	1.81	1.65	1.64	1.54	1.25	1.9	1.49	1.26	1.51	1.38	1.34	1.25	2.28
	21	1.2	1.82	1.86	1.5	1.73	1.73	1.55	1.68	1.51	1.63	1.54	1.47	1.32	1.65	1.39	1.85	1.49	1.48
	22	1.42	1.48	1.9	1.76	1.59	1.73	1.34	1.67	1.37	1.74	1.53	1.89	1.36	1.54	1.4	1.74	1.29	1.8
	AVERAGE	1.44773	1.68545	1.79364	1.61091	1.72864	1.60727	1.42455	1.49909	1.43273	1.79364	1.74455	1.67364	1.81455	1.47318	1.59955	1.59455	1.63636	1.66136
	diameter	2.89545	3.37091	3.58727	3.22182	3.45727	3.21455	2.84909	2.99818	2.86545	3.58727	3.48909	3.34727	3.62909	2.94636	3.19909	3.18909	3.27273	3.32273
