# Supplementary material for: Exposure to the BPA-Substitute Bisphenol S Causes Unique Alterations of Germline Function
Source: PLoS Genet. 2016 Jul 29;12(7):e1006223. doi: 10.1371/journal.pgen.1006223 (PMC4966967; doi:10.1371/journal.pgen.1006223)
Supplement: S1 Data — (ZIP) [file pgen.1006223.s012.zip › Figure S5.xls]

## Sheet: repeat1
control		500uM BPA		500uM BPS		250uM BPA+250uM BPS
gap	pCHK-1	gap	pCHK-1	gap	pCHK-1	gap	pCHK-1
0	0	1	1	1	1	0	0
0	0	0	0	1	1	1	1
1	1	0	1	0	0	1	1
0	0	1	1	0	0	0	1
0	0	1	1	0	1	1	1
0	0	1	1	1	1	1	1
0	0	0	0			0	0
		1	1			0	0
Percentage
	only gap	only chk	both negative	both posstive
control	0	0	85.72	14.28
BPA	0	12.5	25	62.5
BPS	0	16.7	33.3	50
Combo	0	12.5	37.5	50
Note: gap refers to the nuclei loss
1：event observed (positive)
0: no event observed (negative)

## Sheet: repeat 2
control		500uM BPA		500uM BPS		250uM BPA+250uM BPS
gap	pCHK-1	gap	pCHK-1	gap	pCHK-1	gap	pCHK-1
1	1	1	1	0	0	1	1
0	0	0	0	0	0	1	1
0	0	1	1	1	1	0	0
0	0	0	1	1	1	1	1
0	0			0	1	1	1
0	0			0	0	1	1
0	0			1	1	1	1
0	0			0	1	0	0
						1	1
						0	0
Percentage
	only gap	only chk	both negative	both posstive
control	0	0	87.5	12.5
BPA	0	25	25	50
BPS	0	25	37.5	37.5
Combo	0	0	30	70

## Sheet: repeat 3
control		500uM BPA		500uM BPS		250uM BPA+250uM BPS
gap	pCHK-1	gap	pCHK-1	gap	pCHK-1	gap	pCHK-1
1	1	1	1	0	1	1	1
0	0	1	1	1	1	1	1
0	0	1	1	0	1	0	0
0	0	0	0	0	0	0	0
0	0	1	1	1	1	1	1
0	1	0	0	0	0	1	1
0	0	0	0	0	0	1	1
0	0	1	1	0	0	0	0
0	0	0	0	1	1	0	1
0	0	1	0	1	1
0	0	1	1	0	0
0	0			1	1
Percentage
	only gap	only chk	both negative	both posstive
control	0	8.3	83.3	8.3
BPA	9.1	0	36.4	54.5
BPS	0	16.7	41.6	41.7
Combo	0	11.1	33.3	55.6

## Sheet: summary
	only gap	only pCHK-1	both negative	both posstive
control	0	8.3	83.3	8.3
BPA	9.1	0	36.4	54.5
BPS	0	16.7	41.6	41.7
Combo	0	0	37.5	62.5
control	0	0	85.72	14.28
BPA	0	12.5	25	62.5
BPS	0	16.7	33.3	50
Combo	0	12.5	37.5	50
control	0	0	87.5	12.5
BPA	0	25	25	50
BPS	0	25	37.5	37.5
Combo	0	11.1	33.3	55.6
Average	only gap	only pCHK-1	both negative	both posstive
control	0	2.76667	85.5067	11.6933
BPA	3.03333	12.5	28.8	55.6667
BPS	0	19.4667	37.4667	43.0667
Combo	0	7.86667	36.1	56.0333
