# Supplementary material for: Exposure to the BPA-Substitute Bisphenol S Causes Unique Alterations of Germline Function
Source: PLoS Genet. 2016 Jul 29;12(7):e1006223. doi: 10.1371/journal.pgen.1006223 (PMC4966967; doi:10.1371/journal.pgen.1006223)
Supplement: S1 Data — (ZIP) [file pgen.1006223.s012.zip › Figure S6.xls]

## Sheet: N2 wild type
Repeat	Control	BPA	BPS	Average	Control	BPA	BPS
1	0.518045	1.72333	1.62814		1.09776	2.162	1.71448
	1.29511	2.75734	2.17085
	1.03609	1.72333	1.08543
	1.03609	2.068	2.17085
	1.55413	1.37867	1.35678
	1.29511	2.41267	1.62814
	0.777067	2.41267	2.17085
	0.777067	2.068	2.17085
	0.518045	2.068	2.71357
	1.03609	2.41267	0.81407
	1.03609	2.41267	1.35678
	1.03609	2.75734	2.17085
	1.03609	1.72333	1.62814
	1.29511	3.102	1.62814
	1.29511	2.41267	1.08543
	1.55413	1.034	1.62814
	0.777067	2.41267	2.17085
	0.259022	2.068	1.62814
	1.29511	2.41267	1.08543
	1.29511	2.068	1.8995
	2.3312	0.689334	0.81407
		3.44667	2.71357
2	1.03609	2.41267	0.81407		0.867162	1.67163	1.55276
	1.03609	1.37867	1.8995
	0.777067	2.41267	1.62814
	0.518045	1.034	1.62814
	1.29511	1.72333	1.08543
	1.29511	1.37867	1.35678
	0.777067	2.41267	1.35678
	0.518045	2.41267	0.542714
	0.518045	2.75734	1.62814
	1.29511	1.034	1.8995
	0.777067	1.034	1.62814
	1.29511	1.72333	1.35678
	0.259022	1.034	1.35678
	1.03609	2.75734	2.17085
	1.29511	1.37867	1.35678
	0.259022	2.068	2.44221
	0.259022	1.72333	2.17085
	1.29511	1.37867	1.62814
	1.29511	0.689334
	0.777067	0.689334
	0.518045
	0.259022
	1.55413
3	0.259022	1.72333	1.08543		0.863408	1.87652	1.50377
	0.518045	1.37867	1.08543
	1.29511	1.72333	1.62814
	0.777067	1.37867	1.62814
	1.29511	2.75734	2.71357
	1.55413	0.689334	1.35678
	1.55413	1.72333	1.35678
	0.777067	1.72333	1.8995
	1.29511	2.41267	1.35678
	0.259022	2.068	1.35678
	0.777067	2.41267	0.542714
	0.777067	1.37867	1.62814
	0.777067	2.068	1.08543
	0.518045	2.41267	1.8995
	0.259022	1.72333	1.62814
	1.29511	2.068	1.62814
	1.03609	2.75734	1.62814
	0.518045	1.37867	0.81407
	1.03609		1.62814
	1.29511		1.62814
	1.29511		1.8995
	0.259022		1.08543
	0.518045		1.8995
	0.777067		1.62814
4	0.348887	2.64363	1.21245		1.14634	2.02678	1.707
	1.39555	2.20303	2.42489
	1.04666	1.76242	1.51556
	0.697775	2.64363	1.81867
	1.39555	3.96545	1.81867
	0.697775	2.20303	1.81867
	1.04666	0.440605	1.51556
	1.39555	1.32182	1.51556
	1.39555	1.32182	1.51556
	0.697775	3.08424	2.12178
	2.09332	2.64363	2.12178
	1.74444	1.76242	1.21245
	0.348887	0.88121	2.42489
	0.697775	2.20303	1.51556
	2.09332	1.32182	0.606223
	0.697775		1.81867
	1.74444		1.81867
	1.04666		1.51556
	1.39555		2.12178
	1.04666
	1.04666
5	2.09332	3.08424	1.21245		1.04666	2.1149	1.60043
	0.697775	0.88121	0.909334
	1.74444	2.64363	1.81867
	1.04666	2.64363	1.81867
	1.04666	0.88121	1.81867
	0.697775	2.20303	2.12178
	0.348887	1.32182	1.81867
	1.74444	4.40605	1.51556
	0.697775	1.32182	0.303111
	0.697775	2.64363	1.21245
	0.697775	1.32182	2.12178
	1.74444	2.20303	1.81867
	0.348887	4.84666	1.81867
	0.697775	2.20303	1.21245
	1.04666	2.64363	1.81867
	0.697775	2.64363	2.12178
	0.697775	0.88121	2.12178
	0.697775	1.76242	1.81867
	0.348887	2.64363	2.12178
	1.39555	1.32182	1.81867
	1.39555	1.76242	2.42489
	1.74444	1.32182	1.51556
	0.697775	0.88121	0.303111
	1.74444	2.20303	0.909334
	1.04666	2.20303	1.51556
	1.39555
Average	1.00005	1.98048	1.61299

## Sheet: cep-1(lg12501)I
Repeat	Control	BPA	BPS	Average	Control	BPA	BPS
1	0.483038	0.854606	0.841657		1.05061	1.1147	0.8034
	1.44911	1.13947	0.841657
	1.44911	1.42434	0.841657
	1.2076	1.13947	0.631243
	0.483038	0.854606	0.631243
	0.483038	1.13947	1.05207
	0.724557	1.70921	0.631243
	1.69063	1.42434	1.05207
	1.44911	1.13947	0.841657
	0.966076	1.13947	0.420829
	0.966076	0.854606	0.631243
	0.483038	1.13947	0.841657
	0.724557	1.13947	0.631243
	1.69063	1.13947	0.841657
	0.724557	1.13947	0.841657
	0.966076	1.13947	1.26249
	1.44911	0.854606	0.841657
	0.966076	0.854606	0.631243
	1.2076	0.569737	1.26249
	1.44911	0.854606	0.841657
		0.284869	0.420829
		1.99408	0.841657
		1.70921
2	0.724557	1.42434	0.420829		0.986203	1.0945	0.784272
	1.44911	0.569737	1.26249
	0.241519	1.42434	0.631243
	1.2076	0.854606	0.420829
	0.966076	0.854606	0.631243
	0.724557	1.13947	0.841657
	1.2076	1.13947	0.841657
	0.966076	0.854606	1.05207
	1.69063	1.99408	0.210414
	0.241519	0.569737	1.05207
	1.44911	1.13947	0.631243
	0.241519	0.854606	0.841657
	1.2076	1.70921	0.841657
	0.483038	1.13947	1.05207
	1.69063	0.284869	1.05207
	0.483038	0.854606	1.26249
	1.2076	1.99408	0.631243
	1.2076	1.42434	0.841657
	0.966076	0.569737	0.631243
	0.966076		1.05207
	0.966076		0.631243
	1.2076		0.420829
	1.2076
	0.966076
3	0.724557	0.854606	0.631243		0.966076	1.028	0.841657
	0.966076	2.56382	0.841657
	1.44911	0.569737	1.68331
	1.2076	0.569737	0.420829
	0.966076	1.42434	1.26249
	0.966076	0.284869	1.05207
	0.483038	0.569737	0.631243
	0.483038	0.569737	1.05207
	0.966076	1.13947	0.420829
	0.724557	1.42434	0.631243
	1.2076	1.13947	1.26249
	1.2076	0.569737	1.4729
	0.966076	2.27895	0.841657
	1.44911	0.854606	0.420829
	0.966076	1.42434	0.631243
	1.2076	0.854606	0.841657
	1.2076	0.569737	0.841657
	0.724557	1.13947	0.631243
	0.724557	1.13947	0.841657
	0.724557	0.569737	0.420829
		0.569737
		1.42434
		1.13947
Average	1.00004	1.07812	0.80878

## Sheet: hus-1(op241)I
Repeat	Control	BPA	BPS	Average	Control	BPA	BPS
1	0.8353	1.54045	1.16677		1.12639	1.21952	1.19329
	1.11373	1.54045	1.45846
	1.11373	0.924267	1.75015
	1.6706	1.23236	1.16677
	1.11373	1.23236	0.875077
	1.11373	1.84853	1.45846
	1.11373	0.924267	0.875077
	1.11373	1.23236	1.45846
	0.8353	0.616178	0.583384
	0.556867	0.924267	0.875077
	1.39217	0.924267	0.583384
	1.11373	1.54045	2.04185
	1.39217	0.924267	1.45846
	1.11373	1.23236	0.875077
	0.278433	1.84853	0.875077
	1.6706	1.54045	0.583384
	0.556867	1.23236	0.291692
	1.39217	1.84853	1.75015
	1.94903	0.616178	1.75015
	1.11373	0.308089	1.75015
	0.278433	2.46471	2.33354
	1.94903	2.15662	0.291692
		0.308089
		0.308089
2	1.39217	1.23236	0.875077		0.91651	1.07831	0.921747
	1.94903	0.616178	0.583384
	1.6706	0.924267	0.291692
	0.8353	1.84853	0.875077
	0.278433	1.23236	1.45846
	0.8353	1.23236	0.875077
	1.11373	0.616178	0.875077
	1.11373	0.924267	0.583384
	0.8353	0.924267	1.16677
	1.39217	1.23236	0.583384
	0.8353	0.924267	0.875077
	0.278433	0.616178	0.875077
	0.278433	0.308089	1.75015
	0.8353	0.924267	0.875077
	1.11373	0.924267	0.875077
	0.556867	1.23236	1.75015
	1.11373	1.84853	0.291692
	0.278433	0.924267	1.16677
	1.11373	1.23236	0.875077
	0.8353	0.924267	0.875077
	1.11373	1.23236	0.583384
	0.278433	1.84853	0.875077
	0.556867		1.16677
	1.39217		1.75015
			0.291692
3	1.39217	0.616178	1.45846		0.968949	1.08501	0.953609
	1.39217	0.924267	0.583384
	0.556867	0.924267	1.16677
	1.11373	1.23236	1.16677
	0.278433	1.54045	0.875077
	1.6706	0.616178	0.875077
	1.11373	2.15662	1.16677
	0.556867	0.616178	0.291692
	0.556867	0.924267	0.583384
	1.11373	0.924267	0.875077
	1.11373	0.924267	1.16677
	1.39217	0.924267	1.45846
	1.6706	1.84853	0.583384
	0.556867	1.54045	1.75015
	0.556867	0.924267	1.16677
	1.11373	0.924267	0.583384
	0.556867	0.308089	1.16677
	0.8353	1.54045	0.583384
	0.556867	1.54045	1.45846
	0.556867	0.924267	1.16677
	1.11373	1.54045	0.875077
	0.556867	1.23236	0.875077
	1.39217	0.308089	0.583384
	0.556867		1.45846
	1.94903		0.583384
			0.291692
Average	1.00001	1.12966	1.01493

## Sheet: chk-1(tm938)V(-I-)
Repeat	Control	BPA	BPS	Average	Control	BPA	BPS
1	2.73138	1.53026	1.13175		1.31051	1.59147	1.52615
	0.910462	1.14769	1.13175
	1.51744	1.14769	1.50901
	0.303487	1.91282	0.754503
	1.21395	1.91282	2.64076
	1.51744	1.53026	1.13175
	1.21395	1.91282	0.377251
	1.51744	1.91282	0.377251
	0.910462	1.91282	1.88626
	1.51744	1.53026	2.26351
	1.82092	2.29539	2.64076
	1.51744	0.76513	1.13175
	0.910462	0.76513	1.88626
	0.910462	1.91282	1.13175
	0.910462	2.29539	0.754503
	1.82092	2.67795	1.88626
	1.51744	1.53026	0.754503
	1.51744	1.14769	1.88626
	1.51744	1.14769	2.26351
	0.910462	1.14769	1.88626
	1.21395	1.53026	2.64076
	0.910462	0.76513	1.50901
		0.76513
		1.53026
		3.06052
2	0.910462	2.29539	1.13175		0.831291	1.33898	1.40612
	0.303487	0.382565	1.50901
	1.21395	1.53026	0.377251
	0.606974	1.91282	1.50901
	0.606974	1.14769	1.88626
	0.910462	2.29539	1.13175
	1.21395	1.91282	1.13175
	0.606974	0.76513	2.26351
	0.303487	0.76513	1.88626
	1.21395	1.91282	1.50901
	0.910462	1.14769	0.754503
	0.606974	1.53026	1.13175
	1.82092	1.91282	1.88626
	0.910462	0.76513	1.13175
	0.606974	1.53026	1.50901
	0.606974	1.53026	1.50901
	0.606974	1.14769	1.50901
	1.21395	0.76513	2.26351
	0.303487	0.382565	1.88626
	0.910462	1.14769	0.377251
	0.910462	1.91282	1.13175
	0.910462	0.76513	1.50901
	0.910462
3	0.910462	0.382565	0.377251		0.815622	0.645578	0.79642
	0.910462	0.76513	1.50901
	0.303487	0.382565	0.377251
	0.303487	0.76513	1.13175
	1.51744	0.382565	0.377251
	0.606974	0.382565	0.754503
	0.606974	0.382565	0.754503
	0.910462	1.53026	0.754503
	0.910462	0.382565	0.377251
	1.82092	0.76513	1.13175
	0.303487	0.382565	0.754503
	1.21395	0.382565	1.50901
	0.606974	1.53026	0.754503
	0.910462	1.14769	0.377251
	0.910462	0.382565	1.50901
	0.303487	0.382565	0.377251
			0.754503
			0.754503
Average	1.00002	1.26307	1.2717

## Sheet: spo-11(me44)VI;V
Repeat	Control	BPA	BPS	Average	Control	BPA	BPS
1	1.65723	1.10863	0.996906		1.20526	1.07343	1.30152
	0.994336	1.84771	1.49536
	1.32578	0.739085	1.74458
	1.32578	0.739085	1.24613
	0.994336	1.10863	0.747679
	0.994336	1.10863	1.99381
	1.65723	2.21726	1.74458
	1.32578	1.47817	0.747679
	0.994336	0.369543	1.24613
	1.98867	1.10863	0.747679
	0.994336	0.369543	0.498453
	1.65723	1.10863	1.74458
	1.32578	0.739085	0.747679
	0.994336	0.739085	1.49536
	1.32578	1.84771	0.996906
	0.662891	1.10863	0.996906
	0.331445	0.739085	2.24304
	0.662891	1.10863	1.99381
	1.65723	0.739085
	1.32578	1.84771
	0.994336	0.369543
	1.32578
2	0.662891	1.47817	1.74458		1.03258	1.18896	1.28548
	1.65723	0.369543	1.74458
	0.331445	1.10863	1.99381
	0.994336	1.10863	1.99381
	1.32578	1.10863	1.74458
	1.65723	1.84771	2.24304
	1.32578	2.21726	0.747679
	0.662891	1.84771	0.996906
	0.662891	0.369543	1.24613
	1.32578	1.10863	0.747679
	0.662891	2.21726	0.498453
	1.32578	1.10863	1.49536
	0.994336	2.21726	0.498453
	1.65723	1.10863	0.747679
	1.65723	0.739085	1.49536
	1.98867	0.739085	0.996906
	0.662891	0.369543	1.24613
	0.331445	1.10863	1.24613
	0.331445	1.47817	0.996906
	1.32578	1.47817
	1.65723	0.369543
	1.65723	1.47817
	0.662891	0.369543
	0.331445
	0.331445
	0.662891
3	0.662891	2.21726	1.49536		1.03757	1.15683	1.10767
	1.65723	2.21726	0.996906
	0.662891	0.369543	1.74458
	1.32578	1.47817	1.49536
	1.32578	1.10863	1.24613
	1.32578	0.369543	0.498453
	1.98867	1.47817	1.49536
	0.994336	1.47817	0.996906
	1.32578	0.739085	0.498453
	0.994336	1.47817	1.49536
	1.98867	2.21726	1.49536
	0.662891	1.10863	1.74458
	1.32578	1.10863	0.747679
	0.662891	0.739085	0.996906
	0.662891	1.10863	1.24613
	0.994336	1.47817	0.747679
	0.331445	0.369543	0.249226
	0.662891	0.369543	0.747679
	0.331445	1.10863
	1.32578	0.739085
	0.994336	1.47817
	0.662891	0.369543
	0.994336	1.47817
4	1.32578	1.47817	1.24613		0.928047	1.00784	1.14644
	0.662891	0.739085	1.24613
	0.331445	0.739085	0.996906
	0.662891	0.369543	1.74458
	0.662891	0.369543	0.747679
	1.32578	0.369543	1.24613
	2.32012	2.21726	1.24613
	0.994336	0.739085	1.49536
	0.331445	1.47817	1.99381
	1.32578	0.739085	1.49536
	0.994336	1.10863	0.498453
	0.662891	1.47817	1.24613
	0.994336	1.47817	0.249226
	0.331445	0.369543	1.49536
	0.994336	0.369543	1.49536
	0.994336	0.369543	1.49536
	0.662891	1.84771	0.747679
	0.662891	1.10863	0.996906
	1.65723	0.739085	1.49536
	0.662891	1.47817	0.996906
	1.65723	1.10863	1.74458
	0.662891	1.47817	0.498453
	0.662891		0.996906
	0.331445		0.498453
	1.32578		0.747679
5	0.331445	0.369543	0.747679		0.778897	0.855783	0.825562
	0.662891	1.10863	0.996906
	1.32578	2.21726	0.996906
	0.994336	0.369543	0.498453
	1.32578	0.739085	0.996906
	0.331445	1.47817	0.498453
	1.32578	1.10863	1.74458
	0.331445	0.369543	0.747679
	0.662891	0.739085	0.747679
	0.662891	0.739085	1.49536
	0.662891	0.369543	0.996906
	0.994336	1.47817	0.249226
	0.662891	1.10863	0.498453
	0.331445	0.369543	1.24613
	0.994336	0.369543	0.249226
	0.662891	0.369543	0.498453
	0.994336	0.739085
	0.662891	1.10863
	0.331445	1.10863
	1.32578
Average	1.00005	1.06415	1.14229

## Sheet: clk-2(qm37)III
Repeat	Control	BPA	BPS	Average	Control	BPA	BPS
1	1.01563	1.2429	1.49777		1.06179	1.1951	1.05725
	1.52344	0.621451	1.49777
	0.507815	0.621451	1.49777
	1.52344	1.2429	0.998512
	1.01563	3.10726	0.998512
	0.507815	1.86435	0.998512
	2.03126	1.86435	0.998512
	1.01563	0.621451	0.998512
	1.01563	0.621451	0.499256
	1.01563	0.621451	0.499256
	0.507815	0.621451	0.998512
	0.507815	1.2429	0.998512
	2.03126	1.2429	0.998512
	2.03126		1.49777
	0.507815		0.998512
	0.507815		0.499256
	1.01563		1.49777
	0.507815
	1.52344
	1.52344
	1.01563
	0.507815
2	1.01563	0.621451	0.998512		0.967266	1.11861	0.851672
	1.52344	0.621451	0.998512
	1.01563	1.2429	0.998512
	1.01563	1.2429	1.49777
	1.01563	1.2429	0.499256
	1.52344	0.621451	1.49777
	1.01563	1.86435	0.499256
	1.01563	0.621451	1.49777
	0.507815	0.621451	0.998512
	1.01563	1.2429	0.499256
	0.507815	1.2429	0.499256
	1.52344	1.2429	0.499256
	0.507815	1.2429	0.499256
	0.507815	1.86435	0.499256
	0.507815	1.2429	0.499256
	1.52344		0.998512
	0.507815		0.998512
	0.507815
	0.507815
	1.01563
	2.03126
3	0.507815	1.2429	0.998512		0.969464	0.776814	0.763568
	1.52344	0.621451	0.998512
	0.507815	0.621451	0.998512
	1.52344	0.621451	0.998512
	1.52344	1.2429	0.499256
	1.01563	0.621451	0.499256
	1.52344	0.621451	0.499256
	1.01563	1.2429	0.499256
	0.507815	0.621451	0.998512
	1.52344	0.621451	0.998512
	0.507815	0.621451	0.499256
	0.507815	0.621451	0.499256
	2.03126	0.621451	0.998512
	1.01563	1.2429	0.499256
	1.52344	0.621451	0.499256
	0.507815	0.621451	0.499256
	0.507815		1.49777
	1.01563
	0.507815
	0.507815
	1.01563
	0.507815
Average	1	1.01692	0.890829
