# Supplementary material for: Exposure to the BPA-Substitute Bisphenol S Causes Unique Alterations of Germline Function
Source: PLoS Genet. 2016 Jul 29;12(7):e1006223. doi: 10.1371/journal.pgen.1006223 (PMC4966967; doi:10.1371/journal.pgen.1006223)
Supplement: S1 Data — (ZIP) [file pgen.1006223.s012.zip › Figure S7.xlsx]

## Sheet: Note
For the following sheets
group name
A: BPA
E: Ethanol/control
S: BPS
How to caculated the fold change
	gpd-1	pqn-98	ref	target	Eref	Etarget
control 1	21.5	34.8159	0.221667	0.249257	1.13916	1.16415	1.02193	1.01292
control 2	21.825	35.5051	-0.103333	-0.439974	0.94107	0.764693	0.812578
control 3	21.84	34.8744	-0.118333	0.190717	0.932809	1.12332	1.20424
BPA 1	20.845	35.1278	0.876667	-0.0626284	1.67413	0.962531	0.574945	0.539895
BPA 2	21.195	36.1038	0.526667	-1.03863	1.36284	0.530826	0.389501
BPA 3	21.18	35.2363	0.541667	-0.171168	1.3749	0.90089	0.655238
	21.7217	35.0651
take pqn-98 as example
1. cacualte the mean value of cycle number of control group for both qpd-1 (housekeeping/reference gene) and pqn-98 (target gene)
2. the value is 21.721 and 35.065 seperately
3. use the mean value to minus the value of each sample from it, fr
4. for examle, for control 1, it should be "21.721-21.5" and we get the value for "ref"
5. do the sample thing for the target gene ans get the value for "target"
6. the values from both "ref" and "target" are the cycle number difference between the tested samples (contains both control and BPA/BPS）and mean value from the control group
7. use aplification efficiency to caculate the fold changes between the target sample and control group: the caculation is AE value^cycle number difference
8. then devide the fold change of target gene with the fold change of housekeeping gene
9. step 8 will alow us get the relative target gene expression change compared with the control group

## Sheet: AE
name	AE	slop	E
atl-1	92.896	-3.505	1.92889
atm-1	93.346	-3.492	1.93361
brc-1	89.235	-3.61	1.89238
C04G2.9	92.806	-3.507	1.92816
C40H1.8	105.196	-3.203	2.05214
cep-1	97.928	-3.373	1.97912
chk-1	103.962	-3.231	2.0394
col-133	88.377	-3.636	1.88377
gpd-1	107.193	-3.161	2.07184
gpd-2	103.962	-3.23	2.03985
gpx-3	94.604	-3.458	1.94619
hid-1	92.432	-3.518	1.92421
him-14	90.321	-3.578	1.90321
hus-1	96.65	-3.407	1.96568
mre-11	94.679	-3.456	1.94694
mrt-2	100.014	-3.322	1.99997
msh-5	100.424	-3.312	2.00416
rad-50	95.082	-3.446	1.9507
rad-51	105.849	-3.189	2.05863
rad-54	101.042	-3.297	2.01051
spo-11	98.854	-3.35	1.98842
syp-1	95.637	-3.431	1.95641
ugt-18	77.92	-3.996	1.7793
ugt-36	92.932	-3.504	1.92925
Y65B4BR.1	91.464	-3.545	1.91464
F58F9.3	83.433	-3.798	1.83357
clec-169	60.694	-4.854	1.607
C48B4.8	74.522	-4.135	1.74517
inx-17	81.487	-3.863	1.81496
gpd-1	80.311	-3.906	1.80309
Y111B2A	64.072	-4.65	1.64079
pqn-98	85.583	-3.79	1.83591
dsbn-1	75.107	-4.11	1.75109
K08E4.1	75.021	-4.114	1.75014
sgca-1	76.646	-4.047	1.76643
msp-50	84.42	-3.762	1.84423
msp-152	53.321	-5.388	1.5332
ttr-44	79.155	-3.949	1.79155
AE: amplification efficiency

## Sheet: BPA
Below are the new validation.
	cycle number		compared with control		Fold change based on AE		ratio	Mean	Set control as 1
	gpd-1	pqn-98	ref	target	Eref	Etarget
control 1	21.5	34.8159	0.221667	0.249257	1.13916	1.16415	1.02193	1.01292	0.53301
control 2	21.825	35.5051	-0.103333	-0.439974	0.94107	0.764693	0.812578
control 3	21.84	34.8744	-0.118333	0.190717	0.932809	1.12332	1.20424
BPA 1	20.845	35.1278	0.876667	-0.0626284	1.67413	0.962531	0.574945	0.539895
BPA 2	21.195	36.1038	0.526667	-1.03863	1.36284	0.530826	0.389501
BPA 3	21.18	35.2363	0.541667	-0.171168	1.3749	0.90089	0.655238
	gpd-1	dsbn-1	ref	target	Eref	Etarget
control 1	21.5	25.8939	0.325	0.316254	1.2105	1.19361	0.986048	1.01671	1.68011
control 2	21.825	25.8003	0	0.409874	1	1.25781	1.25781
control 3	22.15	26.9363	-0.325	-0.726128	0.826107	0.666075	0.806282
BPA 1	21.195	25.1204	0.63	1.08984	1.44818	1.84023	1.27072	1.70819
BPA 2	22.07	24.983	-0.245	1.22718	0.865881	1.98725	2.29506
BPA 3	21.18	24.7395	0.645	1.47072	1.461	2.27741	1.5588
	gpd-1	K08E4.2	ref	target	Eref	Etarget
control 1	21.5	26.4394	0.33	0.575412	1.21406	1.3799	1.1366	1.0063	1.16236
control 2	22.15	27.612	-0.32	-0.597211	0.828539	0.715905	0.864057
control 3	21.84	26.993	-0.01	0.0217985	0.994139	1.01227	1.01824
BPA 1	21.195	26.0063	0.635	1.00849	1.45244	1.75833	1.21061	1.16968
BPA 2	22.07	26.6149	-0.24	0.399883	0.86843	1.2508	1.4403
BPA 3	21.18	26.6054	0.65	0.409356	1.4653	1.25745	0.858148
	gpd-1	sgca-1	ref	target	Eref	Etarget
control 1	21.5	31.1986	0.33	0.138477	1.21406	1.08228	0.891454	1.05057	1.81624
control 2	22.15	32.2036	-0.32	-0.866554	0.828539	0.609702	0.735876
control 3	21.84	30.609	-0.01	0.728077	0.994139	1.51546	1.52439
BPA 1	21.195	29.9013	0.635	1.43576	1.45244	2.27002	1.5629	1.90809
BPA 2	22.07	30.2755	-0.24	1.06164	0.86843	1.8334	2.11117
BPA 3	21.18	29.4106	0.65	1.92652	1.4653	3.00417	2.0502
	gpd-1	ttr-44	ref	target	Eref	Etarget
control 1	21.5	27.1486	0.221667	0.0327415	1.13916	1.01925	0.894733	1.00825	0.482115
control 2	21.825	26.9813	-0.103333	0.199947	0.94107	1.12346	1.19381
control 3	21.84	27.414	-0.118333	-0.232689	0.932809	0.873301	0.936205
BPA 1	20.845	27.7106	0.876667	-0.529354	1.67413	0.73477	0.438897	0.486092
BPA 2	21.195	27.7474	0.526667	-0.566147	1.36284	0.719197	0.527721
BPA 3	21.18	27.8539	0.541667	-0.672579	1.3749	0.675984	0.491659
	gpd-1	Y111B2A.12	ref	target	Eref	Etarget
control 1	21.5	28.3631	0.221667	-0.756809	1.13916	0.687708	0.603697	1.06561	0.712047
control 2	21.825	27.4648	-0.103333	0.141476	0.94107	1.07249	1.13965
control 3	21.84	26.991	-0.118333	0.615334	0.932809	1.35582	1.45348
BPA 1	20.845	27.1335	0.876667	0.472843	1.67413	1.26354	0.754742	0.758764
BPA 2	21.195	27.2485	0.526667	0.357777	1.36284	1.19362	0.875836
BPA 3	21.18	27.8469	0.541667	-0.240583	1.3749	0.887794	0.645713
Below is the old validation data.
	cycle number		compared with control		Fold change based on AE		ratio	Mean of control	Adjusted by control	Set control as 1		Mean
	gpd-1	C40H1.8	ref	target	Eref	Etarget
A1	21.4225	26.2545	-1.74705	4.00583	0.280532	17.735	63.2192		57.9742	41.1068		26.2707
A2	20.59	26.6255	-0.914505	3.63486	0.514095	13.5888	26.4325		24.2395
E1	19.7316	29.729	-0.056057	0.53138	0.960036	1.4644	1.52536	1.09047	1.39881	1		1
E2	19.6194	30.7918	0.056057	-0.53138	1.04163	0.682874	0.655583		0.601193
A5	21.6785	26.0601	-1.09677	4.75061	0.450248	30.2707	67.231		67.2123	53.7543
A6	21.7896	26.8854	-1.20795	3.92524	0.415265	16.7382	40.3074		40.2962
E5	20.6932	30.8909	-0.111556	-0.0802102	0.922044	0.944048	1.02386	1.00028	1.02358	1
E8	20.4701	30.7305	0.111556	0.0802102	1.08455	1.05927	0.976691		0.97642
A11	19.3216	27.3827	0.330511	3.19153	1.27184	9.88492	7.77215		7.76574	6.10121
A12	18.7169	27.5497	0.935217	3.02456	1.9747	8.76833	4.44034		4.43667
E17	19.4524	30.4284	0.199736	0.145823	1.15641	1.11035	0.960175	1.00083	0.959382	1
E18	19.8518	30.72	-0.199736	-0.145823	0.864748	0.900615	1.04148		1.04062
A7	20.7665	25.8458	-0.183724	2.13041	0.87488	4.61492	5.27492		4.65861	4.12034
A8	20.9354	26.383	-0.352591	1.5932	0.773734	3.13824	4.05597		3.58208
E11	20.4103	27.0926	0.172427	0.883655	1.13366	1.88574	1.66342	1.13229	1.46907	1
E12	20.7552	28.8599	-0.172427	-0.883655	0.882101	0.530295	0.601172		0.530933
	gpd-1	ugt-36	ref	target	Eref	Etarget	ratio
A1	21.4225	31.0152	-1.74705	2.357	0.280532	4.7104	16.7909		13.9968	21.8013		12.5488
A2	20.59	28.9546	-0.914505	4.41757	0.514095	18.2586	35.5161		29.6058
E1	19.7316	32.4885	-0.056057	0.883653	0.960036	1.78786	1.86228	1.19963	1.55238	1		1
E2	19.6194	34.2558	0.056057	-0.883653	1.04163	0.559328	0.536975		0.447617
A5	21.6785	30.8305	-1.09677	3.99314	0.450248	13.8124	30.6773		29.8867	25.1858
A6	21.7896	31.528	-1.20795	3.29566	0.415265	8.73171	21.0269		20.4849
E5	20.6932	34.598	-0.111556	0.225628	0.922044	1.15992	1.25799	1.02645	1.22557	1
E8	20.4701	35.0492	0.111556	-0.225628	1.08455	0.862125	0.794917		0.77443
A11	19.3216	32.2889	0.330511	2.01185	1.27184	3.75404	2.95167		2.43527	1.96185
A12	18.7169	32.3686	0.935217	1.93219	1.9747	3.56248	1.80406		1.48844
E17	19.4524	35.0535	0.199736	-0.752712	1.15641	0.609618	0.527165	1.21205	0.434937	1
E18	19.8518	33.5481	-0.199736	0.752712	0.864748	1.64037	1.89694		1.56506
A7	20.7665	28.4585	-0.183724	0.28359	0.87488	1.20498	1.37731		1.37099	1.24613
A8	20.9354	28.9512	-0.352591	-0.209067	0.773734	0.871564	1.12644		1.12127
E11	20.4103	28.4053	0.172427	0.336785	1.13366	1.24788	1.10075	1.00461	1.0957	1
E12	20.7552	29.0789	-0.172427	-0.336785	0.882101	0.801362	0.90847		0.9043
	gpd-1	gpx-3	ref	target	Eref	Etarget	ratio
A1	21.4225	33.9955	-1.74705	-1.96672	0.280532	0.268895	0.958518		0.955653	0.962644		0.685864
A2	20.59	33.0667	-0.914505	-1.03797	0.514095	0.499979	0.972542		0.969635
E1	19.7316	32.2057	-0.056057	-0.176995	0.960036	0.888516	0.925502	1.003	0.922736	1		1
E2	19.6194	31.8518	0.056057	0.176995	1.04163	1.12547	1.08049		1.07726
A5	21.6785	36.6175	-1.09677	-2.86398	0.450248	0.147688	0.328016		0.319991	0.721015
A6	21.7896	34.8599	-1.20795	-1.10645	0.415265	0.477629	1.15018		1.12204
E5	20.6932	33.5403	-0.111556	0.213126	0.922044	1.15296	1.25044	1.02508	1.21985	1
E8	20.4701	33.9666	0.111556	-0.213126	1.08455	0.867333	0.799719		0.780154
A11	19.3216	34.1229	0.330511	-0.72431	1.27184	0.616489	0.484723		0.40471	0.277922
A12	18.7169	34.939	0.935217	-1.54045	1.9747	0.357451	0.181015		0.151135
E17	19.4524	34.1077	0.199736	-0.709124	1.15641	0.622773	0.538541	1.1977	0.449645	1
E18	19.8518	32.6894	-0.199736	0.709124	0.864748	1.60572	1.85687		1.55036
A7	20.7665	28.5956	-0.183724	-0.755292	0.87488	0.603864	0.690225		0.678525	0.781873
A8	20.9354	28.3814	-0.352591	-0.541081	0.773734	0.696735	0.900484		0.885221
E11	20.4103	27.9301	0.172427	-0.0898218	1.13366	0.941778	0.830743	1.01724	0.816662	1
E12	20.7552	27.7504	-0.172427	0.0898218	0.882101	1.06182	1.20374		1.18334
	gpd-1	Y65B4BR.1	ref	target	Eref	Etarget	ratio
A1	21.4225	32.1809	-1.74705	-0.0621355	0.280532	0.96059	3.42417		3.39243	3.35767		4.03886
A2	20.59	31.2769	-0.914505	0.841915	0.514095	1.72427	3.354		3.32291
E1	19.7316	32.393	-0.056057	-0.274233	0.960036	0.837397	0.872256	1.00935	0.864172	1		1
E2	19.6194	31.8446	0.056057	0.274233	1.04163	1.19418	1.14645		1.13583
A5	21.6785	31.1426	-1.09677	2.35272	0.450248	4.58344	10.1798		9.28147	7.87381
A6	21.7896	31.8261	-1.20795	1.66918	0.415265	2.94506	7.09201		6.46615
E5	20.6932	32.9462	-0.111556	0.549123	0.922044	1.42666	1.54729	1.09679	1.41074	1
E8	20.4701	34.0444	0.111556	-0.549123	1.08455	0.700935	0.646293		0.589259
A11	19.3216	32.9565	0.330511	0.859131	1.27184	1.74359	1.37092		1.26493	0.885093
A12	18.7169	33.6948	0.935217	0.120819	1.9747	1.08132	0.547587		0.505252
E17	19.4524	34.2194	0.199736	-0.403709	1.15641	0.770095	0.665938	1.08379	0.614453	1
E18	19.8518	33.4119	-0.199736	0.403709	0.864748	1.29854	1.50164		1.38555
	gpd-1	C04G2.9	ref	target	Eref	Etarget	ratio
A1	21.4225	34.9619	-1.74705	-1.22105	0.280532	0.448044	1.59712		1.54537	2.39435		1.77866
A2	20.59	32.9132	-0.914505	0.827647	0.514095	1.72322	3.35195		3.24333
E1	19.7316	33.4104	-0.056057	0.330478	0.960036	1.24271	1.29444	1.03349	1.2525	1		1
E2	19.6194	34.0713	0.056057	-0.330478	1.04163	0.804692	0.772534		0.747501
A5	21.6785	34.9047	-1.09677	-0.126568	0.450248	0.920148	2.04365		2.0421	2.681
A6	21.7896	34.2887	-1.20795	0.489494	0.415265	1.37968	3.32241		3.3199
E5	20.6932	34.8425	-0.111556	-0.064312	0.922044	0.958595	1.03964	1.00076	1.03886	1
E8	20.4701	34.7139	0.111556	0.064312	1.08455	1.04319	0.96187		0.961143
A11	19.3216	34.4119	0.330511	0.321783	1.27184	1.23563	0.971529		0.971305	1.01769
A12	18.7169	33.6041	0.935217	1.12962	1.9747	2.1017	1.06432		1.06407
E17	19.4524	34.48	0.199736	0.253675	1.15641	1.18151	1.02171	1.00023	1.02148	1
E18	19.8518	34.9874	-0.199736	-0.253675	0.864748	0.846372	0.97875		0.978524
A7	20.7665	29.8801	-0.183724	-0.165309	0.87488	0.897005	1.02529		1.02405	1.02159
A8	20.9354	30.0743	-0.352591	-0.359497	0.773734	0.789483	1.02036		1.01912
E11	20.4103	29.4493	0.172427	0.265573	1.13366	1.19079	1.0504	1.00121	1.04913	1
E12	20.7552	29.9804	-0.172427	-0.265573	0.882101	0.839777	0.952019		0.950869

## Sheet: BPS
Below are the new validation.
	cycle number		compared with control		Fold change based on AE		ratio	Mean	Set control as 1
	gpd-1	C48B4.8	ref	target	Eref	Etarget
control 1	21.5	25.9505	0.325	-0.00777817	1.2105	0.995679	0.822538	1.05668	1.78282
control 2	21.825	25.1256	0	0.817211	1	1.57615	1.57615
control 3	22.15	26.7522	-0.325	-0.809433	0.826107	0.63721	0.771341
BPS 1	22.745	25.7459	-0.92	0.196836	0.582303	1.11582	1.91622	1.88386
BPS 2	22.645	25.9994	-0.82	-0.0565948	0.617556	0.968982	1.56906
BPS 3	21.91	24.6441	-0.085	1.29871	0.951266	2.06073	2.1663
	gpd-1	inx-17	ref	target	Eref	Etarget
control 1	21.5	25.3251	0.325	0.205608	1.2105	1.13039	0.933821	1.06233	2.37842
control 2	21.825	24.7719	0	0.758798	1	1.57194	1.57194
control 3	22.15	26.4951	-0.325	-0.964406	0.826107	0.562779	0.681242
BPS 1	22.745	24.7918	-0.92	0.738956	0.582303	1.55345	2.66777	2.52668
BPS 2	21.44	23.8375	0.385	1.69324	1.25395	2.74373	2.18807
BPS 3	21.91	23.9333	-0.085	1.59744	0.951266	2.59143	2.72419
	gpd-1	F58F9.3	ref	target	Eref	Etarget
control 1	21.5	27.7763	0.221667	-0.474244	1.13916	0.750817	0.659096	1.04541	1.38751
control 2	21.825	27.2316	-0.103333	0.0704295	0.94107	1.04348	1.10882
control 3	21.84	26.8983	-0.118333	0.403815	0.932809	1.27638	1.36832
BPS 1	22.745	27.9227	-1.02333	-0.620664	0.547988	0.687236	1.25411	1.45052
BPS 2	21.44	26.3833	0.281667	0.918727	1.18005	1.74229	1.47645
BPS 3	21.91	26.6859	-0.188333	0.616143	0.895207	1.45113	1.621
	gpd-1	clec-169	ref	target	Eref	Etarget
control 1	21.5	35.2072	0.325	0.462203	1.2105	1.24264	1.02655	1.04246	5.1808
control 2	21.825	34.9386	0	0.730857	1	1.40988	1.40988
control 3	22.15	36.8625	-0.325	-1.19306	0.826107	0.570785	0.690934
BPS 1	22.745	33.432	-0.92	2.23744	0.582303	2.86224	4.91538	5.40076
BPS 2	21.44	31.1016	0.385	4.5678	1.25395	8.55814	6.82495
BPS 3	22.645	33.5129	-0.82	2.15658	0.617556	2.7555	4.46194
Below is the old validation data.
	cycle number		compared with control		Fold change based on AE		ratio	Mean of control	Adjusted by control	Set control as 1		Mean
	gpd-1	C40H1.8	ref	target	Eref	Etarget
E1	19.7316	29.729	-0.056057	0.53138	0.960036	1.4644	1.52536	1.09047	1.39881	1		1
E2	19.6194	30.7918	0.056057	-0.53138	1.04163	0.682874	0.655583		0.601193
S1	20.2298	28.5902	-0.554282	1.67021	0.668134	3.31662	4.96401		4.55217	3.69741		3.39408
S2	21.102	30.1301	-1.42647	0.13028	0.354224	1.09803	3.09983		2.84265
E5	20.6932	30.8909	-0.111556	-0.0802102	0.922044	0.944048	1.02386	1.00028	1.02358	1
E8	20.4701	30.7305	0.111556	0.0802102	1.08455	1.05927	0.976691		0.97642
S4	21.2751	30.865	-0.693397	-0.0543218	0.603819	0.961756	1.59279		1.59235	2.92125
S5	20.6385	28.8522	-0.0568068	1.95852	0.959513	4.07921	4.25134		4.25016
E17	19.4524	30.4284	0.199736	0.145823	1.15641	1.11035	0.960175	1.00083	0.959382	1
E18	19.8518	30.72	-0.199736	-0.145823	0.864748	0.900615	1.04148		1.04062
S11	20.5191	29.4007	-0.866953	1.17353	0.532192	2.32195	4.36299		4.35939	4.93163
S12	20.3965	28.9517	-0.744354	1.62254	0.581843	3.20503	5.50841		5.50386
E11	20.4103	27.0926	0.172427	0.883655	1.13366	1.88574	1.66342	1.13229	1.46907	1
E12	20.7552	28.8599	-0.172427	-0.883655	0.882101	0.530295	0.601172		0.530933
S7	20.8403	27.0837	-0.25753	0.892534	0.829141	1.8978	2.28888		2.02145	2.02603
S8	21.3012	27.5445	-0.71839	0.431734	0.592939	1.36331	2.29924		2.0306
	gpd-1	ugt-18	ref	target	Eref	Etarget
E1	19.7316	33.1335	-0.056057	0.572474	0.960036	1.3911	1.44901	1.06957	1.35476	1		1
E2	19.6194	34.2785	0.056057	-0.572474	1.04163	0.718854	0.690126		0.645238
S1	20.2298	33.489	-0.554282	0.216971	0.668134	1.13327	1.69618		1.58585	1.26539		2.06811
S2	21.102	35.4874	-1.42647	-1.78145	0.354224	0.358006	1.01068		0.944939
E5	20.6932	35.3082	-0.111556	-0.67052	0.922044	0.679342	0.736778	1.04702	0.703691	1
E8	20.4701	33.9672	0.111556	0.67052	1.08455	1.47201	1.35726		1.29631
S4	21.2751	32.6906	-0.693397	1.94716	0.603819	3.07332	5.0898		4.86123	3.57731
S5	20.6385	33.1902	-0.0568068	1.44751	0.959513	2.30401	2.40123		2.2934
E17	19.4524	31.5431	0.199736	0.635089	1.15641	1.44224	1.24718	1.02449	1.21736	1
E18	19.8518	32.8132	-0.199736	-0.635089	0.864748	0.693364	0.80181		0.78264
S11	20.5191	32.733	-0.866953	-0.554866	0.532192	0.72619	1.36453		1.3319	2.25243
S12	20.3965	31.0729	-0.744354	1.10527	0.581843	1.89139	3.25069		3.17297
E11	20.4103	28.3816	0.172427	0.353481	1.13366	1.22608	1.08153	1.00307	1.07821	1
E12	20.7552	29.0886	-0.172427	-0.353481	0.882101	0.815608	0.92462		0.921787
S7	20.8403	29.4819	-0.25753	-0.746737	0.829141	0.650133	0.784105		0.781703	1.17729
S8	21.3012	28.8508	-0.71839	-0.115654	0.592939	0.935487	1.57771		1.57288
	gpd-1	Y65B4BR.1	ref	target	Eref	Etarget
E1	19.7316	32.393	-0.056057	-0.274233	0.960036	0.837397	0.872256	1.00935	0.864172	1		1
E2	19.6194	31.8446	0.056057	0.274233	1.04163	1.19418	1.14645		1.13583
S1	20.2298	32.5211	-0.554282	-0.402354	0.668134	0.770771	1.15362		1.14293	0.779433		1.3704
S2	21.102	35.0638	-1.42647	-2.94502	0.354224	0.148714	0.419831		0.41594
E5	20.6932	32.9462	-0.111556	0.549123	0.922044	1.42666	1.54729	1.09679	1.41074	1
E8	20.4701	34.0444	0.111556	-0.549123	1.08455	0.700935	0.646293		0.589259
S4	21.2751	33.9683	-0.693397	-0.473028	0.603819	0.736314	1.21943		1.11182	1.17673
S5	20.6385	33.0819	-0.0568068	0.413362	0.959513	1.30668	1.36181		1.24164
E17	19.4524	34.2194	0.199736	-0.403709	1.15641	0.770095	0.665938	1.08379	0.614453	1
E18	19.8518	33.4119	-0.199736	0.403709	0.864748	1.29854	1.50164		1.38555
S11	20.5191	33.708	-0.866953	0.107605	0.532192	1.07211	2.01452		1.85878	2.15504
S12	20.3965	33.1426	-0.744354	0.673042	0.581843	1.54578	2.65669		2.4513
	gpd-1	C04G2.9	ref	target	Eref	Etarget
E1	19.7316	33.4104	-0.056057	0.330478	0.960036	1.24271	1.29444	1.03349	1.2525	1		1
E2	19.6194	34.0713	0.056057	-0.330478	1.04163	0.804692	0.772534		0.747501
S1	20.2298	35.4064	-0.554282	-1.66553	0.668134	0.3345	0.500649		0.484427	0.405868		0.783991
S2	21.102	36.9677	-1.42647	-3.22687	0.354224	0.119824	0.338271		0.32731
E5	20.6932	34.8425	-0.111556	-0.064312	0.922044	0.958595	1.03964	1.00076	1.03886	1
E8	20.4701	34.7139	0.111556	0.064312	1.08455	1.04319	0.96187		0.961143
S4	21.2751	35.5715	-0.693397	-0.793289	0.603819	0.593568	0.983022		0.98228	0.719744
S5	20.6385	36.0301	-0.0568068	-1.25196	0.959513	0.439029	0.457554		0.457208
E17	19.4524	34.48	0.199736	0.253675	1.15641	1.18151	1.02171	1.00023	1.02148	1
E18	19.8518	34.9874	-0.199736	-0.253675	0.864748	0.846372	0.97875		0.978524
S11	20.5191	35.1412	-0.866953	-0.407442	0.532192	0.764983	1.43742		1.43709	0.959254
S12	20.3965	36.6688	-0.744354	-1.93505	0.581843	0.280176	0.481532		0.481421
E11	20.4103	29.4493	0.172427	0.265573	1.13366	1.19079	1.0504	1.00121	1.04913	1
E12	20.7552	29.9804	-0.172427	-0.265573	0.882101	0.839777	0.952019		0.950869
S7	20.8403	30.2117	-0.25753	-0.49691	0.829141	0.72128	0.869912		0.868862	1.0511
S8	21.3012	30.1889	-0.71839	-0.474105	0.592939	0.732177	1.23483		1.23334
	gpd-1	col-133	refer	target	Eref	Etar	ratio
E1	19.7316	24.8777	-0.056057	0.342812	0.960036	1.24161	1.29329	1.03326	1.25167	1		1
E2	19.6194	25.5633	0.056057	-0.342812	1.04163	0.805407	0.77322		0.748333
S1	20.2298	23.9511	-0.554282	1.26947	0.668134	2.22861	3.33558		3.22822	2.86647		3.15288
S2	21.102	25.3582	-1.42647	-0.137713	0.354224	0.916737	2.58802		2.50472
E5	20.6932	26.327	-0.111556	-0.41112	0.922044	0.771415	0.836636	1.01595	0.823502	1
E8	20.4701	25.5047	0.111556	0.41112	1.08455	1.29632	1.19526		1.1765
S4	21.2751	25.6224	-0.693397	0.293411	0.603819	1.20349	1.99312		1.96183	2.43413
S5	20.6385	24.2661	-0.0568068	1.64972	0.959513	2.83324	2.95279		2.90644
E17	19.4524	25.1525	0.199736	-0.077713	1.15641	0.952126	0.823349	1.01895	0.808036	1
E18	19.8518	24.9971	-0.199736	0.077713	0.864748	1.05028	1.21455		1.19196
S11	20.5191	24.4405	-0.866953	0.634315	0.532192	1.49246	2.80436		2.75221	2.87146
S12	20.3965	24.1676	-0.744354	0.907265	0.581843	1.7731	3.04739		2.99071
E11	20.4103	25.6485	0.172427	0.0361915	1.13366	1.02311	0.902486	1.00527	0.897756	1
E12	20.7552	25.7209	-0.172427	-0.0361915	0.882101	0.977412	1.10805		1.10224
S7	20.8403	24.1953	-0.25753	1.48941	0.829141	2.56054	3.08819		3.07201	4.43947
S8	21.3012	23.7178	-0.71839	1.96689	0.592939	3.46129	5.83752		5.80693

## Sheet: summary
BPS	qPCR Fold change	qPCR log2(FC)	RNAseq log2(FC)			BPA	qPCR Fold change	qPCR log2(FC)	RNAseq log2(FC)
C48B4.8	1.782	0.833497	9.063			pqn-98	0.533	-0.907793	-4.945
inx-17	2.378	1.24975	5.236			dsbn-1	1.68011	0.748556	10.3893
F58F9.3	1.387	0.471968	-12.4381			K08E4.2	1.16	0.214125	10.3349
clec-169	5.18	2.37295	4.45			sgca-1	1.816	0.860764	4.846
c40H1.8	3.39	1.76129	3.68			ttr-44	0.482	-1.05289	-11.833
ugt-18	2.068	1.04824	3.396			Y111B2A.11	0.71205	-0.48995	-11.55
Y65B4BR.1	1.37	0.454176	2.352			C40H1.8	26.27	4.71534	4.44
C04G2.9	0.783	-0.352916	-2.67			ugt-36	12.548	3.64939	4.828
col-133	3.15	1.65535	-3.24			gpx-3	0.686	-0.54372	-2.95
						Y65B4BR.1	4.038	2.01364	-2.339
						C04G2.9	1.778	0.830255	-1.628
	indicate the qPCR result is different from that of RNAseq
