# Supplementary material for: Exposure to the BPA-Substitute Bisphenol S Causes Unique Alterations of Germline Function
Source: PLoS Genet. 2016 Jul 29;12(7):e1006223. doi: 10.1371/journal.pgen.1006223 (PMC4966967; doi:10.1371/journal.pgen.1006223)
Supplement: S1 Data — (ZIP) [file pgen.1006223.s012.zip › Figure S8.xls]

## Sheet: BPA
Assay Endpoint	CASRN	Activity Call	Q	AC 50	Emax	Log AC 50	B	T	W	Data Type	Chemical Name
ACEA_T47D_80hr_Negative	80-05-7	Active	hill	68	46.8	1.83	0	46.8	7.96	percent_activity	Bisphenol A
ACEA_T47D_80hr_Positive	80-05-7	Active	gnls	0.386	111	-0.413	0	111	1.51	percent_activity	Bisphenol A
APR_HepG2_CellCycleArrest_1h_dn	80-05-7	Inactive	cnst	1000			0			fold_induction	Bisphenol A
APR_HepG2_CellCycleArrest_1h_up	80-05-7	Inactive	cnst	1000			0			fold_induction	Bisphenol A
APR_HepG2_CellCycleArrest_24h_dn	80-05-7	Inactive	cnst	1000			0			fold_induction	Bisphenol A
APR_HepG2_CellCycleArrest_24h_up	80-05-7	Inactive	gnls	1000	0.402	0.967	0	0.402	2.37	fold_induction	Bisphenol A
APR_HepG2_CellCycleArrest_72h_dn	80-05-7	Inactive	cnst	1000			0			fold_induction	Bisphenol A
APR_HepG2_CellCycleArrest_72h_up	80-05-7	Inactive	cnst	1000			0			fold_induction	Bisphenol A
APR_HepG2_CellLoss_1h_dn	80-05-7	Inactive	cnst	1000			0			fold_induction	Bisphenol A
APR_HepG2_CellLoss_1h_up	80-05-7	Inactive	cnst	1000			0			fold_induction	Bisphenol A
APR_HepG2_CellLoss_24h_dn	80-05-7	Active	hill	106	1.2	2.02	0	1.2	8	fold_induction	Bisphenol A
APR_HepG2_CellLoss_24h_up	80-05-7	Inactive	cnst	1000			0			fold_induction	Bisphenol A
APR_HepG2_CellLoss_72h_dn	80-05-7	Active	hill	105	1.38	2.02	0	1.38	2.18	fold_induction	Bisphenol A
APR_HepG2_CellLoss_72h_up	80-05-7	Inactive	cnst	1000			0			fold_induction	Bisphenol A
APR_HepG2_MicrotubuleCSK_1h_dn	80-05-7	Inactive	cnst	1000			0			fold_induction	Bisphenol A
APR_HepG2_MicrotubuleCSK_1h_up	80-05-7	Inactive	cnst	1000			0			fold_induction	Bisphenol A
APR_HepG2_MicrotubuleCSK_24h_dn	80-05-7	Inactive	cnst	1000			0			fold_induction	Bisphenol A
APR_HepG2_MicrotubuleCSK_24h_up	80-05-7	Inactive	cnst	1000			0			fold_induction	Bisphenol A
APR_HepG2_MicrotubuleCSK_72h_dn	80-05-7	Inactive	cnst	1000			0			fold_induction	Bisphenol A
APR_HepG2_MicrotubuleCSK_72h_up	80-05-7	Inactive	cnst	1000			0			fold_induction	Bisphenol A
APR_HepG2_MitoMass_1h_dn	80-05-7	Inactive	cnst	1000			0			fold_induction	Bisphenol A
APR_HepG2_MitoMass_1h_up	80-05-7	Inactive	cnst	1000			0			fold_induction	Bisphenol A
APR_HepG2_MitoMass_24h_dn	80-05-7	Active	hill	109	0.874	2.04	0	0.874	8	fold_induction	Bisphenol A
APR_HepG2_MitoMass_24h_up	80-05-7	Inactive	cnst	1000			0			fold_induction	Bisphenol A
APR_HepG2_MitoMass_72h_dn	80-05-7	Inactive	cnst	1000			0			fold_induction	Bisphenol A
APR_HepG2_MitoMass_72h_up	80-05-7	Inactive	cnst	1000			0			fold_induction	Bisphenol A
APR_HepG2_MitoMembPot_1h_dn	80-05-7	Inactive	hill	1000	0.798	2.02	0	0.798	1.89	fold_induction	Bisphenol A
APR_HepG2_MitoMembPot_1h_up	80-05-7	Inactive	cnst	1000			0			fold_induction	Bisphenol A
APR_HepG2_MitoMembPot_24h_dn	80-05-7	Active	gnls	13.5	7.71	1.13	0	7.71	2.67	fold_induction	Bisphenol A
APR_HepG2_MitoMembPot_24h_up	80-05-7	Inactive	cnst	1000			0			fold_induction	Bisphenol A
APR_HepG2_MitoMembPot_72h_dn	80-05-7	Active	hill	79.7	2.71	1.9	0	2.71	1.63	fold_induction	Bisphenol A
APR_HepG2_MitoMembPot_72h_up	80-05-7	Inactive	cnst	1000			0			fold_induction	Bisphenol A
APR_HepG2_MitoticArrest_1h_dn	80-05-7	Inactive	cnst	1000			0			fold_induction	Bisphenol A
APR_HepG2_MitoticArrest_1h_up	80-05-7	Inactive	cnst	1000			0			fold_induction	Bisphenol A
APR_HepG2_MitoticArrest_24h_dn	80-05-7	Inactive	cnst	1000			0			fold_induction	Bisphenol A
APR_HepG2_MitoticArrest_24h_up	80-05-7	Inactive	cnst	1000			0			fold_induction	Bisphenol A
APR_HepG2_MitoticArrest_72h_dn	80-05-7	Inactive	cnst	1000			0			fold_induction	Bisphenol A
APR_HepG2_MitoticArrest_72h_up	80-05-7	Active	hill	87.5	1.73	1.94	0	1.73	1.87	fold_induction	Bisphenol A
APR_HepG2_NuclearSize_1h_dn	80-05-7	Inactive	cnst	1000			0			fold_induction	Bisphenol A
APR_HepG2_NuclearSize_1h_up	80-05-7	Inactive	cnst	1000			0			fold_induction	Bisphenol A
APR_HepG2_NuclearSize_24h_dn	80-05-7	Inactive	cnst	1000			0			fold_induction	Bisphenol A
APR_HepG2_NuclearSize_24h_up	80-05-7	Inactive	cnst	1000			0			fold_induction	Bisphenol A
APR_HepG2_NuclearSize_72h_dn	80-05-7	Inactive	cnst	1000			0			fold_induction	Bisphenol A
APR_HepG2_NuclearSize_72h_up	80-05-7	Inactive	cnst	1000			0			fold_induction	Bisphenol A
APR_HepG2_OxidativeStress_1h_dn	80-05-7	Inactive	cnst	1000			0			fold_induction	Bisphenol A
APR_HepG2_OxidativeStress_1h_up	80-05-7	Inactive	hill	1000	0.339	2.04	0	0.339	2.49	fold_induction	Bisphenol A
APR_HepG2_OxidativeStress_24h_dn	80-05-7	Inactive	cnst	1000			0			fold_induction	Bisphenol A
APR_HepG2_OxidativeStress_24h_up	80-05-7	Active	hill	110	1.2	2.04	0	1.2	8	fold_induction	Bisphenol A
APR_HepG2_OxidativeStress_72h_dn	80-05-7	Inactive	cnst	1000			0			fold_induction	Bisphenol A
APR_HepG2_OxidativeStress_72h_up	80-05-7	Active	hill	106	1.8	2.02	0	1.8	3.2	fold_induction	Bisphenol A
APR_HepG2_p53Act_1h_dn	80-05-7	Inactive	cnst	1000			0			fold_induction	Bisphenol A
APR_HepG2_p53Act_1h_up	80-05-7	Inactive	cnst	1000			0			fold_induction	Bisphenol A
APR_HepG2_p53Act_24h_dn	80-05-7	Inactive	cnst	1000			0			fold_induction	Bisphenol A
APR_HepG2_p53Act_24h_up	80-05-7	Inactive	hill	1000	0.331	2.04	0	0.331	8	fold_induction	Bisphenol A
APR_HepG2_p53Act_72h_dn	80-05-7	Inactive	cnst	1000			0			fold_induction	Bisphenol A
APR_HepG2_p53Act_72h_up	80-05-7	Inactive	cnst	1000			0			fold_induction	Bisphenol A
APR_HepG2_StressKinase_1h_dn	80-05-7	Inactive	cnst	1000			0			fold_induction	Bisphenol A
APR_HepG2_StressKinase_1h_up	80-05-7	Inactive	hill	1000	0.549	2.07	0	0.549	2.86	fold_induction	Bisphenol A
APR_HepG2_StressKinase_24h_dn	80-05-7	Inactive	cnst	1000			0			fold_induction	Bisphenol A
APR_HepG2_StressKinase_24h_up	80-05-7	Inactive	cnst	1000			0			fold_induction	Bisphenol A
APR_HepG2_StressKinase_72h_dn	80-05-7	Inactive	cnst	1000			0			fold_induction	Bisphenol A
APR_HepG2_StressKinase_72h_up	80-05-7	Inactive	cnst	1000			0			fold_induction	Bisphenol A
ATG_Ahr_CIS_up	80-05-7	Active	hill	23.4	1.31	1.37	0	1.31	2.68	fold_induction	Bisphenol A
ATG_AP_1_CIS_up	80-05-7	Active	gnls	34.1	0.895	1.53	0	0.895	2.14	fold_induction	Bisphenol A
ATG_AP_2_CIS_up	80-05-7	Inactive	cnst	1000			0			fold_induction	Bisphenol A
ATG_AR_TRANS_up	80-05-7	Inactive	cnst	1000			0			fold_induction	Bisphenol A
ATG_BRE_CIS_up	80-05-7	Inactive	cnst	1000			0			fold_induction	Bisphenol A
ATG_C_EBP_CIS_up	80-05-7	Inactive	cnst	1000			0			fold_induction	Bisphenol A
ATG_CAR_TRANS_up	80-05-7	Inactive	cnst	1000			0			fold_induction	Bisphenol A
ATG_CMV_CIS_up	80-05-7	Active	hill	40.8	0.945	1.61	0	0.945	3.16	fold_induction	Bisphenol A
ATG_CRE_CIS_up	80-05-7	Inactive	cnst	1000			0			fold_induction	Bisphenol A
ATG_DR4_LXR_CIS_up	80-05-7	Inactive	cnst	1000			0			fold_induction	Bisphenol A
ATG_DR5_CIS_up	80-05-7	Active	gnls	11.2	0.758	1.05	0	0.758	1.57	fold_induction	Bisphenol A
ATG_E_Box_CIS_up	80-05-7	Inactive	cnst	1000			0			fold_induction	Bisphenol A
ATG_E2F_CIS_up	80-05-7	Inactive	cnst	1000			0			fold_induction	Bisphenol A
ATG_EGR_CIS_up	80-05-7	Active	hill	31.3	0.709	1.5	0	0.709	8	fold_induction	Bisphenol A
ATG_ERa_TRANS_up	80-05-7	Active	gnls	0.0499	3.4	-1.3	0	3.4	1.55	fold_induction	Bisphenol A
ATG_ERE_CIS_up	80-05-7	Active	gnls	0.107	2.5	-0.972	0	2.5	1.63	fold_induction	Bisphenol A
ATG_ERRa_TRANS_up	80-05-7	Inactive	cnst	1000			0			fold_induction	Bisphenol A
ATG_ERRg_TRANS_up	80-05-7	Inactive	cnst	1000			0			fold_induction	Bisphenol A
ATG_Ets_CIS_up	80-05-7	Inactive	cnst	1000			0			fold_induction	Bisphenol A
ATG_FoxA2_CIS_up	80-05-7	Inactive	cnst	1000			0			fold_induction	Bisphenol A
ATG_FoxO_CIS_up	80-05-7	Inactive	cnst	1000			0			fold_induction	Bisphenol A
ATG_FXR_TRANS_up	80-05-7	Inactive	cnst	1000			0			fold_induction	Bisphenol A
ATG_GAL4_TRANS_up	80-05-7	Inactive	cnst	1000			0			fold_induction	Bisphenol A
ATG_GATA_CIS_up	80-05-7	Inactive	cnst	1000			0			fold_induction	Bisphenol A
ATG_GLI_CIS_up	80-05-7	Inactive	cnst	1000			0			fold_induction	Bisphenol A
ATG_GR_TRANS_up	80-05-7	Inactive	cnst	1000			0			fold_induction	Bisphenol A
ATG_GRE_CIS_up	80-05-7	Inactive	cnst	1000			0			fold_induction	Bisphenol A
ATG_HIF1a_CIS_up	80-05-7	Inactive	cnst	1000			0			fold_induction	Bisphenol A
ATG_HNF4a_TRANS_up	80-05-7	Inactive	cnst	1000			0			fold_induction	Bisphenol A
ATG_HNF6_CIS_up	80-05-7	Inactive	cnst	1000			0			fold_induction	Bisphenol A
ATG_Hpa5_TRANS_up	80-05-7	Inactive	cnst	1000			0			fold_induction	Bisphenol A
ATG_HSE_CIS_up	80-05-7	Active	hill	102	1.59	2.01	0	1.59	8	fold_induction	Bisphenol A
ATG_IR1_CIS_up	80-05-7	Inactive	cnst	1000			0			fold_induction	Bisphenol A
ATG_ISRE_CIS_up	80-05-7	Inactive	cnst	1000			0			fold_induction	Bisphenol A
ATG_LXRa_TRANS_up	80-05-7	Inactive	cnst	1000			0			fold_induction	Bisphenol A
ATG_LXRb_TRANS_up	80-05-7	Inactive	cnst	1000			0			fold_induction	Bisphenol A
ATG_M_06_CIS_up	80-05-7	Inactive	cnst	1000			0			fold_induction	Bisphenol A
ATG_M_06_TRANS_up	80-05-7	Inactive	cnst	1000			0			fold_induction	Bisphenol A
ATG_M_19_CIS_up	80-05-7	Inactive	cnst	1000			0			fold_induction	Bisphenol A
ATG_M_19_TRANS_up	80-05-7	Inactive	cnst	1000			0			fold_induction	Bisphenol A
ATG_M_32_CIS_up	80-05-7	Inactive	cnst	1000			0			fold_induction	Bisphenol A
ATG_M_32_TRANS_up	80-05-7	Inactive	cnst	1000			0			fold_induction	Bisphenol A
ATG_M_61_CIS_up	80-05-7	Inactive	cnst	1000			0			fold_induction	Bisphenol A
ATG_M_61_TRANS_up	80-05-7	Inactive	cnst	1000			0			fold_induction	Bisphenol A
ATG_MRE_CIS_up	80-05-7	Active	hill	23.1	1.39	1.36	0	1.39	2.45	fold_induction	Bisphenol A
ATG_Myb_CIS_up	80-05-7	Inactive	cnst	1000			0			fold_induction	Bisphenol A
ATG_Myc_CIS_up	80-05-7	Inactive	cnst	1000			0			fold_induction	Bisphenol A
ATG_NF_kB_CIS_up	80-05-7	Inactive	cnst	1000			0			fold_induction	Bisphenol A
ATG_NFI_CIS_up	80-05-7	Inactive	cnst	1000			0			fold_induction	Bisphenol A
ATG_NRF1_CIS_up	80-05-7	Inactive	cnst	1000			0			fold_induction	Bisphenol A
ATG_NRF2_ARE_CIS_up	80-05-7	Active	hill	9.56	1.82	0.98	0	1.82	1.52	fold_induction	Bisphenol A
ATG_NURR1_TRANS_up	80-05-7	Inactive	cnst	1000			0			fold_induction	Bisphenol A
ATG_Oct_MLP_CIS_up	80-05-7	Active	hill	25.9	1.76	1.41	0	1.76	0.978	fold_induction	Bisphenol A
ATG_p53_CIS_up	80-05-7	Inactive	cnst	1000			0			fold_induction	Bisphenol A
ATG_Pax6_CIS_up	80-05-7	Active	hill	35.2	0.75	1.55	0	0.75	8	fold_induction	Bisphenol A
ATG_PBREM_CIS_up	80-05-7	Active	gnls	7.75	0.67	0.889	0	0.67	1.1	fold_induction	Bisphenol A
ATG_PPARa_TRANS_up	80-05-7	Inactive	cnst	1000			0			fold_induction	Bisphenol A
ATG_PPARd_TRANS_up	80-05-7	Inactive	cnst	1000			0			fold_induction	Bisphenol A
ATG_PPARg_TRANS_up	80-05-7	Inactive	cnst	1000			0			fold_induction	Bisphenol A
ATG_PPRE_CIS_up	80-05-7	Active	hill	24.4	0.94	1.39	0	0.94	8	fold_induction	Bisphenol A
ATG_PXR_TRANS_up	80-05-7	Active	hill	0.945	2.43	-0.0245	0	2.43	1.86	fold_induction	Bisphenol A
ATG_PXRE_CIS_up	80-05-7	Active	gnls	3.34	4.63	0.523	0	4.63	1.37	fold_induction	Bisphenol A
ATG_RARa_TRANS_up	80-05-7	Inactive	cnst	1000			0			fold_induction	Bisphenol A
ATG_RARb_TRANS_up	80-05-7	Inactive	cnst	1000			0			fold_induction	Bisphenol A
ATG_RARg_TRANS_up	80-05-7	Inactive	cnst	1000			0			fold_induction	Bisphenol A
ATG_RORb_TRANS_up	80-05-7	Inactive	cnst	1000			0			fold_induction	Bisphenol A
ATG_RORE_CIS_up	80-05-7	Inactive	cnst	1000			0			fold_induction	Bisphenol A
ATG_RORg_TRANS_up	80-05-7	Inactive	cnst	1000			0			fold_induction	Bisphenol A
ATG_RXRa_TRANS_up	80-05-7	Inactive	cnst	1000			0			fold_induction	Bisphenol A
ATG_RXRb_TRANS_up	80-05-7	Inactive	cnst	1000			0			fold_induction	Bisphenol A
ATG_Sox_CIS_up	80-05-7	Inactive	cnst	1000			0			fold_induction	Bisphenol A
ATG_Sp1_CIS_up	80-05-7	Inactive	cnst	1000			0			fold_induction	Bisphenol A
ATG_SREBP_CIS_up	80-05-7	Active	hill	6.56	0.487	0.817	0	0.487	1.07	fold_induction	Bisphenol A
ATG_STAT3_CIS_up	80-05-7	Inactive	cnst	1000			0			fold_induction	Bisphenol A
ATG_TA_CIS_up	80-05-7	Active	hill	78.8	1.11	1.9	0	1.11	8	fold_induction	Bisphenol A
ATG_TAL_CIS_up	80-05-7	Inactive	cnst	1000			0			fold_induction	Bisphenol A
ATG_TCF_b_cat_CIS_up	80-05-7	Inactive	cnst	1000			0			fold_induction	Bisphenol A
ATG_TGFb_CIS_up	80-05-7	Inactive	cnst	1000			0			fold_induction	Bisphenol A
ATG_THRa1_TRANS_up	80-05-7	Inactive	cnst	1000			0			fold_induction	Bisphenol A
ATG_VDR_TRANS_up	80-05-7	Inactive	cnst	1000			0			fold_induction	Bisphenol A
ATG_VDRE_CIS_up	80-05-7	Active	gnls	8.06	1.75	0.906	0	1.75	1.25	fold_induction	Bisphenol A
ATG_Xbp1_CIS_up	80-05-7	Active	hill	109	2.03	2.04	0	2.03	2.62	fold_induction	Bisphenol A
ATG_XTT_Cytotoxicity_up	80-05-7	Inactive	cnst	1000			0			percent_activity	Bisphenol A
BSK_3C_Eselectin_down	80-05-7	Inactive	cnst	1000			0			fold_induction	Bisphenol A
BSK_3C_Eselectin_up	80-05-7	Inactive	cnst	1000			0			fold_induction	Bisphenol A
BSK_3C_HLADR_down	80-05-7	Inactive	cnst	1000			0			fold_induction	Bisphenol A
BSK_3C_HLADR_up	80-05-7	Inactive	cnst	1000			0			fold_induction	Bisphenol A
BSK_3C_ICAM1_down	80-05-7	Inactive	cnst	1000			0			fold_induction	Bisphenol A
BSK_3C_ICAM1_up	80-05-7	Inactive	cnst	1000			0			fold_induction	Bisphenol A
BSK_3C_IL8_down	80-05-7	Inactive	cnst	1000			0			fold_induction	Bisphenol A
BSK_3C_IL8_up	80-05-7	Inactive	cnst	1000			0			fold_induction	Bisphenol A
BSK_3C_MCP1_down	80-05-7	Inactive	cnst	1000			0			fold_induction	Bisphenol A
BSK_3C_MCP1_up	80-05-7	Inactive	cnst	1000			0			fold_induction	Bisphenol A
BSK_3C_MIG_down	80-05-7	Inactive	cnst	1000			0			fold_induction	Bisphenol A
BSK_3C_MIG_up	80-05-7	Inactive	cnst	1000			0			fold_induction	Bisphenol A
BSK_3C_Proliferation_down	80-05-7	Active	hill	11.2	0.196	1.05	0	0.196	8	fold_induction	Bisphenol A
BSK_3C_Proliferation_up	80-05-7	Inactive	cnst	1000			0			fold_induction	Bisphenol A
BSK_3C_SRB_down	80-05-7	Inactive	cnst	1000			0			fold_induction	Bisphenol A
BSK_3C_SRB_up	80-05-7	Inactive	cnst	1000			0			fold_induction	Bisphenol A
BSK_3C_Thrombomodulin_down	80-05-7	Inactive	cnst	1000			0			fold_induction	Bisphenol A
BSK_3C_Thrombomodulin_up	80-05-7	Inactive	cnst	1000			0			fold_induction	Bisphenol A
BSK_3C_TissueFactor_down	80-05-7	Inactive	cnst	1000			0			fold_induction	Bisphenol A
BSK_3C_TissueFactor_up	80-05-7	Inactive	cnst	1000			0			fold_induction	Bisphenol A
BSK_3C_uPAR_down	80-05-7	Inactive	cnst	1000			0			fold_induction	Bisphenol A
BSK_3C_uPAR_up	80-05-7	Inactive	cnst	1000			0			fold_induction	Bisphenol A
BSK_3C_VCAM1_down	80-05-7	Inactive	cnst	1000			0			fold_induction	Bisphenol A
BSK_3C_VCAM1_up	80-05-7	Inactive	cnst	1000			0			fold_induction	Bisphenol A
BSK_3C_Vis_down	80-05-7	Active	hill	32.7	0.15	1.51	0	0.15	7.94	fold_induction	Bisphenol A
BSK_3C_Vis_up	80-05-7	Inactive	cnst	1000			0			fold_induction	Bisphenol A
BSK_4H_Eotaxin3_down	80-05-7	Inactive	cnst	1000			0			fold_induction	Bisphenol A
BSK_4H_Eotaxin3_up	80-05-7	Inactive	cnst	1000			0			fold_induction	Bisphenol A
BSK_4H_MCP1_down	80-05-7	Active	hill	11.8	0.2	1.07	0	0.2	8	fold_induction	Bisphenol A
BSK_4H_MCP1_up	80-05-7	Inactive	cnst	1000			0			fold_induction	Bisphenol A
BSK_4H_Pselectin_down	80-05-7	Inactive	cnst	1000			0			fold_induction	Bisphenol A
BSK_4H_Pselectin_up	80-05-7	Inactive	cnst	1000			0			fold_induction	Bisphenol A
BSK_4H_SRB_down	80-05-7	Inactive	cnst	1000			0			fold_induction	Bisphenol A
BSK_4H_SRB_up	80-05-7	Inactive	cnst	1000			0			fold_induction	Bisphenol A
BSK_4H_uPAR_down	80-05-7	Inactive	cnst	1000			0			fold_induction	Bisphenol A
BSK_4H_uPAR_up	80-05-7	Inactive	cnst	1000			0			fold_induction	Bisphenol A
BSK_4H_VCAM1_down	80-05-7	Active	hill	5.78	0.119	0.762	0	0.119	2.19	fold_induction	Bisphenol A
BSK_4H_VCAM1_up	80-05-7	Inactive	cnst	1000			0			fold_induction	Bisphenol A
BSK_4H_VEGFRII_down	80-05-7	Inactive	cnst	1000			0			fold_induction	Bisphenol A
BSK_4H_VEGFRII_up	80-05-7	Inactive	cnst	1000			0			fold_induction	Bisphenol A
BSK_BE3C_HLADR_down	80-05-7	Inactive	cnst	1000			0			fold_induction	Bisphenol A
BSK_BE3C_HLADR_up	80-05-7	Inactive	cnst	1000			0			fold_induction	Bisphenol A
BSK_BE3C_IL1a_down	80-05-7	Inactive	cnst	1000			0			fold_induction	Bisphenol A
BSK_BE3C_IL1a_up	80-05-7	Inactive	cnst	1000			0			fold_induction	Bisphenol A
BSK_BE3C_IP10_down	80-05-7	Inactive	cnst	1000			0			fold_induction	Bisphenol A
BSK_BE3C_IP10_up	80-05-7	Inactive	cnst	1000			0			fold_induction	Bisphenol A
BSK_BE3C_MIG_down	80-05-7	Inactive	cnst	1000			0			fold_induction	Bisphenol A
BSK_BE3C_MIG_up	80-05-7	Inactive	cnst	1000			0			fold_induction	Bisphenol A
BSK_BE3C_MMP1_down	80-05-7	Inactive	cnst	1000			0			fold_induction	Bisphenol A
BSK_BE3C_MMP1_up	80-05-7	Inactive	cnst	1000			0			fold_induction	Bisphenol A
BSK_BE3C_PAI1_down	80-05-7	Inactive	cnst	1000			0			fold_induction	Bisphenol A
BSK_BE3C_PAI1_up	80-05-7	Inactive	cnst	1000			0			fold_induction	Bisphenol A
BSK_BE3C_SRB_down	80-05-7	Inactive	cnst	1000			0			fold_induction	Bisphenol A
BSK_BE3C_SRB_up	80-05-7	Inactive	cnst	1000			0			fold_induction	Bisphenol A
BSK_BE3C_TGFb1_down	80-05-7	Inactive	cnst	1000			0			fold_induction	Bisphenol A
BSK_BE3C_TGFb1_up	80-05-7	Inactive	cnst	1000			0			fold_induction	Bisphenol A
BSK_BE3C_tPA_down	80-05-7	Inactive	cnst	1000			0			fold_induction	Bisphenol A
BSK_BE3C_tPA_up	80-05-7	Inactive	cnst	1000			0			fold_induction	Bisphenol A
BSK_BE3C_uPA_down	80-05-7	Inactive	cnst	1000			0			fold_induction	Bisphenol A
BSK_BE3C_uPA_up	80-05-7	Inactive	cnst	1000			0			fold_induction	Bisphenol A
BSK_BE3C_uPAR_down	80-05-7	Inactive	cnst	1000			0			fold_induction	Bisphenol A
BSK_BE3C_uPAR_up	80-05-7	Inactive	cnst	1000			0			fold_induction	Bisphenol A
BSK_CASM3C_HLADR_down	80-05-7	Inactive	cnst	1000			0			fold_induction	Bisphenol A
BSK_CASM3C_HLADR_up	80-05-7	Inactive	cnst	1000			0			fold_induction	Bisphenol A
BSK_CASM3C_IL6_down	80-05-7	Inactive	cnst	1000			0			fold_induction	Bisphenol A
BSK_CASM3C_IL6_up	80-05-7	Inactive	cnst	1000			0			fold_induction	Bisphenol A
BSK_CASM3C_IL8_down	80-05-7	Inactive	cnst	1000			0			fold_induction	Bisphenol A
BSK_CASM3C_IL8_up	80-05-7	Inactive	cnst	1000			0			fold_induction	Bisphenol A
BSK_CASM3C_LDLR_down	80-05-7	Inactive	cnst	1000			0			fold_induction	Bisphenol A
BSK_CASM3C_LDLR_up	80-05-7	Inactive	cnst	1000			0			fold_induction	Bisphenol A
BSK_CASM3C_MCP1_down	80-05-7	Inactive	cnst	1000			0			fold_induction	Bisphenol A
BSK_CASM3C_MCP1_up	80-05-7	Inactive	cnst	1000			0			fold_induction	Bisphenol A
BSK_CASM3C_MCSF_down	80-05-7	Inactive	cnst	1000			0			fold_induction	Bisphenol A
BSK_CASM3C_MCSF_up	80-05-7	Inactive	cnst	1000			0			fold_induction	Bisphenol A
BSK_CASM3C_MIG_down	80-05-7	Inactive	cnst	1000			0			fold_induction	Bisphenol A
BSK_CASM3C_MIG_up	80-05-7	Inactive	cnst	1000			0			fold_induction	Bisphenol A
BSK_CASM3C_Proliferation_down	80-05-7	Active	hill	9.42	0.1	0.974	0	0.1	0.816	fold_induction	Bisphenol A
BSK_CASM3C_Proliferation_up	80-05-7	Inactive	cnst	1000			0			fold_induction	Bisphenol A
BSK_CASM3C_SAA_down	80-05-7	Inactive	cnst	1000			0			fold_induction	Bisphenol A
BSK_CASM3C_SAA_up	80-05-7	Inactive	cnst	1000			0			fold_induction	Bisphenol A
BSK_CASM3C_SRB_down	80-05-7	Inactive	cnst	1000			0			fold_induction	Bisphenol A
BSK_CASM3C_SRB_up	80-05-7	Inactive	cnst	1000			0			fold_induction	Bisphenol A
BSK_CASM3C_Thrombomodulin_down	80-05-7	Inactive	cnst	1000			0			fold_induction	Bisphenol A
BSK_CASM3C_Thrombomodulin_up	80-05-7	Inactive	cnst	1000			0			fold_induction	Bisphenol A
BSK_CASM3C_TissueFactor_down	80-05-7	Inactive	cnst	1000			0			fold_induction	Bisphenol A
BSK_CASM3C_TissueFactor_up	80-05-7	Inactive	cnst	1000			0			fold_induction	Bisphenol A
BSK_CASM3C_uPAR_down	80-05-7	Inactive	cnst	1000			0			fold_induction	Bisphenol A
BSK_CASM3C_uPAR_up	80-05-7	Inactive	cnst	1000			0			fold_induction	Bisphenol A
BSK_CASM3C_VCAM1_down	80-05-7	Inactive	cnst	1000			0			fold_induction	Bisphenol A
BSK_CASM3C_VCAM1_up	80-05-7	Inactive	cnst	1000			0			fold_induction	Bisphenol A
BSK_hDFCGF_CollagenIII_down	80-05-7	Active	hill	9.96	0.254	0.998	0	0.254	0.695	fold_induction	Bisphenol A
BSK_hDFCGF_CollagenIII_up	80-05-7	Inactive	cnst	1000			0			fold_induction	Bisphenol A
BSK_hDFCGF_EGFR_down	80-05-7	Inactive	cnst	1000			0			fold_induction	Bisphenol A
BSK_hDFCGF_EGFR_up	80-05-7	Inactive	cnst	1000			0			fold_induction	Bisphenol A
BSK_hDFCGF_IL8_down	80-05-7	Inactive	cnst	1000			0			fold_induction	Bisphenol A
BSK_hDFCGF_IL8_up	80-05-7	Inactive	cnst	1000			0			fold_induction	Bisphenol A
BSK_hDFCGF_IP10_down	80-05-7	Active	hill	11.1	0.189	1.05	0	0.189	8	fold_induction	Bisphenol A
BSK_hDFCGF_IP10_up	80-05-7	Inactive	cnst	1000			0			fold_induction	Bisphenol A
BSK_hDFCGF_MCSF_down	80-05-7	Inactive	cnst	1000			0			fold_induction	Bisphenol A
BSK_hDFCGF_MCSF_up	80-05-7	Inactive	cnst	1000			0			fold_induction	Bisphenol A
BSK_hDFCGF_MIG_down	80-05-7	Inactive	cnst	1000			0			fold_induction	Bisphenol A
BSK_hDFCGF_MIG_up	80-05-7	Inactive	cnst	1000			0			fold_induction	Bisphenol A
BSK_hDFCGF_MMP1_down	80-05-7	Inactive	cnst	1000			0			fold_induction	Bisphenol A
BSK_hDFCGF_MMP1_up	80-05-7	Inactive	cnst	1000			0			fold_induction	Bisphenol A
BSK_hDFCGF_PAI1_down	80-05-7	Inactive	cnst	1000			0			fold_induction	Bisphenol A
BSK_hDFCGF_PAI1_up	80-05-7	Inactive	cnst	1000			0			fold_induction	Bisphenol A
BSK_hDFCGF_Proliferation_down	80-05-7	Active	hill	11.7	0.22	1.07	0	0.22	8	fold_induction	Bisphenol A
BSK_hDFCGF_Proliferation_up	80-05-7	Inactive	cnst	1000			0			fold_induction	Bisphenol A
BSK_hDFCGF_SRB_down	80-05-7	Inactive	cnst	1000			0			fold_induction	Bisphenol A
BSK_hDFCGF_SRB_up	80-05-7	Inactive	cnst	1000			0			fold_induction	Bisphenol A
BSK_hDFCGF_TIMP1_down	80-05-7	Inactive	cnst	1000			0			fold_induction	Bisphenol A
BSK_hDFCGF_TIMP1_up	80-05-7	Inactive	cnst	1000			0			fold_induction	Bisphenol A
BSK_hDFCGF_VCAM1_down	80-05-7	Active	hill	20.4	0.204	1.31	0	0.204	2.15	fold_induction	Bisphenol A
BSK_hDFCGF_VCAM1_up	80-05-7	Inactive	cnst	1000			0			fold_induction	Bisphenol A
BSK_KF3CT_ICAM1_down	80-05-7	Inactive	cnst	1000			0			fold_induction	Bisphenol A
BSK_KF3CT_ICAM1_up	80-05-7	Inactive	cnst	1000			0			fold_induction	Bisphenol A
BSK_KF3CT_IL1a_down	80-05-7	Inactive	cnst	1000			0			fold_induction	Bisphenol A
BSK_KF3CT_IL1a_up	80-05-7	Inactive	cnst	1000			0			fold_induction	Bisphenol A
BSK_KF3CT_IP10_down	80-05-7	Inactive	cnst	1000			0			fold_induction	Bisphenol A
BSK_KF3CT_IP10_up	80-05-7	Inactive	cnst	1000			0			fold_induction	Bisphenol A
BSK_KF3CT_MCP1_down	80-05-7	Inactive	cnst	1000			0			fold_induction	Bisphenol A
BSK_KF3CT_MCP1_up	80-05-7	Inactive	cnst	1000			0			fold_induction	Bisphenol A
BSK_KF3CT_MMP9_down	80-05-7	Inactive	cnst	1000			0			fold_induction	Bisphenol A
BSK_KF3CT_MMP9_up	80-05-7	Inactive	cnst	1000			0			fold_induction	Bisphenol A
BSK_KF3CT_SRB_down	80-05-7	Inactive	cnst	1000			0			fold_induction	Bisphenol A
BSK_KF3CT_SRB_up	80-05-7	Inactive	cnst	1000			0			fold_induction	Bisphenol A
BSK_KF3CT_TGFb1_down	80-05-7	Inactive	cnst	1000			0			fold_induction	Bisphenol A
BSK_KF3CT_TGFb1_up	80-05-7	Inactive	cnst	1000			0			fold_induction	Bisphenol A
BSK_KF3CT_TIMP2_down	80-05-7	Inactive	cnst	1000			0			fold_induction	Bisphenol A
BSK_KF3CT_TIMP2_up	80-05-7	Inactive	cnst	1000			0			fold_induction	Bisphenol A
BSK_KF3CT_uPA_down	80-05-7	Inactive	cnst	1000			0			fold_induction	Bisphenol A
BSK_KF3CT_uPA_up	80-05-7	Inactive	cnst	1000			0			fold_induction	Bisphenol A
BSK_LPS_CD40_down	80-05-7	Inactive	cnst	1000			0			fold_induction	Bisphenol A
BSK_LPS_CD40_up	80-05-7	Inactive	cnst	1000			0			fold_induction	Bisphenol A
BSK_LPS_Eselectin_down	80-05-7	Inactive	cnst	1000			0			fold_induction	Bisphenol A
BSK_LPS_Eselectin_up	80-05-7	Inactive	cnst	1000			0			fold_induction	Bisphenol A
BSK_LPS_IL1a_down	80-05-7	Inactive	cnst	1000			0			fold_induction	Bisphenol A
BSK_LPS_IL1a_up	80-05-7	Inactive	cnst	1000			0			fold_induction	Bisphenol A
BSK_LPS_IL8_down	80-05-7	Inactive	cnst	1000			0			fold_induction	Bisphenol A
BSK_LPS_IL8_up	80-05-7	Inactive	cnst	1000			0			fold_induction	Bisphenol A
BSK_LPS_MCP1_down	80-05-7	Inactive	cnst	1000			0			fold_induction	Bisphenol A
BSK_LPS_MCP1_up	80-05-7	Inactive	cnst	1000			0			fold_induction	Bisphenol A
BSK_LPS_MCSF_down	80-05-7	Inactive	cnst	1000			0			fold_induction	Bisphenol A
BSK_LPS_MCSF_up	80-05-7	Inactive	cnst	1000			0			fold_induction	Bisphenol A
BSK_LPS_PGE2_down	80-05-7	Active	hill	13	0.345	1.11	0	0.345	0.827	fold_induction	Bisphenol A
BSK_LPS_PGE2_up	80-05-7	Inactive	cnst	1000			0			fold_induction	Bisphenol A
BSK_LPS_SRB_down	80-05-7	Inactive	cnst	1000			0			fold_induction	Bisphenol A
BSK_LPS_SRB_up	80-05-7	Inactive	cnst	1000			0			fold_induction	Bisphenol A
BSK_LPS_TissueFactor_down	80-05-7	Inactive	cnst	1000			0			fold_induction	Bisphenol A
BSK_LPS_TissueFactor_up	80-05-7	Inactive	cnst	1000			0			fold_induction	Bisphenol A
BSK_LPS_TNFa_down	80-05-7	Inactive	cnst	1000			0			fold_induction	Bisphenol A
BSK_LPS_TNFa_up	80-05-7	Inactive	cnst	1000			0			fold_induction	Bisphenol A
BSK_LPS_VCAM1_down	80-05-7	Active	hill	12.1	0.107	1.08	0	0.107	8	fold_induction	Bisphenol A
BSK_LPS_VCAM1_up	80-05-7	Inactive	cnst	1000			0			fold_induction	Bisphenol A
BSK_SAg_CD38_down	80-05-7	Inactive	cnst	1000			0			fold_induction	Bisphenol A
BSK_SAg_CD38_up	80-05-7	Inactive	cnst	1000			0			fold_induction	Bisphenol A
BSK_SAg_CD40_down	80-05-7	Active	gnls	3.39	0.166	0.53	0	0.166	1.35	fold_induction	Bisphenol A
BSK_SAg_CD40_up	80-05-7	Inactive	cnst	1000			0			fold_induction	Bisphenol A
BSK_SAg_CD69_down	80-05-7	Active	hill	5.33	0.138	0.727	0	0.138	0.377	fold_induction	Bisphenol A
BSK_SAg_CD69_up	80-05-7	Inactive	cnst	1000			0			fold_induction	Bisphenol A
BSK_SAg_Eselectin_down	80-05-7	Inactive	cnst	1000			0			fold_induction	Bisphenol A
BSK_SAg_Eselectin_up	80-05-7	Inactive	cnst	1000			0			fold_induction	Bisphenol A
BSK_SAg_IL8_down	80-05-7	Inactive	cnst	1000			0			fold_induction	Bisphenol A
BSK_SAg_IL8_up	80-05-7	Inactive	cnst	1000			0			fold_induction	Bisphenol A
BSK_SAg_MCP1_down	80-05-7	Inactive	cnst	1000			0			fold_induction	Bisphenol A
BSK_SAg_MCP1_up	80-05-7	Inactive	cnst	1000			0			fold_induction	Bisphenol A
BSK_SAg_MIG_down	80-05-7	Inactive	cnst	1000			0			fold_induction	Bisphenol A
BSK_SAg_MIG_up	80-05-7	Inactive	cnst	1000			0			fold_induction	Bisphenol A
BSK_SAg_PBMCCytotoxicity_down	80-05-7	Inactive	cnst	1000			0			fold_induction	Bisphenol A
BSK_SAg_PBMCCytotoxicity_up	80-05-7	Inactive	cnst	1000			0			fold_induction	Bisphenol A
BSK_SAg_Proliferation_down	80-05-7	Active	hill	15.5	0.222	1.19	0	0.222	1.11	fold_induction	Bisphenol A
BSK_SAg_Proliferation_up	80-05-7	Inactive	cnst	1000			0			fold_induction	Bisphenol A
BSK_SAg_SRB_down	80-05-7	Inactive	cnst	1000			0			fold_induction	Bisphenol A
BSK_SAg_SRB_up	80-05-7	Inactive	cnst	1000			0			fold_induction	Bisphenol A
NVS_ADME_hCYP19A1	80-05-7	Inactive	cnst	1000			0			percent_activity	Bisphenol A
NVS_ADME_hCYP19A1_Activator	80-05-7	Inactive	cnst	1000			0			percent_activity	Bisphenol A
NVS_ADME_hCYP1A1	80-05-7	Active	hill	5.85	83.5	0.767	0	83.5	0.974	percent_activity	Bisphenol A
NVS_ADME_hCYP1A1_Activator	80-05-7	Inactive	cnst	1000			0			percent_activity	Bisphenol A
NVS_ADME_hCYP2B6	80-05-7	Active	hill	11.5	87.6	1.06	0	87.6	2.9	percent_activity	Bisphenol A
NVS_ADME_hCYP2B6_Activator	80-05-7	Inactive	cnst	1000			0			percent_activity	Bisphenol A
NVS_ADME_hCYP2C18	80-05-7	Active	hill	6.35	104	0.803	0	104	2.65	percent_activity	Bisphenol A
NVS_ADME_hCYP2C18_Activator	80-05-7	Inactive	cnst	1000			0			percent_activity	Bisphenol A
NVS_ADME_hCYP2C19	80-05-7	Inactive	cnst	1000			0			percent_activity	Bisphenol A
NVS_ADME_hCYP2C19_Activator	80-05-7	Active	hill	5.6	135	0.748	0	135	0.919	percent_activity	Bisphenol A
NVS_ADME_hCYP2C9	80-05-7	Active	hill	5.17	89.7	0.713	0	89.7	2.93	percent_activity	Bisphenol A
NVS_ADME_hCYP2C9_Activator	80-05-7	Inactive	cnst	1000			0			percent_activity	Bisphenol A
NVS_ADME_hCYP2J2	80-05-7	Active	hill	5.3	81.1	0.724	0	81.1	0.823	percent_activity	Bisphenol A
NVS_ADME_hCYP2J2_Activator	80-05-7	Inactive	cnst	1000			0			percent_activity	Bisphenol A
NVS_ADME_hCYP4F12	80-05-7	Active	hill	3.95	45.9	0.596	0	45.9	1.85	percent_activity	Bisphenol A
NVS_ADME_hCYP4F12_Activator	80-05-7	Inactive	cnst	1000			0			percent_activity	Bisphenol A
NVS_ADME_rCYP2A1	80-05-7	Active	hill	2.96	87.6	0.471	0	87.6	0.965	percent_activity	Bisphenol A
NVS_ADME_rCYP2A1_Activator	80-05-7	Inactive	cnst	1000			0			percent_activity	Bisphenol A
NVS_ADME_rCYP2A2	80-05-7	Active	hill	3.2	94.3	0.505	0	94.3	2.23	percent_activity	Bisphenol A
NVS_ADME_rCYP2A2_Activator	80-05-7	Inactive	cnst	1000			0			percent_activity	Bisphenol A
NVS_ADME_rCYP2C11	80-05-7	Active	hill	0.665	93.1	-0.177	0	93.1	1.22	percent_activity	Bisphenol A
NVS_ADME_rCYP2C11_Activator	80-05-7	Inactive	cnst	1000			0			percent_activity	Bisphenol A
NVS_ADME_rCYP2C12	80-05-7	Active	hill	8.12	34.8	0.91	0	34.8	3.33	percent_activity	Bisphenol A
NVS_ADME_rCYP2C12_Activator	80-05-7	Inactive	cnst	1000			0			percent_activity	Bisphenol A
NVS_ADME_rCYP2C13	80-05-7	Active	hill	2.54	82.9	0.404	0	82.9	1.6	percent_activity	Bisphenol A
NVS_ADME_rCYP2C13_Activator	80-05-7	Inactive	cnst	1000			0			percent_activity	Bisphenol A
NVS_ADME_rCYP2D1	80-05-7	Active	hill	11.4	52.8	1.06	0	52.8	2.84	percent_activity	Bisphenol A
NVS_ADME_rCYP2D1_Activator	80-05-7	Inactive	cnst	1000			0			percent_activity	Bisphenol A
NVS_ADME_rCYP3A1	80-05-7	Active	hill	10.1	44.2	1	0	44.2	2.22	percent_activity	Bisphenol A
NVS_ADME_rCYP3A1_Activator	80-05-7	Inactive	cnst	1000			0			percent_activity	Bisphenol A
NVS_ADME_rCYP3A2	80-05-7	Active	hill	8.9	37.7	0.949	0	37.7	2.69	percent_activity	Bisphenol A
NVS_ADME_rCYP3A2_Activator	80-05-7	Inactive	cnst	1000			0			percent_activity	Bisphenol A
NVS_ENZ_hCASP8	80-05-7	Inactive	cnst	1000			0			percent_activity	Bisphenol A
NVS_ENZ_hCASP8_Activator	80-05-7	Inactive	cnst	1000			0			percent_activity	Bisphenol A
NVS_ENZ_hCK1D	80-05-7	Active	hill	20.5	30.2	1.31	0	30.2	7.99	percent_activity	Bisphenol A
NVS_ENZ_hCK1D_Activator	80-05-7	Inactive	cnst	1000			0			percent_activity	Bisphenol A
NVS_ENZ_hEGFR	80-05-7	Inactive	cnst	1000			0			percent_activity	Bisphenol A
NVS_ENZ_hEGFR_Activator	80-05-7	Inactive	cnst	1000			0			percent_activity	Bisphenol A
NVS_ENZ_hEphA2	80-05-7	Inactive	cnst	1000			0			percent_activity	Bisphenol A
NVS_ENZ_hEphA2_Activator	80-05-7	Inactive	cnst	1000			0			percent_activity	Bisphenol A
NVS_ENZ_hES	80-05-7	Inactive	cnst	1000			0			percent_activity	Bisphenol A
NVS_ENZ_hES_Activator	80-05-7	Inactive	cnst	1000			0			percent_activity	Bisphenol A
NVS_ENZ_hFGFR1	80-05-7	Inactive	hill	1000	4.62	-0.604	0	4.62	8	percent_activity	Bisphenol A
NVS_ENZ_hFGFR1_Activator	80-05-7	Inactive	cnst	1000			0			percent_activity	Bisphenol A
NVS_ENZ_hIKKa	80-05-7	Inactive	gnls	1000	7.02	0.691	0	7.02	8	percent_activity	Bisphenol A
NVS_ENZ_hIKKa_Activator	80-05-7	Inactive	cnst	1000			0			percent_activity	Bisphenol A
NVS_ENZ_hJak2	80-05-7	Inactive	hill	1000	17.2	1.4	0	17.2	2.17	percent_activity	Bisphenol A
NVS_ENZ_hJak2_Activator	80-05-7	Inactive	cnst	1000			0			percent_activity	Bisphenol A
NVS_ENZ_hMMP1	80-05-7	Inactive	cnst	1000			0			percent_activity	Bisphenol A
NVS_ENZ_hMMP1_Activator	80-05-7	Inactive	cnst	1000			0			percent_activity	Bisphenol A
NVS_ENZ_hMMP13	80-05-7	Active	hill	15.2	24.9	1.18	0	24.9	0.772	percent_activity	Bisphenol A
NVS_ENZ_hMMP13_Activator	80-05-7	Inactive	cnst	1000			0			percent_activity	Bisphenol A
NVS_ENZ_hMMP3	80-05-7	Active	gnls	0.49	41.1	-0.31	0	41.1	8	percent_activity	Bisphenol A
NVS_ENZ_hMMP3_Activator	80-05-7	Inactive	cnst	1000			0			percent_activity	Bisphenol A
NVS_ENZ_hMMP7	80-05-7	Inactive	gnls	1000	6.73	0.882	0	6.73	5.18	percent_activity	Bisphenol A
NVS_ENZ_hMMP7_Activator	80-05-7	Inactive	cnst	1000			0			percent_activity	Bisphenol A
NVS_ENZ_hNEK2	80-05-7	Inactive	cnst	1000			0			percent_activity	Bisphenol A
NVS_ENZ_hNEK2_Activator	80-05-7	Inactive	gnls	1000	13.6	0.965	0	13.6	7.88	percent_activity	Bisphenol A
NVS_ENZ_hPI3Ka	80-05-7	Active	hill	26	73.8	1.41	0	73.8	2.29	percent_activity	Bisphenol A
NVS_ENZ_hPI3Ka_Activator	80-05-7	Inactive	cnst	1000			0			percent_activity	Bisphenol A
NVS_ENZ_hPPM1A	80-05-7	Inactive	cnst	1000			0			percent_activity	Bisphenol A
NVS_ENZ_hPPM1A_Activator	80-05-7	Inactive	hill	1000	5.63	-0.606	0	5.63	0.501	percent_activity	Bisphenol A
NVS_ENZ_hPPP1CA	80-05-7	Inactive	cnst	1000			0			percent_activity	Bisphenol A
NVS_ENZ_hPPP1CA_Activator	80-05-7	Inactive	cnst	1000			0			percent_activity	Bisphenol A
NVS_ENZ_hPPP2CA	80-05-7	Inactive	cnst	1000			0			percent_activity	Bisphenol A
NVS_ENZ_hPPP2CA_Activator	80-05-7	Inactive	cnst	1000			0			percent_activity	Bisphenol A
NVS_ENZ_hPTPRB	80-05-7	Inactive	cnst	1000			0			percent_activity	Bisphenol A
NVS_ENZ_hPTPRB_Activator	80-05-7	Inactive	cnst	1000			0			percent_activity	Bisphenol A
NVS_ENZ_hPTPRC	80-05-7	Inactive	cnst	1000			0			percent_activity	Bisphenol A
NVS_ENZ_hPTPRC_Activator	80-05-7	Inactive	cnst	1000			0			percent_activity	Bisphenol A
NVS_ENZ_hROCK1	80-05-7	Inactive	cnst	1000			0			percent_activity	Bisphenol A
NVS_ENZ_hROCK1_Activator	80-05-7	Inactive	cnst	1000			0			percent_activity	Bisphenol A
NVS_ENZ_hSIRT1	80-05-7	Inactive	hill	1000	23.2	1.05	0	23.2	0.975	percent_activity	Bisphenol A
NVS_ENZ_hSIRT1_Activator	80-05-7	Inactive	cnst	1000			0			percent_activity	Bisphenol A
NVS_ENZ_hTrkA	80-05-7	Active	hill	21	43.6	1.32	0	43.6	1.74	percent_activity	Bisphenol A
NVS_ENZ_hTrkA_Activator	80-05-7	Inactive	cnst	1000			0			percent_activity	Bisphenol A
NVS_ENZ_oCOX1	80-05-7	Active	hill	41	31.1	1.61	0	31.1	8	percent_activity	Bisphenol A
NVS_ENZ_oCOX1_Activator	80-05-7	Inactive	hill	1000	4.2	-0.966	0	4.2	8	percent_activity	Bisphenol A
NVS_ENZ_oCOX2	80-05-7	Inactive	cnst	1000			0			percent_activity	Bisphenol A
NVS_ENZ_oCOX2_Activator	80-05-7	Inactive	cnst	1000			0			percent_activity	Bisphenol A
NVS_ENZ_rMAOAP	80-05-7	Inactive	cnst	1000			0			percent_activity	Bisphenol A
NVS_ENZ_rMAOAP_Activator	80-05-7	Inactive	cnst	1000			0			percent_activity	Bisphenol A
NVS_GPCR_g5HT4	80-05-7	Active	hill	28.2	80	1.45	0	80	0.731	percent_activity	Bisphenol A
NVS_GPCR_gLTB4	80-05-7	Active	hill	1.26	78.6	0.1	0	78.6	1.06	percent_activity	Bisphenol A
NVS_GPCR_gOpiateK	80-05-7	Active	hill	21.4	33.1	1.33	0	33.1	1.64	percent_activity	Bisphenol A
NVS_GPCR_h5HT6	80-05-7	Active	hill	2.87	92.5	0.457	0	92.5	0.707	percent_activity	Bisphenol A
NVS_GPCR_h5HT7	80-05-7	Active	hill	22.1	41.1	1.35	0	41.1	8	percent_activity	Bisphenol A
NVS_GPCR_hAdoRA1	80-05-7	Active	hill	2.04	76.2	0.311	0	76.2	0.447	percent_activity	Bisphenol A
NVS_GPCR_hAdra2C	80-05-7	Inactive	hill	1000	24	1.53	0	24	4.05	percent_activity	Bisphenol A
NVS_GPCR_hAdrb1	80-05-7	Active	hill	22.2	28	1.35	0	28	1.22	percent_activity	Bisphenol A
NVS_GPCR_hAdrb2	80-05-7	Inactive	gnls	1000	12.5	-1.11	0	12.5	8	percent_activity	Bisphenol A
NVS_GPCR_hAdrb3	80-05-7	Inactive	hill	1000	22.7	1.41	0	22.7	8	percent_activity	Bisphenol A
NVS_GPCR_hDRD1	80-05-7	Active	hill	19.1	27.3	1.28	0	27.3	1.49	percent_activity	Bisphenol A
NVS_GPCR_hLTB4_BLT1	80-05-7	Active	hill	28.4	37.7	1.45	0	37.7	2.75	percent_activity	Bisphenol A
NVS_GPCR_hOpiate_D1	80-05-7	Active	hill	15.7	70.1	1.2	0	70.1	1.31	percent_activity	Bisphenol A
NVS_GPCR_hOpiate_mu	80-05-7	Active	hill	9.34	54.2	0.97	0	54.2	2.66	percent_activity	Bisphenol A
NVS_GPCR_hTXA2	80-05-7	Active	hill	13.6	41.2	1.13	0	41.2	2.94	percent_activity	Bisphenol A
NVS_GPCR_mCKKBCentral	80-05-7	Active	hill	19.3	51.3	1.29	0	51.3	8	percent_activity	Bisphenol A
NVS_GPCR_p5HT2C	80-05-7	Active	hill	18.3	47.8	1.26	0	47.8	2.7	percent_activity	Bisphenol A
NVS_GPCR_rAdra2_NonSelective	80-05-7	Inactive	cnst	1000			0			percent_activity	Bisphenol A
NVS_GPCR_rmAdra2B	80-05-7	Active	hill	28.4	37.6	1.45	0	37.6	2.56	percent_activity	Bisphenol A
NVS_GPCR_rmMGluR1	80-05-7	Inactive	cnst	1000			0			percent_activity	Bisphenol A
NVS_GPCR_rOpiate_NonSelective	80-05-7	Active	hill	19.2	69.3	1.28	0	69.3	1.4	percent_activity	Bisphenol A
NVS_GPCR_rOpiate_NonSelectiveNa	80-05-7	Active	hill	17.1	83.4	1.23	0	83.4	1.09	percent_activity	Bisphenol A
NVS_GPCR_rOXT	80-05-7	Active	hill	15.9	40.2	1.2	0	40.2	0.427	percent_activity	Bisphenol A
NVS_GPCR_rVIP_NonSelective	80-05-7	Inactive	gnls	1000	27.8	-0.73	0	27.8	8	percent_activity	Bisphenol A
NVS_IC_rCaBTZCHL	80-05-7	Active	hill	32.7	39.8	1.51	0	39.8	3.77	percent_activity	Bisphenol A
NVS_IC_rCaDHPRCh_L	80-05-7	Inactive	hill	1000	21.7	1.31	0	21.7	1.1	percent_activity	Bisphenol A
NVS_IC_rNaCh_site2	80-05-7	Active	hill	32.8	52.3	1.52	0	52.3	3.79	percent_activity	Bisphenol A
NVS_LGIC_bGABAR_Agonist	80-05-7	Inactive	cnst	1000			0			percent_activity	Bisphenol A
NVS_LGIC_bGABARa1	80-05-7	Inactive	cnst	1000			0			percent_activity	Bisphenol A
NVS_LGIC_h5HT3	80-05-7	Inactive	cnst	1000			0			percent_activity	Bisphenol A
NVS_LGIC_rAMPA	80-05-7	Inactive	cnst	1000			0			percent_activity	Bisphenol A
NVS_LGIC_rGluNMDA_Agonist	80-05-7	Active	hill	17.5	34.6	1.24	0	34.6	1.3	percent_activity	Bisphenol A
NVS_LGIC_rNNR_BungSens	80-05-7	Inactive	cnst	1000			0			percent_activity	Bisphenol A
NVS_MP_hPBR	80-05-7	Inactive	cnst	1000			0			percent_activity	Bisphenol A
NVS_MP_rPBR	80-05-7	Active	hill	15.3	61.5	1.19	0	61.5	3.99	percent_activity	Bisphenol A
NVS_NR_bER	80-05-7	Active	hill	0.421	84.1	-0.376	0	84.1	1.18	percent_activity	Bisphenol A
NVS_NR_bPR	80-05-7	Active	hill	17	91.6	1.23	0	91.6	0.62	percent_activity	Bisphenol A
NVS_NR_cAR	80-05-7	Active	hill	18.8	70.2	1.27	0	70.2	1.2	percent_activity	Bisphenol A
NVS_NR_hAR	80-05-7	Active	hill	7.54	89.9	0.877	0	89.9	0.982	percent_activity	Bisphenol A
NVS_NR_hCAR_Antagonist	80-05-7	Active	hill	0.0894	87.6	-1.05	0	87.6	0.859	percent_activity	Bisphenol A
NVS_NR_hER	80-05-7	Active	hill	0.608	94	-0.216	0	94	0.961	percent_activity	Bisphenol A
NVS_NR_hFXR_Agonist	80-05-7	Inactive	cnst	1000			0			percent_activity	Bisphenol A
NVS_NR_hFXR_Antagonist	80-05-7	Active	hill	16.4	48.7	1.22	0	48.7	0.862	percent_activity	Bisphenol A
NVS_NR_hGR	80-05-7	Active	hill	5.04	100	0.702	0	100	0.941	percent_activity	Bisphenol A
NVS_NR_hPPARa	80-05-7	Active	gnls	0.105	49.2	-0.979	0	49.2	8	percent_activity	Bisphenol A
NVS_NR_hPPARg	80-05-7	Inactive	cnst	1000			0			percent_activity	Bisphenol A
NVS_NR_hPR	80-05-7	Active	hill	23.3	32	1.37	0	32	8	percent_activity	Bisphenol A
NVS_NR_hPXR	80-05-7	Active	hill	12.3	64.2	1.09	0	64.2	0.773	percent_activity	Bisphenol A
NVS_NR_hRAR_Antagonist	80-05-7	Inactive	cnst	1000			0			percent_activity	Bisphenol A
NVS_NR_hTRa_Antagonist	80-05-7	Inactive	cnst	1000			0			percent_activity	Bisphenol A
NVS_NR_mERa	80-05-7	Active	hill	0.87	88.5	-0.0602	0	88.5	0.758	percent_activity	Bisphenol A
NVS_NR_rAR	80-05-7	Active	hill	18.9	50.3	1.28	0	50.3	8	percent_activity	Bisphenol A
NVS_NR_rMR	80-05-7	Inactive	cnst	1000			0			percent_activity	Bisphenol A
NVS_OR_gSIGMA_NonSelective	80-05-7	Inactive	hill	1000	11.3	0.518	0	11.3	1.23	percent_activity	Bisphenol A
NVS_TR_gDAT	80-05-7	Active	hill	10.1	92.2	1	0	92.2	0.852	percent_activity	Bisphenol A
NVS_TR_hDAT	80-05-7	Active	hill	7.64	101	0.883	0	101	0.939	percent_activity	Bisphenol A
NVS_TR_hNET	80-05-7	Active	hill	19.9	47.1	1.3	0	47.1	8	percent_activity	Bisphenol A
NVS_TR_rNET	80-05-7	Inactive	cnst	1000			0			percent_activity	Bisphenol A
NVS_TR_rVMAT2	80-05-7	Active	hill	11.8	85.1	1.07	0	85.1	2.77	percent_activity	Bisphenol A
OT_AR_ARELUC_AG_1440	80-05-7	Inactive	cnst	1000			0			percent_activity	Bisphenol A
OT_AR_ARSRC1_0480	80-05-7	Inactive	hill	1000	26.1	1.75	0	26.1	1.96	percent_activity	Bisphenol A
OT_AR_ARSRC1_0960	80-05-7	Active	hill	53.9	44.1	1.73	0	44.1	1.98	percent_activity	Bisphenol A
OT_ER_ERaERa_0480	80-05-7	Active	gnls	5.32	171	0.726	0	171	1.41	percent_activity	Bisphenol A
OT_ER_ERaERa_1440	80-05-7	Active	gnls	3.94	239	0.596	0	239	2.22	percent_activity	Bisphenol A
OT_ER_ERaERb_0480	80-05-7	Active	gnls	1.05	173	0.0214	0	173	1.21	percent_activity	Bisphenol A
OT_ER_ERaERb_1440	80-05-7	Active	hill	1.88	254	0.275	0	254	1.21	percent_activity	Bisphenol A
OT_ER_ERbERb_0480	80-05-7	Active	gnls	0.515	113	-0.289	0	113	1.91	percent_activity	Bisphenol A
OT_ER_ERbERb_1440	80-05-7	Active	gnls	0.518	162	-0.285	0	162	1.92	percent_activity	Bisphenol A
OT_ERa_EREGFP_0120	80-05-7	Active	hill	0.738	103	-0.132	0	103	1.77	percent_activity	Bisphenol A
OT_ERa_EREGFP_0480	80-05-7	Active	gnls	0.822	88.3	-0.0853	0	88.3	2.73	percent_activity	Bisphenol A
OT_FXR_FXRSRC1_0480	80-05-7	Active	hill	31.6	51.9	1.5	0	51.9	5.81	percent_activity	Bisphenol A
OT_FXR_FXRSRC1_1440	80-05-7	Active	hill	18.1	60.5	1.26	0	60.5	7.97	percent_activity	Bisphenol A
OT_NURR1_NURR1RXRa_0480	80-05-7	Inactive	cnst	1000			0			percent_activity	Bisphenol A
OT_NURR1_NURR1RXRa_1440	80-05-7	Inactive	cnst	1000			0			percent_activity	Bisphenol A
OT_PPARg_PPARgSRC1_0480	80-05-7	Inactive	cnst	1000			0			percent_activity	Bisphenol A
OT_PPARg_PPARgSRC1_1440	80-05-7	Inactive	cnst	1000			0			percent_activity	Bisphenol A
Tox21_AhR	80-05-7	Inactive	hill	1000	20.1	1.63	0	20.1	1.4	percent_activity	Bisphenol A
Tox21_AR_BLA_Agonist_ratio	80-05-7	Inactive	cnst	1000			0			percent_activity	Bisphenol A
Tox21_AR_BLA_Antagonist_ratio	80-05-7	Active	hill	55	136	1.74	0	136	1.72	percent_activity	Bisphenol A
Tox21_AR_BLA_Antagonist_viability	80-05-7	Inactive	cnst	1000			0			percent_activity	Bisphenol A
Tox21_AR_LUC_MDAKB2_Agonist	80-05-7	Inactive	cnst	1000			0			percent_activity	Bisphenol A
Tox21_AR_LUC_MDAKB2_Antagonist	80-05-7	Active	hill	112	117	2.05	0	117	1.64	percent_activity	Bisphenol A
Tox21_ARE_BLA_agonist_ratio	80-05-7	Active	hill	62.4	105	1.8	0	105	0.824	percent_activity	Bisphenol A
Tox21_ARE_BLA_agonist_viability	80-05-7	Inactive	cnst	1000			0			percent_activity	Bisphenol A
Tox21_Aromatase_Inhibition	80-05-7	Inactive	hill	1000	72.7	2.05	0	72.7	8	percent_activity	Bisphenol A
Tox21_AutoFluor_HEK293_Cell_blue	80-05-7	Inactive	cnst	1000			0			percent_activity	Bisphenol A
Tox21_AutoFluor_HEK293_Cell_green	80-05-7	Inactive	cnst	1000			0			percent_activity	Bisphenol A
Tox21_AutoFluor_HEK293_Cell_red	80-05-7	Inactive	cnst	1000			0			percent_activity	Bisphenol A
Tox21_AutoFluor_HEK293_Media_blue	80-05-7	Inactive	cnst	1000			0			percent_activity	Bisphenol A
Tox21_AutoFluor_HEK293_Media_green	80-05-7	Inactive	cnst	1000			0			percent_activity	Bisphenol A
Tox21_AutoFluor_HEK293_Media_red	80-05-7	Inactive	cnst	1000			0			percent_activity	Bisphenol A
Tox21_AutoFluor_HEPG2_Cell_blue	80-05-7	Inactive	cnst	1000			0			percent_activity	Bisphenol A
Tox21_AutoFluor_HEPG2_Cell_green	80-05-7	Inactive	cnst	1000			0			percent_activity	Bisphenol A
Tox21_AutoFluor_HEPG2_Cell_red	80-05-7	Inactive	cnst	1000			0			percent_activity	Bisphenol A
Tox21_AutoFluor_HEPG2_Media_blue	80-05-7	Inactive	cnst	1000			0			percent_activity	Bisphenol A
Tox21_AutoFluor_HEPG2_Media_green	80-05-7	Inactive	cnst	1000			0			percent_activity	Bisphenol A
Tox21_AutoFluor_HEPG2_Media_red	80-05-7	Inactive	cnst	1000			0			percent_activity	Bisphenol A
Tox21_ELG1_LUC_Agonist	80-05-7	Inactive	cnst	1000			0			percent_activity	Bisphenol A
Tox21_ERa_BLA_Agonist_ratio	80-05-7	Active	gnls	1.37	31.8	0.136	0	31.8	1.65	percent_activity	Bisphenol A
Tox21_ERa_BLA_Antagonist_ratio	80-05-7	Active	hill	84.7	179	1.93	0	179	0.86	percent_activity	Bisphenol A
Tox21_ERa_BLA_Antagonist_viability	80-05-7	Inactive	cnst	1000			0			percent_activity	Bisphenol A
Tox21_ERa_LUC_BG1_Agonist	80-05-7	Active	gnls	0.408	99.2	-0.389	0	99.2	1.03	percent_activity	Bisphenol A
Tox21_ERa_LUC_BG1_Antagonist	80-05-7	Inactive	hill	1000	49.3	1.97	0	49.3	7.87	percent_activity	Bisphenol A
Tox21_ESRE_BLA_ratio	80-05-7	Inactive	cnst	1000			0			percent_activity	Bisphenol A
Tox21_ESRE_BLA_viability	80-05-7	Inactive	cnst	1000			0			percent_activity	Bisphenol A
Tox21_FXR_BLA_agonist_ratio	80-05-7	Inactive	hill	1000	7.7	1.53	0	7.7	3.64	percent_activity	Bisphenol A
Tox21_FXR_BLA_agonist_viability	80-05-7	Inactive	cnst	1000			0			percent_activity	Bisphenol A
Tox21_FXR_BLA_antagonist_ratio	80-05-7	Inactive	hill	1000	120	2.4	0	120	1.28	percent_activity	Bisphenol A
Tox21_FXR_BLA_antagonist_viability	80-05-7	Inactive	cnst	1000			0			percent_activity	Bisphenol A
Tox21_GR_BLA_Agonist_ratio	80-05-7	Inactive	cnst	1000			0			percent_activity	Bisphenol A
Tox21_GR_BLA_Antagonist_ratio	80-05-7	Active	hill	58.5	115	1.77	0	115	1.43	percent_activity	Bisphenol A
Tox21_GR_BLA_Antagonist_viability	80-05-7	Inactive	cnst	1000			0			percent_activity	Bisphenol A
Tox21_HSE_BLA_agonist_ratio	80-05-7	Inactive	cnst	1000			0			percent_activity	Bisphenol A
Tox21_HSE_BLA_agonist_viability	80-05-7	Inactive	cnst	1000			0			percent_activity	Bisphenol A
Tox21_MitochondrialToxicity_ratio	80-05-7	Active	hill	32.1	164	1.51	0	164	0.627	percent_activity	Bisphenol A
Tox21_MitochondrialToxicity_viability	80-05-7	Inactive	cnst	1000			0			percent_activity	Bisphenol A
Tox21_NFkB_BLA_agonist_ratio	80-05-7	Inactive	cnst	1000			0			percent_activity	Bisphenol A
Tox21_NFkB_BLA_agonist_viability	80-05-7	Inactive	cnst	1000			0			percent_activity	Bisphenol A
Tox21_p53_BLA_p1_ratio	80-05-7	Inactive	hill	1000	84	2.04	0	84	8	percent_activity	Bisphenol A
Tox21_p53_BLA_p1_viability	80-05-7	Inactive	cnst	1000			0			percent_activity	Bisphenol A
Tox21_p53_BLA_p2_ratio	80-05-7	Inactive	hill	1000	120	2.05	0	120	8	percent_activity	Bisphenol A
Tox21_p53_BLA_p2_viability	80-05-7	Inactive	cnst	1000			0			percent_activity	Bisphenol A
Tox21_p53_BLA_p3_ratio	80-05-7	Inactive	hill	1000	24	1.98	0	24	8	percent_activity	Bisphenol A
Tox21_p53_BLA_p3_viability	80-05-7	Inactive	cnst	1000			0			percent_activity	Bisphenol A
Tox21_p53_BLA_p4_ratio	80-05-7	Inactive	hill	1000	170	2.12	0	170	7.91	percent_activity	Bisphenol A
Tox21_p53_BLA_p4_viability	80-05-7	Inactive	hill	1000	97.5	2.45	0	97.5	1.63	percent_activity	Bisphenol A
Tox21_p53_BLA_p5_ratio	80-05-7	Inactive	hill	1000	37.7	2	0	37.7	8	percent_activity	Bisphenol A
Tox21_p53_BLA_p5_viability	80-05-7	Inactive	cnst	1000			0			percent_activity	Bisphenol A
Tox21_PPARd_BLA_agonist_ratio	80-05-7	Inactive	cnst	1000			0			percent_activity	Bisphenol A
Tox21_PPARd_BLA_Agonist_viability	80-05-7	Inactive	cnst	1000			0			percent_activity	Bisphenol A
Tox21_PPARd_BLA_antagonist_ratio	80-05-7	Active	hill	43.8	161	1.64	0	161	0.82	percent_activity	Bisphenol A
Tox21_PPARd_BLA_antagonist_viability	80-05-7	Inactive	cnst	1000			0			percent_activity	Bisphenol A
Tox21_PPARg_BLA_Agonist_ratio	80-05-7	Inactive	cnst	1000			0			percent_activity	Bisphenol A
Tox21_PPARg_BLA_antagonist_ratio	80-05-7	Active	hill	253	366	2.4	0	366	0.979	percent_activity	Bisphenol A
Tox21_PPARg_BLA_antagonist_viability	80-05-7	Inactive	cnst	1000			0			percent_activity	Bisphenol A
Tox21_TR_LUC_GH3_Agonist	80-05-7	Inactive	gnls	1000	2.04	-0.574	0	2.04	1.27	percent_activity	Bisphenol A
Tox21_TR_LUC_GH3_Antagonist	80-05-7	Active	hill	59.8	71.3	1.78	0	71.3	8	percent_activity	Bisphenol A
Tox21_VDR_BLA_agonist_ratio	80-05-7	Inactive	cnst	1000			0			percent_activity	Bisphenol A
Tox21_VDR_BLA_Agonist_viability	80-05-7	Inactive	cnst	1000			0			percent_activity	Bisphenol A
Tox21_VDR_BLA_antagonist_ratio	80-05-7	Inactive	cnst	1000			0			percent_activity	Bisphenol A
Tox21_VDR_BLA_antagonist_viability	80-05-7	Inactive	cnst	1000			0			percent_activity	Bisphenol A

## Sheet: BPS
Assay Endpoint	CASRN	Activity Call	Q	AC 50	Emax	Log AC 50	B	T	W	Data Type	Chemical Name
ACEA_T47D_80hr_Negative	80-09-1	Inactive	cnst	1000			0			percent_activity	4,4'-Sulfonyldiphenol
ACEA_T47D_80hr_Positive	80-09-1	Active	gnls	4.22	267	0.626	0	267	1.6	percent_activity	4,4'-Sulfonyldiphenol
ATG_Ahr_CIS_up	80-09-1	Inactive	cnst	1000			0			fold_induction	4,4'-Sulfonyldiphenol
ATG_AP_1_CIS_up	80-09-1	Inactive	cnst	1000			0			fold_induction	4,4'-Sulfonyldiphenol
ATG_AP_2_CIS_up	80-09-1	Inactive	cnst	1000			0			fold_induction	4,4'-Sulfonyldiphenol
ATG_AR_TRANS_up	80-09-1	Inactive	cnst	1000			0			fold_induction	4,4'-Sulfonyldiphenol
ATG_BRE_CIS_up	80-09-1	Inactive	hill	1000	0.616	1.59	0	0.616	8	fold_induction	4,4'-Sulfonyldiphenol
ATG_C_EBP_CIS_up	80-09-1	Inactive	cnst	1000			0			fold_induction	4,4'-Sulfonyldiphenol
ATG_CAR_TRANS_up	80-09-1	Inactive	cnst	1000			0			fold_induction	4,4'-Sulfonyldiphenol
ATG_CMV_CIS_up	80-09-1	Inactive	cnst	1000			0			fold_induction	4,4'-Sulfonyldiphenol
ATG_CRE_CIS_up	80-09-1	Inactive	cnst	1000			0			fold_induction	4,4'-Sulfonyldiphenol
ATG_DR4_LXR_CIS_up	80-09-1	Inactive	cnst	1000			0			fold_induction	4,4'-Sulfonyldiphenol
ATG_DR5_CIS_up	80-09-1	Inactive	cnst	1000			0			fold_induction	4,4'-Sulfonyldiphenol
ATG_E_Box_CIS_up	80-09-1	Inactive	cnst	1000			0			fold_induction	4,4'-Sulfonyldiphenol
ATG_E2F_CIS_up	80-09-1	Inactive	cnst	1000			0			fold_induction	4,4'-Sulfonyldiphenol
ATG_EGR_CIS_up	80-09-1	Inactive	cnst	1000			0			fold_induction	4,4'-Sulfonyldiphenol
ATG_ERa_TRANS_up	80-09-1	Active	hill	0.797	2.83	-0.0986	0	2.83	2.12	fold_induction	4,4'-Sulfonyldiphenol
ATG_ERE_CIS_up	80-09-1	Active	hill	1.42	3.24	0.152	0	3.24	1.87	fold_induction	4,4'-Sulfonyldiphenol
ATG_ERRa_TRANS_up	80-09-1	Inactive	cnst	1000			0			fold_induction	4,4'-Sulfonyldiphenol
ATG_ERRg_TRANS_up	80-09-1	Inactive	cnst	1000			0			fold_induction	4,4'-Sulfonyldiphenol
ATG_Ets_CIS_up	80-09-1	Inactive	cnst	1000			0			fold_induction	4,4'-Sulfonyldiphenol
ATG_FoxA2_CIS_up	80-09-1	Inactive	cnst	1000			0			fold_induction	4,4'-Sulfonyldiphenol
ATG_FoxO_CIS_up	80-09-1	Inactive	cnst	1000			0			fold_induction	4,4'-Sulfonyldiphenol
ATG_FXR_TRANS_up	80-09-1	Inactive	cnst	1000			0			fold_induction	4,4'-Sulfonyldiphenol
ATG_GAL4_TRANS_up	80-09-1	Inactive	cnst	1000			0			fold_induction	4,4'-Sulfonyldiphenol
ATG_GATA_CIS_up	80-09-1	Inactive	cnst	1000			0			fold_induction	4,4'-Sulfonyldiphenol
ATG_GLI_CIS_up	80-09-1	Inactive	cnst	1000			0			fold_induction	4,4'-Sulfonyldiphenol
ATG_GR_TRANS_up	80-09-1	Inactive	cnst	1000			0			fold_induction	4,4'-Sulfonyldiphenol
ATG_GRE_CIS_up	80-09-1	Inactive	cnst	1000			0			fold_induction	4,4'-Sulfonyldiphenol
ATG_HIF1a_CIS_up	80-09-1	Inactive	gnls	1000	0.786	1.3	0	0.786	5.58	fold_induction	4,4'-Sulfonyldiphenol
ATG_HNF4a_TRANS_up	80-09-1	Inactive	cnst	1000			0			fold_induction	4,4'-Sulfonyldiphenol
ATG_HNF6_CIS_up	80-09-1	Inactive	cnst	1000			0			fold_induction	4,4'-Sulfonyldiphenol
ATG_HSE_CIS_up	80-09-1	Inactive	cnst	1000			0			fold_induction	4,4'-Sulfonyldiphenol
ATG_IR1_CIS_up	80-09-1	Inactive	cnst	1000			0			fold_induction	4,4'-Sulfonyldiphenol
ATG_ISRE_CIS_up	80-09-1	Inactive	cnst	1000			0			fold_induction	4,4'-Sulfonyldiphenol
ATG_LXRa_TRANS_up	80-09-1	Inactive	cnst	1000			0			fold_induction	4,4'-Sulfonyldiphenol
ATG_LXRb_TRANS_up	80-09-1	Inactive	cnst	1000			0			fold_induction	4,4'-Sulfonyldiphenol
ATG_M_06_CIS_up	80-09-1	Inactive	cnst	1000			0			fold_induction	4,4'-Sulfonyldiphenol
ATG_M_06_TRANS_up	80-09-1	Inactive	cnst	1000			0			fold_induction	4,4'-Sulfonyldiphenol
ATG_M_19_CIS_up	80-09-1	Inactive	hill	1000	0.085	-0.327	0	0.085	8	fold_induction	4,4'-Sulfonyldiphenol
ATG_M_19_TRANS_up	80-09-1	Inactive	cnst	1000			0			fold_induction	4,4'-Sulfonyldiphenol
ATG_M_32_CIS_up	80-09-1	Inactive	cnst	1000			0			fold_induction	4,4'-Sulfonyldiphenol
ATG_M_32_TRANS_up	80-09-1	Inactive	cnst	1000			0			fold_induction	4,4'-Sulfonyldiphenol
ATG_M_61_CIS_up	80-09-1	Inactive	cnst	1000			0			fold_induction	4,4'-Sulfonyldiphenol
ATG_M_61_TRANS_up	80-09-1	Inactive	cnst	1000			0			fold_induction	4,4'-Sulfonyldiphenol
ATG_MRE_CIS_up	80-09-1	Inactive	cnst	1000			0			fold_induction	4,4'-Sulfonyldiphenol
ATG_Myb_CIS_up	80-09-1	Inactive	cnst	1000			0			fold_induction	4,4'-Sulfonyldiphenol
ATG_Myc_CIS_up	80-09-1	Inactive	cnst	1000			0			fold_induction	4,4'-Sulfonyldiphenol
ATG_NF_kB_CIS_up	80-09-1	Inactive	cnst	1000			0			fold_induction	4,4'-Sulfonyldiphenol
ATG_NFI_CIS_up	80-09-1	Inactive	cnst	1000			0			fold_induction	4,4'-Sulfonyldiphenol
ATG_NRF1_CIS_up	80-09-1	Inactive	gnls	1000	0.309	0.603	0	0.309	8	fold_induction	4,4'-Sulfonyldiphenol
ATG_NRF2_ARE_CIS_up	80-09-1	Inactive	hill	1000	0.498	1.85	0	0.498	8	fold_induction	4,4'-Sulfonyldiphenol
ATG_NURR1_TRANS_up	80-09-1	Inactive	cnst	1000			0			fold_induction	4,4'-Sulfonyldiphenol
ATG_Oct_MLP_CIS_up	80-09-1	Inactive	cnst	1000			0			fold_induction	4,4'-Sulfonyldiphenol
ATG_p53_CIS_up	80-09-1	Inactive	cnst	1000			0			fold_induction	4,4'-Sulfonyldiphenol
ATG_Pax6_CIS_up	80-09-1	Inactive	hill	1000	0.645	2.04	0	0.645	0.877	fold_induction	4,4'-Sulfonyldiphenol
ATG_PBREM_CIS_up	80-09-1	Inactive	cnst	1000			0			fold_induction	4,4'-Sulfonyldiphenol
ATG_PPARa_TRANS_up	80-09-1	Inactive	cnst	1000			0			fold_induction	4,4'-Sulfonyldiphenol
ATG_PPARd_TRANS_up	80-09-1	Inactive	cnst	1000			0			fold_induction	4,4'-Sulfonyldiphenol
ATG_PPARg_TRANS_up	80-09-1	Active	hill	20.9	2.8	1.32	0	2.8	0.724	fold_induction	4,4'-Sulfonyldiphenol
ATG_PPRE_CIS_up	80-09-1	Active	hill	9.39	0.939	0.973	0	0.939	1.49	fold_induction	4,4'-Sulfonyldiphenol
ATG_PXR_TRANS_up	80-09-1	Inactive	cnst	1000			0			fold_induction	4,4'-Sulfonyldiphenol
ATG_PXRE_CIS_up	80-09-1	Inactive	cnst	1000			0			fold_induction	4,4'-Sulfonyldiphenol
ATG_RARa_TRANS_up	80-09-1	Inactive	cnst	1000			0			fold_induction	4,4'-Sulfonyldiphenol
ATG_RARb_TRANS_up	80-09-1	Inactive	cnst	1000			0			fold_induction	4,4'-Sulfonyldiphenol
ATG_RARg_TRANS_up	80-09-1	Inactive	cnst	1000			0			fold_induction	4,4'-Sulfonyldiphenol
ATG_RORb_TRANS_up	80-09-1	Inactive	cnst	1000			0			fold_induction	4,4'-Sulfonyldiphenol
ATG_RORE_CIS_up	80-09-1	Inactive	cnst	1000			0			fold_induction	4,4'-Sulfonyldiphenol
ATG_RORg_TRANS_up	80-09-1	Inactive	cnst	1000			0			fold_induction	4,4'-Sulfonyldiphenol
ATG_RXRa_TRANS_up	80-09-1	Inactive	cnst	1000			0			fold_induction	4,4'-Sulfonyldiphenol
ATG_RXRb_TRANS_up	80-09-1	Inactive	cnst	1000			0			fold_induction	4,4'-Sulfonyldiphenol
ATG_Sox_CIS_up	80-09-1	Inactive	cnst	1000			0			fold_induction	4,4'-Sulfonyldiphenol
ATG_Sp1_CIS_up	80-09-1	Inactive	cnst	1000			0			fold_induction	4,4'-Sulfonyldiphenol
ATG_SREBP_CIS_up	80-09-1	Inactive	hill	1000	0.241	1.41	0	0.241	6.66	fold_induction	4,4'-Sulfonyldiphenol
ATG_STAT3_CIS_up	80-09-1	Inactive	cnst	1000			0			fold_induction	4,4'-Sulfonyldiphenol
ATG_TA_CIS_up	80-09-1	Inactive	cnst	1000			0			fold_induction	4,4'-Sulfonyldiphenol
ATG_TAL_CIS_up	80-09-1	Inactive	cnst	1000			0			fold_induction	4,4'-Sulfonyldiphenol
ATG_TCF_b_cat_CIS_up	80-09-1	Inactive	cnst	1000			0			fold_induction	4,4'-Sulfonyldiphenol
ATG_TGFb_CIS_up	80-09-1	Inactive	cnst	1000			0			fold_induction	4,4'-Sulfonyldiphenol
ATG_THRa1_TRANS_up	80-09-1	Inactive	cnst	1000			0			fold_induction	4,4'-Sulfonyldiphenol
ATG_VDR_TRANS_up	80-09-1	Inactive	cnst	1000			0			fold_induction	4,4'-Sulfonyldiphenol
ATG_VDRE_CIS_up	80-09-1	Inactive	cnst	1000			0			fold_induction	4,4'-Sulfonyldiphenol
ATG_Xbp1_CIS_up	80-09-1	Inactive	cnst	1000			0			fold_induction	4,4'-Sulfonyldiphenol
ATG_XTT_Cytotoxicity_up	80-09-1	Inactive	cnst	1000			0			percent_activity	4,4'-Sulfonyldiphenol
NVS_ADME_hCYP19A1	80-09-1	Active	hill	9.64	60.6	0.984	0	60.6	2.18	percent_activity	4,4'-Sulfonyldiphenol
NVS_ADME_hCYP19A1_Activator	80-09-1	Inactive	cnst	1000			0			percent_activity	4,4'-Sulfonyldiphenol
NVS_MP_rPBR	80-09-1	Active	hill	5.4	75.6	0.732	0	75.6	0.82	percent_activity	4,4'-Sulfonyldiphenol
NVS_NR_bER	80-09-1	Active	hill	17.7	67	1.25	0	67	1.34	percent_activity	4,4'-Sulfonyldiphenol
NVS_NR_hER	80-09-1	Active	hill	5.45	96.4	0.737	0	96.4	0.877	percent_activity	4,4'-Sulfonyldiphenol
NVS_NR_hPPARg	80-09-1	Active	hill	26	24.6	1.41	0	24.6	8	percent_activity	4,4'-Sulfonyldiphenol
NVS_NR_mERa	80-09-1	Inactive	gnls	1000	29.1	-0.264	0	29.1	1.01	percent_activity	4,4'-Sulfonyldiphenol
OT_AR_ARELUC_AG_1440	80-09-1	Inactive	cnst	1000			0			percent_activity	4,4'-Sulfonyldiphenol
OT_AR_ARSRC1_0480	80-09-1	Inactive	cnst	1000			0			percent_activity	4,4'-Sulfonyldiphenol
OT_AR_ARSRC1_0960	80-09-1	Inactive	cnst	1000			0			percent_activity	4,4'-Sulfonyldiphenol
OT_ER_ERaERa_0480	80-09-1	Active	hill	44	98.3	1.64	0	98.3	1.97	percent_activity	4,4'-Sulfonyldiphenol
OT_ER_ERaERa_1440	80-09-1	Active	hill	56.1	104	1.75	0	104	2.44	percent_activity	4,4'-Sulfonyldiphenol
OT_ER_ERaERb_0480	80-09-1	Active	hill	21.6	127	1.33	0	127	1.93	percent_activity	4,4'-Sulfonyldiphenol
OT_ER_ERaERb_1440	80-09-1	Active	hill	29.2	123	1.46	0	123	2.69	percent_activity	4,4'-Sulfonyldiphenol
OT_ER_ERbERb_0480	80-09-1	Active	hill	37.2	102	1.57	0	102	1.72	percent_activity	4,4'-Sulfonyldiphenol
OT_ER_ERbERb_1440	80-09-1	Active	hill	50.2	130	1.7	0	130	1.83	percent_activity	4,4'-Sulfonyldiphenol
OT_ERa_EREGFP_0120	80-09-1	Active	hill	59.2	91.3	1.77	0	91.3	2.96	percent_activity	4,4'-Sulfonyldiphenol
OT_ERa_EREGFP_0480	80-09-1	Active	gnls	26.6	82.2	1.43	0	82.2	2.25	percent_activity	4,4'-Sulfonyldiphenol
OT_FXR_FXRSRC1_0480	80-09-1	Inactive	cnst	1000			0			percent_activity	4,4'-Sulfonyldiphenol
OT_FXR_FXRSRC1_1440	80-09-1	Inactive	cnst	1000			0			percent_activity	4,4'-Sulfonyldiphenol
OT_NURR1_NURR1RXRa_0480	80-09-1	Inactive	cnst	1000			0			percent_activity	4,4'-Sulfonyldiphenol
OT_NURR1_NURR1RXRa_1440	80-09-1	Inactive	cnst	1000			0			percent_activity	4,4'-Sulfonyldiphenol
OT_PPARg_PPARgSRC1_0480	80-09-1	Inactive	cnst	1000			0			percent_activity	4,4'-Sulfonyldiphenol
OT_PPARg_PPARgSRC1_1440	80-09-1	Inactive	cnst	1000			0			percent_activity	4,4'-Sulfonyldiphenol
Tox21_AhR	80-09-1	Inactive	cnst	1000			0			percent_activity	4,4'-Sulfonyldiphenol
Tox21_AR_BLA_Agonist_ratio	80-09-1	Inactive	cnst	1000			0			percent_activity	4,4'-Sulfonyldiphenol
Tox21_AR_BLA_Antagonist_ratio	80-09-1	Active	hill	42.3	54.4	1.63	0	54.4	2.95	percent_activity	4,4'-Sulfonyldiphenol
Tox21_AR_BLA_Antagonist_viability	80-09-1	Inactive	cnst	1000			0			percent_activity	4,4'-Sulfonyldiphenol
Tox21_AR_LUC_MDAKB2_Agonist	80-09-1	Inactive	cnst	1000			0			percent_activity	4,4'-Sulfonyldiphenol
Tox21_AR_LUC_MDAKB2_Antagonist	80-09-1	Inactive	cnst	1000			0			percent_activity	4,4'-Sulfonyldiphenol
Tox21_ARE_BLA_agonist_ratio	80-09-1	Inactive	gnls	1000	16.4	1.32	0	16.4	7.87	percent_activity	4,4'-Sulfonyldiphenol
Tox21_ARE_BLA_agonist_viability	80-09-1	Active	hill	51.9	2060	1.72	0	2060	8	percent_activity	4,4'-Sulfonyldiphenol
Tox21_Aromatase_Inhibition	80-09-1	Inactive	hill	1000	36	1.69	0	36	1.25	percent_activity	4,4'-Sulfonyldiphenol
Tox21_AutoFluor_HEK293_Cell_blue	80-09-1	Inactive	cnst	1000			0			percent_activity	4,4'-Sulfonyldiphenol
Tox21_AutoFluor_HEK293_Cell_green	80-09-1	Inactive	hill	1000	1.39	1.72	0	1.39	2.94	percent_activity	4,4'-Sulfonyldiphenol
Tox21_AutoFluor_HEK293_Cell_red	80-09-1	Inactive	cnst	1000			0			percent_activity	4,4'-Sulfonyldiphenol
Tox21_AutoFluor_HEK293_Media_blue	80-09-1	Inactive	cnst	1000			0			percent_activity	4,4'-Sulfonyldiphenol
Tox21_AutoFluor_HEK293_Media_green	80-09-1	Inactive	cnst	1000			0			percent_activity	4,4'-Sulfonyldiphenol
Tox21_AutoFluor_HEK293_Media_red	80-09-1	Inactive	cnst	1000			0			percent_activity	4,4'-Sulfonyldiphenol
Tox21_AutoFluor_HEPG2_Cell_blue	80-09-1	Inactive	gnls	1000	0.363	0.654	0	0.363	7.84	percent_activity	4,4'-Sulfonyldiphenol
Tox21_AutoFluor_HEPG2_Cell_green	80-09-1	Inactive	cnst	1000			0			percent_activity	4,4'-Sulfonyldiphenol
Tox21_AutoFluor_HEPG2_Cell_red	80-09-1	Inactive	cnst	1000			0			percent_activity	4,4'-Sulfonyldiphenol
Tox21_AutoFluor_HEPG2_Media_blue	80-09-1	Inactive	hill	1000	1.43e-11	-2.96	0	1.43e-11	1.1	percent_activity	4,4'-Sulfonyldiphenol
Tox21_AutoFluor_HEPG2_Media_green	80-09-1	Inactive	cnst	1000			0			percent_activity	4,4'-Sulfonyldiphenol
Tox21_AutoFluor_HEPG2_Media_red	80-09-1	Inactive	cnst	1000			0			percent_activity	4,4'-Sulfonyldiphenol
Tox21_ELG1_LUC_Agonist	80-09-1	Inactive	hill	1000	4.46	1.68	0	4.46	1.47	percent_activity	4,4'-Sulfonyldiphenol
Tox21_ERa_BLA_Agonist_ratio	80-09-1	Active	hill	22.5	77.5	1.35	0	77.5	1.51	percent_activity	4,4'-Sulfonyldiphenol
Tox21_ERa_BLA_Antagonist_ratio	80-09-1	Inactive	cnst	1000			0			percent_activity	4,4'-Sulfonyldiphenol
Tox21_ERa_BLA_Antagonist_viability	80-09-1	Inactive	cnst	1000			0			percent_activity	4,4'-Sulfonyldiphenol
Tox21_ERa_LUC_BG1_Agonist	80-09-1	Active	gnls	3.05	106	0.485	0	106	0.845	percent_activity	4,4'-Sulfonyldiphenol
Tox21_ERa_LUC_BG1_Antagonist	80-09-1	Inactive	hill	1000	19.5	0.773	0	19.5	0.3	percent_activity	4,4'-Sulfonyldiphenol
Tox21_ESRE_BLA_ratio	80-09-1	Inactive	cnst	1000			0			percent_activity	4,4'-Sulfonyldiphenol
Tox21_ESRE_BLA_viability	80-09-1	Inactive	cnst	1000			0			percent_activity	4,4'-Sulfonyldiphenol
Tox21_FXR_BLA_agonist_ratio	80-09-1	Inactive	cnst	1000			0			percent_activity	4,4'-Sulfonyldiphenol
Tox21_FXR_BLA_agonist_viability	80-09-1	Inactive	cnst	1000			0			percent_activity	4,4'-Sulfonyldiphenol
Tox21_FXR_BLA_antagonist_ratio	80-09-1	Inactive	cnst	1000			0			percent_activity	4,4'-Sulfonyldiphenol
Tox21_FXR_BLA_antagonist_viability	80-09-1	Inactive	cnst	1000			0			percent_activity	4,4'-Sulfonyldiphenol
Tox21_GR_BLA_Agonist_ratio	80-09-1	Inactive	cnst	1000			0			percent_activity	4,4'-Sulfonyldiphenol
Tox21_GR_BLA_Antagonist_ratio	80-09-1	Inactive	cnst	1000			0			percent_activity	4,4'-Sulfonyldiphenol
Tox21_GR_BLA_Antagonist_viability	80-09-1	Inactive	cnst	1000			0			percent_activity	4,4'-Sulfonyldiphenol
Tox21_HSE_BLA_agonist_ratio	80-09-1	Inactive	cnst	1000			0			percent_activity	4,4'-Sulfonyldiphenol
Tox21_HSE_BLA_agonist_viability	80-09-1	Inactive	cnst	1000			0			percent_activity	4,4'-Sulfonyldiphenol
Tox21_MitochondrialToxicity_ratio	80-09-1	Inactive	hill	1000	50.3	1.63	0	50.3	1.04	percent_activity	4,4'-Sulfonyldiphenol
Tox21_MitochondrialToxicity_viability	80-09-1	Inactive	hill	1000	14	1.78	0	14	1.13	percent_activity	4,4'-Sulfonyldiphenol
Tox21_NFkB_BLA_agonist_ratio	80-09-1	Inactive	cnst	1000			0			percent_activity	4,4'-Sulfonyldiphenol
Tox21_NFkB_BLA_agonist_viability	80-09-1	Inactive	cnst	1000			0			percent_activity	4,4'-Sulfonyldiphenol
Tox21_p53_BLA_p1_ratio	80-09-1	Inactive	cnst	1000			0			percent_activity	4,4'-Sulfonyldiphenol
Tox21_p53_BLA_p1_viability	80-09-1	Inactive	cnst	1000			0			percent_activity	4,4'-Sulfonyldiphenol
Tox21_p53_BLA_p2_ratio	80-09-1	Inactive	cnst	1000			0			percent_activity	4,4'-Sulfonyldiphenol
Tox21_p53_BLA_p2_viability	80-09-1	Inactive	cnst	1000			0			percent_activity	4,4'-Sulfonyldiphenol
Tox21_p53_BLA_p3_ratio	80-09-1	Inactive	cnst	1000			0			percent_activity	4,4'-Sulfonyldiphenol
Tox21_p53_BLA_p3_viability	80-09-1	Inactive	gnls	1000	43.1	0.372	0	43.1	8	percent_activity	4,4'-Sulfonyldiphenol
Tox21_p53_BLA_p4_ratio	80-09-1	Inactive	cnst	1000			0			percent_activity	4,4'-Sulfonyldiphenol
Tox21_p53_BLA_p4_viability	80-09-1	Inactive	cnst	1000			0			percent_activity	4,4'-Sulfonyldiphenol
Tox21_p53_BLA_p5_ratio	80-09-1	Inactive	cnst	1000			0			percent_activity	4,4'-Sulfonyldiphenol
Tox21_p53_BLA_p5_viability	80-09-1	Inactive	cnst	1000			0			percent_activity	4,4'-Sulfonyldiphenol
Tox21_PPARd_BLA_agonist_ratio	80-09-1	Inactive	cnst	1000			0			percent_activity	4,4'-Sulfonyldiphenol
Tox21_PPARd_BLA_Agonist_viability	80-09-1	Inactive	cnst	1000			0			percent_activity	4,4'-Sulfonyldiphenol
Tox21_PPARd_BLA_antagonist_ratio	80-09-1	Inactive	cnst	1000			0			percent_activity	4,4'-Sulfonyldiphenol
Tox21_PPARd_BLA_antagonist_viability	80-09-1	Inactive	cnst	1000			0			percent_activity	4,4'-Sulfonyldiphenol
Tox21_PPARg_BLA_Agonist_ratio	80-09-1	Inactive	cnst	1000			0			percent_activity	4,4'-Sulfonyldiphenol
Tox21_PPARg_BLA_antagonist_ratio	80-09-1	Inactive	hill	1000	23.7	1.5	0	23.7	8	percent_activity	4,4'-Sulfonyldiphenol
Tox21_PPARg_BLA_antagonist_viability	80-09-1	Inactive	cnst	1000			0			percent_activity	4,4'-Sulfonyldiphenol
Tox21_TR_LUC_GH3_Agonist	80-09-1	Inactive	gnls	1000	4.02	1.2	0	4.02	0.599	percent_activity	4,4'-Sulfonyldiphenol
Tox21_TR_LUC_GH3_Antagonist	80-09-1	Inactive	cnst	1000			0			percent_activity	4,4'-Sulfonyldiphenol
Tox21_VDR_BLA_agonist_ratio	80-09-1	Inactive	cnst	1000			0			percent_activity	4,4'-Sulfonyldiphenol
Tox21_VDR_BLA_Agonist_viability	80-09-1	Inactive	cnst	1000			0			percent_activity	4,4'-Sulfonyldiphenol
Tox21_VDR_BLA_antagonist_ratio	80-09-1	Inactive	cnst	1000			0			percent_activity	4,4'-Sulfonyldiphenol
Tox21_VDR_BLA_antagonist_viability	80-09-1	Inactive	cnst	1000			0			percent_activity	4,4'-Sulfonyldiphenol

## Sheet: BPAF
Assay Endpoint	CASRN	Activity Call	Q	AC 50	Emax	Log AC 50	B	T	W	Data Type	Chemical Name
ACEA_T47D_80hr_Negative	1478-61-1	Active	hill	83.5	109	1.92	0	109	8	percent_activity	Bisphenol AF
ACEA_T47D_80hr_Positive	1478-61-1	Active	gnls	0.1	143	-0.998	0	143	1.22	percent_activity	Bisphenol AF
APR_HepG2_CellCycleArrest_24h_dn	1478-61-1	Inactive	cnst	1000			0			fold_induction	Bisphenol AF
APR_HepG2_CellCycleArrest_24h_up	1478-61-1	Inactive	gnls	1000	0.377	1.28	0	0.377	1.82	fold_induction	Bisphenol AF
APR_HepG2_CellCycleArrest_72h_dn	1478-61-1	Inactive	cnst	1000			0			fold_induction	Bisphenol AF
APR_HepG2_CellCycleArrest_72h_up	1478-61-1	Inactive	hill	1000	0.893	1.58	0	0.893	2.04	fold_induction	Bisphenol AF
APR_HepG2_CellLoss_24h_dn	1478-61-1	Inactive	hill	1000	0.399	1.86	0	0.399	1.55	fold_induction	Bisphenol AF
APR_HepG2_CellLoss_24h_up	1478-61-1	Inactive	cnst	1000			0			fold_induction	Bisphenol AF
APR_HepG2_CellLoss_72h_dn	1478-61-1	Active	hill	34.1	1.36	1.53	0	1.36	1.44	fold_induction	Bisphenol AF
APR_HepG2_CellLoss_72h_up	1478-61-1	Inactive	cnst	1000			0			fold_induction	Bisphenol AF
APR_HepG2_MicrotubuleCSK_24h_dn	1478-61-1	Inactive	cnst	1000			0			fold_induction	Bisphenol AF
APR_HepG2_MicrotubuleCSK_24h_up	1478-61-1	Inactive	cnst	1000			0			fold_induction	Bisphenol AF
APR_HepG2_MicrotubuleCSK_72h_dn	1478-61-1	Inactive	cnst	1000			0			fold_induction	Bisphenol AF
APR_HepG2_MicrotubuleCSK_72h_up	1478-61-1	Inactive	cnst	1000			0			fold_induction	Bisphenol AF
APR_HepG2_MitoMass_24h_dn	1478-61-1	Inactive	cnst	1000			0			fold_induction	Bisphenol AF
APR_HepG2_MitoMass_24h_up	1478-61-1	Inactive	hill	1000	0.296	1.52	0	0.296	0.75	fold_induction	Bisphenol AF
APR_HepG2_MitoMass_72h_dn	1478-61-1	Inactive	cnst	1000			0			fold_induction	Bisphenol AF
APR_HepG2_MitoMass_72h_up	1478-61-1	Inactive	gnls	1000	0.542	0.969	0	0.542	3.2	fold_induction	Bisphenol AF
APR_HepG2_MitoMembPot_24h_dn	1478-61-1	Inactive	hill	1000	0.421	1.27	0	0.421	8	fold_induction	Bisphenol AF
APR_HepG2_MitoMembPot_24h_up	1478-61-1	Inactive	cnst	1000			0			fold_induction	Bisphenol AF
APR_HepG2_MitoMembPot_72h_dn	1478-61-1	Inactive	cnst	1000			0			fold_induction	Bisphenol AF
APR_HepG2_MitoMembPot_72h_up	1478-61-1	Inactive	gnls	1000	0.284	-1.06	0	0.284	1.21	fold_induction	Bisphenol AF
APR_HepG2_MitoticArrest_24h_dn	1478-61-1	Inactive	cnst	1000			0			fold_induction	Bisphenol AF
APR_HepG2_MitoticArrest_24h_up	1478-61-1	Inactive	cnst	1000			0			fold_induction	Bisphenol AF
APR_HepG2_MitoticArrest_72h_dn	1478-61-1	Inactive	cnst	1000			0			fold_induction	Bisphenol AF
APR_HepG2_MitoticArrest_72h_up	1478-61-1	Inactive	hill	1000	0.703	1.15	0	0.703	2.16	fold_induction	Bisphenol AF
APR_HepG2_NuclearSize_24h_dn	1478-61-1	Inactive	cnst	1000			0			fold_induction	Bisphenol AF
APR_HepG2_NuclearSize_24h_up	1478-61-1	Inactive	hill	1000	0.071	1.77	0	0.071	1.1	fold_induction	Bisphenol AF
APR_HepG2_NuclearSize_72h_dn	1478-61-1	Inactive	cnst	1000			0			fold_induction	Bisphenol AF
APR_HepG2_NuclearSize_72h_up	1478-61-1	Inactive	hill	1000	0.164	1.72	0	0.164	1.56	fold_induction	Bisphenol AF
APR_HepG2_OxidativeStress_24h_dn	1478-61-1	Inactive	cnst	1000			0			fold_induction	Bisphenol AF
APR_HepG2_OxidativeStress_24h_up	1478-61-1	Inactive	cnst	1000			0			fold_induction	Bisphenol AF
APR_HepG2_OxidativeStress_72h_dn	1478-61-1	Inactive	cnst	1000			0			fold_induction	Bisphenol AF
APR_HepG2_OxidativeStress_72h_up	1478-61-1	Inactive	hill	1000	0.479	1.45	0	0.479	2.99	fold_induction	Bisphenol AF
APR_HepG2_p53Act_24h_dn	1478-61-1	Inactive	hill	1000	0.351	-0.227	0	0.351	0.3	fold_induction	Bisphenol AF
APR_HepG2_p53Act_24h_up	1478-61-1	Inactive	cnst	1000			0			fold_induction	Bisphenol AF
APR_HepG2_p53Act_72h_dn	1478-61-1	Inactive	cnst	1000			0			fold_induction	Bisphenol AF
APR_HepG2_p53Act_72h_up	1478-61-1	Inactive	cnst	1000			0			fold_induction	Bisphenol AF
APR_HepG2_StressKinase_24h_dn	1478-61-1	Inactive	hill	1000	0.271	-2.37	0	0.271	4.48	fold_induction	Bisphenol AF
APR_HepG2_StressKinase_24h_up	1478-61-1	Inactive	cnst	1000			0			fold_induction	Bisphenol AF
APR_HepG2_StressKinase_72h_dn	1478-61-1	Inactive	cnst	1000			0			fold_induction	Bisphenol AF
APR_HepG2_StressKinase_72h_up	1478-61-1	Inactive	cnst	1000			0			fold_induction	Bisphenol AF
ATG_Ahr_CIS_up	1478-61-1	Active	hill	5.1	1.28	0.707	0	1.28	3.21	fold_induction	Bisphenol AF
ATG_AP_1_CIS_up	1478-61-1	Active	hill	6.14	1.07	0.788	0	1.07	8	fold_induction	Bisphenol AF
ATG_AP_2_CIS_up	1478-61-1	Inactive	cnst	1000			0			fold_induction	Bisphenol AF
ATG_AR_TRANS_up	1478-61-1	Inactive	cnst	1000			0			fold_induction	Bisphenol AF
ATG_BRE_CIS_up	1478-61-1	Active	hill	9.02	1.22	0.955	0	1.22	8	fold_induction	Bisphenol AF
ATG_C_EBP_CIS_up	1478-61-1	Inactive	cnst	1000			0			fold_induction	Bisphenol AF
ATG_CAR_TRANS_up	1478-61-1	Inactive	cnst	1000			0			fold_induction	Bisphenol AF
ATG_CMV_CIS_up	1478-61-1	Active	hill	6.68	0.934	0.825	0	0.934	8	fold_induction	Bisphenol AF
ATG_CRE_CIS_up	1478-61-1	Active	hill	10.2	1	1.01	0	1	7.73	fold_induction	Bisphenol AF
ATG_DR4_LXR_CIS_up	1478-61-1	Inactive	cnst	1000			0			fold_induction	Bisphenol AF
ATG_DR5_CIS_up	1478-61-1	Inactive	hill	1000	0.348	0.363	0	0.348	7.47	fold_induction	Bisphenol AF
ATG_E_Box_CIS_up	1478-61-1	Inactive	cnst	1000			0			fold_induction	Bisphenol AF
ATG_E2F_CIS_up	1478-61-1	Inactive	cnst	1000			0			fold_induction	Bisphenol AF
ATG_EGR_CIS_up	1478-61-1	Inactive	hill	1000	0.646	0.884	0	0.646	8	fold_induction	Bisphenol AF
ATG_ERa_TRANS_up	1478-61-1	Active	gnls	0.385	4.1	-0.414	0	4.1	0.811	fold_induction	Bisphenol AF
ATG_ERE_CIS_up	1478-61-1	Active	hill	0.102	2.43	-0.992	0	2.43	1.39	fold_induction	Bisphenol AF
ATG_ERRa_TRANS_up	1478-61-1	Inactive	cnst	1000			0			fold_induction	Bisphenol AF
ATG_ERRg_TRANS_up	1478-61-1	Inactive	cnst	1000			0			fold_induction	Bisphenol AF
ATG_Ets_CIS_up	1478-61-1	Inactive	cnst	1000			0			fold_induction	Bisphenol AF
ATG_FoxA2_CIS_up	1478-61-1	Inactive	cnst	1000			0			fold_induction	Bisphenol AF
ATG_FoxO_CIS_up	1478-61-1	Inactive	cnst	1000			0			fold_induction	Bisphenol AF
ATG_FXR_TRANS_up	1478-61-1	Inactive	cnst	1000			0			fold_induction	Bisphenol AF
ATG_GAL4_TRANS_up	1478-61-1	Inactive	cnst	1000			0			fold_induction	Bisphenol AF
ATG_GATA_CIS_up	1478-61-1	Inactive	cnst	1000			0			fold_induction	Bisphenol AF
ATG_GLI_CIS_up	1478-61-1	Inactive	cnst	1000			0			fold_induction	Bisphenol AF
ATG_GR_TRANS_up	1478-61-1	Inactive	cnst	1000			0			fold_induction	Bisphenol AF
ATG_GRE_CIS_up	1478-61-1	Inactive	cnst	1000			0			fold_induction	Bisphenol AF
ATG_HIF1a_CIS_up	1478-61-1	Inactive	cnst	1000			0			fold_induction	Bisphenol AF
ATG_HNF4a_TRANS_up	1478-61-1	Inactive	cnst	1000			0			fold_induction	Bisphenol AF
ATG_HNF6_CIS_up	1478-61-1	Inactive	cnst	1000			0			fold_induction	Bisphenol AF
ATG_HSE_CIS_up	1478-61-1	Active	hill	8.87	0.757	0.948	0	0.757	8	fold_induction	Bisphenol AF
ATG_IR1_CIS_up	1478-61-1	Inactive	cnst	1000			0			fold_induction	Bisphenol AF
ATG_ISRE_CIS_up	1478-61-1	Inactive	cnst	1000			0			fold_induction	Bisphenol AF
ATG_LXRa_TRANS_up	1478-61-1	Inactive	cnst	1000			0			fold_induction	Bisphenol AF
ATG_LXRb_TRANS_up	1478-61-1	Inactive	cnst	1000			0			fold_induction	Bisphenol AF
ATG_M_06_CIS_up	1478-61-1	Inactive	cnst	1000			0			fold_induction	Bisphenol AF
ATG_M_06_TRANS_up	1478-61-1	Inactive	cnst	1000			0			fold_induction	Bisphenol AF
ATG_M_19_CIS_up	1478-61-1	Inactive	cnst	1000			0			fold_induction	Bisphenol AF
ATG_M_19_TRANS_up	1478-61-1	Inactive	cnst	1000			0			fold_induction	Bisphenol AF
ATG_M_32_CIS_up	1478-61-1	Inactive	cnst	1000			0			fold_induction	Bisphenol AF
ATG_M_32_TRANS_up	1478-61-1	Inactive	cnst	1000			0			fold_induction	Bisphenol AF
ATG_M_61_CIS_up	1478-61-1	Inactive	cnst	1000			0			fold_induction	Bisphenol AF
ATG_M_61_TRANS_up	1478-61-1	Inactive	cnst	1000			0			fold_induction	Bisphenol AF
ATG_MRE_CIS_up	1478-61-1	Active	hill	8.56	1.16	0.932	0	1.16	8	fold_induction	Bisphenol AF
ATG_Myb_CIS_up	1478-61-1	Inactive	cnst	1000			0			fold_induction	Bisphenol AF
ATG_Myc_CIS_up	1478-61-1	Inactive	cnst	1000			0			fold_induction	Bisphenol AF
ATG_NF_kB_CIS_up	1478-61-1	Inactive	cnst	1000			0			fold_induction	Bisphenol AF
ATG_NFI_CIS_up	1478-61-1	Inactive	cnst	1000			0			fold_induction	Bisphenol AF
ATG_NRF1_CIS_up	1478-61-1	Inactive	cnst	1000			0			fold_induction	Bisphenol AF
ATG_NRF2_ARE_CIS_up	1478-61-1	Active	hill	7.18	2.52	0.856	0	2.52	8	fold_induction	Bisphenol AF
ATG_NURR1_TRANS_up	1478-61-1	Inactive	cnst	1000			0			fold_induction	Bisphenol AF
ATG_Oct_MLP_CIS_up	1478-61-1	Active	hill	8.17	0.793	0.912	0	0.793	8	fold_induction	Bisphenol AF
ATG_p53_CIS_up	1478-61-1	Inactive	cnst	1000			0			fold_induction	Bisphenol AF
ATG_Pax6_CIS_up	1478-61-1	Active	hill	7.93	0.759	0.9	0	0.759	8	fold_induction	Bisphenol AF
ATG_PBREM_CIS_up	1478-61-1	Inactive	cnst	1000			0			fold_induction	Bisphenol AF
ATG_PPARa_TRANS_up	1478-61-1	Inactive	cnst	1000			0			fold_induction	Bisphenol AF
ATG_PPARd_TRANS_up	1478-61-1	Inactive	cnst	1000			0			fold_induction	Bisphenol AF
ATG_PPARg_TRANS_up	1478-61-1	Inactive	cnst	1000			0			fold_induction	Bisphenol AF
ATG_PPRE_CIS_up	1478-61-1	Active	hill	8.4	1.09	0.925	0	1.09	7.9	fold_induction	Bisphenol AF
ATG_PXR_TRANS_up	1478-61-1	Active	hill	4.61	2.48	0.663	0	2.48	2.05	fold_induction	Bisphenol AF
ATG_PXRE_CIS_up	1478-61-1	Active	gnls	3.72	2.78	0.57	0	2.78	1.89	fold_induction	Bisphenol AF
ATG_RARa_TRANS_up	1478-61-1	Inactive	cnst	1000			0			fold_induction	Bisphenol AF
ATG_RARb_TRANS_up	1478-61-1	Inactive	cnst	1000			0			fold_induction	Bisphenol AF
ATG_RARg_TRANS_up	1478-61-1	Inactive	cnst	1000			0			fold_induction	Bisphenol AF
ATG_RORb_TRANS_up	1478-61-1	Inactive	cnst	1000			0			fold_induction	Bisphenol AF
ATG_RORE_CIS_up	1478-61-1	Inactive	cnst	1000			0			fold_induction	Bisphenol AF
ATG_RORg_TRANS_up	1478-61-1	Inactive	cnst	1000			0			fold_induction	Bisphenol AF
ATG_RXRa_TRANS_up	1478-61-1	Inactive	cnst	1000			0			fold_induction	Bisphenol AF
ATG_RXRb_TRANS_up	1478-61-1	Active	hill	3.93	3.33	0.595	0	3.33	1.44	fold_induction	Bisphenol AF
ATG_Sox_CIS_up	1478-61-1	Inactive	hill	1000	0.37	1.05	0	0.37	2.63	fold_induction	Bisphenol AF
ATG_Sp1_CIS_up	1478-61-1	Active	hill	17.5	0.779	1.24	0	0.779	7.9	fold_induction	Bisphenol AF
ATG_SREBP_CIS_up	1478-61-1	Inactive	hill	1000	0.351	0.986	0	0.351	4.27	fold_induction	Bisphenol AF
ATG_STAT3_CIS_up	1478-61-1	Inactive	cnst	1000			0			fold_induction	Bisphenol AF
ATG_TA_CIS_up	1478-61-1	Inactive	cnst	1000			0			fold_induction	Bisphenol AF
ATG_TAL_CIS_up	1478-61-1	Inactive	cnst	1000			0			fold_induction	Bisphenol AF
ATG_TCF_b_cat_CIS_up	1478-61-1	Inactive	cnst	1000			0			fold_induction	Bisphenol AF
ATG_TGFb_CIS_up	1478-61-1	Inactive	cnst	1000			0			fold_induction	Bisphenol AF
ATG_THRa1_TRANS_up	1478-61-1	Inactive	cnst	1000			0			fold_induction	Bisphenol AF
ATG_VDR_TRANS_up	1478-61-1	Inactive	cnst	1000			0			fold_induction	Bisphenol AF
ATG_VDRE_CIS_up	1478-61-1	Active	hill	8.25	1.12	0.916	0	1.12	8	fold_induction	Bisphenol AF
ATG_Xbp1_CIS_up	1478-61-1	Active	hill	7.46	0.686	0.873	0	0.686	8	fold_induction	Bisphenol AF
ATG_XTT_Cytotoxicity_up	1478-61-1	Inactive	cnst	1000			0			percent_activity	Bisphenol AF
BSK_3C_Eselectin_down	1478-61-1	Active	hill	28.5	1.19	1.46	0	1.19	4.75	fold_induction	Bisphenol AF
BSK_3C_Eselectin_up	1478-61-1	Inactive	cnst	1000			0			fold_induction	Bisphenol AF
BSK_3C_HLADR_down	1478-61-1	Active	hill	18.5	0.872	1.27	0	0.872	6.78	fold_induction	Bisphenol AF
BSK_3C_HLADR_up	1478-61-1	Inactive	cnst	1000			0			fold_induction	Bisphenol AF
BSK_3C_ICAM1_down	1478-61-1	Inactive	cnst	1000			0			fold_induction	Bisphenol AF
BSK_3C_ICAM1_up	1478-61-1	Inactive	cnst	1000			0			fold_induction	Bisphenol AF
BSK_3C_IL8_down	1478-61-1	Active	hill	18.9	0.902	1.28	0	0.902	4.18	fold_induction	Bisphenol AF
BSK_3C_IL8_up	1478-61-1	Inactive	cnst	1000			0			fold_induction	Bisphenol AF
BSK_3C_MCP1_down	1478-61-1	Active	hill	19.9	0.758	1.3	0	0.758	8	fold_induction	Bisphenol AF
BSK_3C_MCP1_up	1478-61-1	Inactive	cnst	1000			0			fold_induction	Bisphenol AF
BSK_3C_MIG_down	1478-61-1	Active	hill	32.4	1.51	1.51	0	1.51	7.58	fold_induction	Bisphenol AF
BSK_3C_MIG_up	1478-61-1	Inactive	cnst	1000			0			fold_induction	Bisphenol AF
BSK_3C_Proliferation_down	1478-61-1	Active	hill	11.7	0.796	1.07	0	0.796	8	fold_induction	Bisphenol AF
BSK_3C_Proliferation_up	1478-61-1	Inactive	cnst	1000			0			fold_induction	Bisphenol AF
BSK_3C_SRB_down	1478-61-1	Active	hill	16.2	0.669	1.21	0	0.669	6.1	fold_induction	Bisphenol AF
BSK_3C_SRB_up	1478-61-1	Inactive	cnst	1000			0			fold_induction	Bisphenol AF
BSK_3C_Thrombomodulin_down	1478-61-1	Inactive	cnst	1000			0			fold_induction	Bisphenol AF
BSK_3C_Thrombomodulin_up	1478-61-1	Active	hill	21.3	0.156	1.33	0	0.156	6.5	fold_induction	Bisphenol AF
BSK_3C_TissueFactor_down	1478-61-1	Active	hill	31.6	0.687	1.5	0	0.687	6.83	fold_induction	Bisphenol AF
BSK_3C_TissueFactor_up	1478-61-1	Inactive	cnst	1000			0			fold_induction	Bisphenol AF
BSK_3C_uPAR_down	1478-61-1	Active	hill	21.9	0.604	1.34	0	0.604	3.94	fold_induction	Bisphenol AF
BSK_3C_uPAR_up	1478-61-1	Inactive	cnst	1000			0			fold_induction	Bisphenol AF
BSK_3C_VCAM1_down	1478-61-1	Active	hill	30.1	1.26	1.48	0	1.26	5.67	fold_induction	Bisphenol AF
BSK_3C_VCAM1_up	1478-61-1	Inactive	cnst	1000			0			fold_induction	Bisphenol AF
BSK_3C_Vis_down	1478-61-1	Active	gnls	19.2	0.722	1.28	0	0.722	8	fold_induction	Bisphenol AF
BSK_3C_Vis_up	1478-61-1	Inactive	cnst	1000			0			fold_induction	Bisphenol AF
BSK_4H_Eotaxin3_down	1478-61-1	Active	hill	30.9	0.947	1.49	0	0.947	8	fold_induction	Bisphenol AF
BSK_4H_Eotaxin3_up	1478-61-1	Inactive	cnst	1000			0			fold_induction	Bisphenol AF
BSK_4H_MCP1_down	1478-61-1	Active	hill	14.1	0.356	1.15	0	0.356	1.93	fold_induction	Bisphenol AF
BSK_4H_MCP1_up	1478-61-1	Inactive	cnst	1000			0			fold_induction	Bisphenol AF
BSK_4H_Pselectin_down	1478-61-1	Active	hill	15.7	0.451	1.2	0	0.451	5.89	fold_induction	Bisphenol AF
BSK_4H_Pselectin_up	1478-61-1	Inactive	cnst	1000			0			fold_induction	Bisphenol AF
BSK_4H_SRB_down	1478-61-1	Active	hill	26.6	0.786	1.42	0	0.786	3.91	fold_induction	Bisphenol AF
BSK_4H_SRB_up	1478-61-1	Inactive	cnst	1000			0			fold_induction	Bisphenol AF
BSK_4H_uPAR_down	1478-61-1	Active	hill	29.3	0.73	1.47	0	0.73	5.14	fold_induction	Bisphenol AF
BSK_4H_uPAR_up	1478-61-1	Inactive	cnst	1000			0			fold_induction	Bisphenol AF
BSK_4H_VCAM1_down	1478-61-1	Active	hill	27.2	0.978	1.44	0	0.978	4.14	fold_induction	Bisphenol AF
BSK_4H_VCAM1_up	1478-61-1	Inactive	cnst	1000			0			fold_induction	Bisphenol AF
BSK_4H_VEGFRII_down	1478-61-1	Active	gnls	13.7	0.188	1.14	0	0.188	4.38	fold_induction	Bisphenol AF
BSK_4H_VEGFRII_up	1478-61-1	Inactive	cnst	1000			0			fold_induction	Bisphenol AF
BSK_BE3C_HLADR_down	1478-61-1	Active	hill	20.1	0.52	1.3	0	0.52	3.35	fold_induction	Bisphenol AF
BSK_BE3C_HLADR_up	1478-61-1	Inactive	cnst	1000			0			fold_induction	Bisphenol AF
BSK_BE3C_IL1a_down	1478-61-1	Active	hill	29	1.02	1.46	0	1.02	5	fold_induction	Bisphenol AF
BSK_BE3C_IL1a_up	1478-61-1	Inactive	cnst	1000			0			fold_induction	Bisphenol AF
BSK_BE3C_IP10_down	1478-61-1	Active	hill	25.5	1.08	1.41	0	1.08	3.52	fold_induction	Bisphenol AF
BSK_BE3C_IP10_up	1478-61-1	Inactive	cnst	1000			0			fold_induction	Bisphenol AF
BSK_BE3C_MIG_down	1478-61-1	Inactive	cnst	1000			0			fold_induction	Bisphenol AF
BSK_BE3C_MIG_up	1478-61-1	Inactive	cnst	1000			0			fold_induction	Bisphenol AF
BSK_BE3C_MMP1_down	1478-61-1	Active	hill	32.9	0.571	1.52	0	0.571	8	fold_induction	Bisphenol AF
BSK_BE3C_MMP1_up	1478-61-1	Active	hill	9.9	0.207	0.996	0	0.207	8	fold_induction	Bisphenol AF
BSK_BE3C_PAI1_down	1478-61-1	Active	hill	21.9	0.574	1.34	0	0.574	8	fold_induction	Bisphenol AF
BSK_BE3C_PAI1_up	1478-61-1	Inactive	cnst	1000			0			fold_induction	Bisphenol AF
BSK_BE3C_SRB_down	1478-61-1	Inactive	cnst	1000			0			fold_induction	Bisphenol AF
BSK_BE3C_SRB_up	1478-61-1	Inactive	cnst	1000			0			fold_induction	Bisphenol AF
BSK_BE3C_TGFb1_down	1478-61-1	Active	hill	26.9	0.358	1.43	0	0.358	3.93	fold_induction	Bisphenol AF
BSK_BE3C_TGFb1_up	1478-61-1	Inactive	cnst	1000			0			fold_induction	Bisphenol AF
BSK_BE3C_tPA_down	1478-61-1	Active	hill	22.4	0.454	1.35	0	0.454	8	fold_induction	Bisphenol AF
BSK_BE3C_tPA_up	1478-61-1	Inactive	cnst	1000			0			fold_induction	Bisphenol AF
BSK_BE3C_uPA_down	1478-61-1	Inactive	cnst	1000			0			fold_induction	Bisphenol AF
BSK_BE3C_uPA_up	1478-61-1	Inactive	cnst	1000			0			fold_induction	Bisphenol AF
BSK_BE3C_uPAR_down	1478-61-1	Inactive	cnst	1000			0			fold_induction	Bisphenol AF
BSK_BE3C_uPAR_up	1478-61-1	Inactive	cnst	1000			0			fold_induction	Bisphenol AF
BSK_CASM3C_HLADR_down	1478-61-1	Inactive	cnst	1000			0			fold_induction	Bisphenol AF
BSK_CASM3C_HLADR_up	1478-61-1	Inactive	cnst	1000			0			fold_induction	Bisphenol AF
BSK_CASM3C_IL6_down	1478-61-1	Inactive	cnst	1000			0			fold_induction	Bisphenol AF
BSK_CASM3C_IL6_up	1478-61-1	Inactive	cnst	1000			0			fold_induction	Bisphenol AF
BSK_CASM3C_IL8_down	1478-61-1	Active	gnls	7.34	0.0978	0.866	0	0.0978	2.17	fold_induction	Bisphenol AF
BSK_CASM3C_IL8_up	1478-61-1	Inactive	cnst	1000			0			fold_induction	Bisphenol AF
BSK_CASM3C_LDLR_down	1478-61-1	Active	hill	25.4	0.121	1.4	0	0.121	3.33	fold_induction	Bisphenol AF
BSK_CASM3C_LDLR_up	1478-61-1	Inactive	cnst	1000			0			fold_induction	Bisphenol AF
BSK_CASM3C_MCP1_down	1478-61-1	Inactive	cnst	1000			0			fold_induction	Bisphenol AF
BSK_CASM3C_MCP1_up	1478-61-1	Inactive	cnst	1000			0			fold_induction	Bisphenol AF
BSK_CASM3C_MCSF_down	1478-61-1	Inactive	cnst	1000			0			fold_induction	Bisphenol AF
BSK_CASM3C_MCSF_up	1478-61-1	Inactive	cnst	1000			0			fold_induction	Bisphenol AF
BSK_CASM3C_MIG_down	1478-61-1	Inactive	cnst	1000			0			fold_induction	Bisphenol AF
BSK_CASM3C_MIG_up	1478-61-1	Inactive	cnst	1000			0			fold_induction	Bisphenol AF
BSK_CASM3C_Proliferation_down	1478-61-1	Active	hill	19.6	0.248	1.29	0	0.248	1.65	fold_induction	Bisphenol AF
BSK_CASM3C_Proliferation_up	1478-61-1	Inactive	cnst	1000			0			fold_induction	Bisphenol AF
BSK_CASM3C_SAA_down	1478-61-1	Active	hill	32.8	0.168	1.52	0	0.168	8	fold_induction	Bisphenol AF
BSK_CASM3C_SAA_up	1478-61-1	Inactive	cnst	1000			0			fold_induction	Bisphenol AF
BSK_CASM3C_SRB_down	1478-61-1	Active	hill	27.1	0.174	1.43	0	0.174	4.07	fold_induction	Bisphenol AF
BSK_CASM3C_SRB_up	1478-61-1	Inactive	cnst	1000			0			fold_induction	Bisphenol AF
BSK_CASM3C_Thrombomodulin_down	1478-61-1	Inactive	cnst	1000			0			fold_induction	Bisphenol AF
BSK_CASM3C_Thrombomodulin_up	1478-61-1	Active	hill	23.5	0.218	1.37	0	0.218	8	fold_induction	Bisphenol AF
BSK_CASM3C_TissueFactor_down	1478-61-1	Inactive	cnst	1000			0			fold_induction	Bisphenol AF
BSK_CASM3C_TissueFactor_up	1478-61-1	Inactive	cnst	1000			0			fold_induction	Bisphenol AF
BSK_CASM3C_uPAR_down	1478-61-1	Inactive	cnst	1000			0			fold_induction	Bisphenol AF
BSK_CASM3C_uPAR_up	1478-61-1	Inactive	cnst	1000			0			fold_induction	Bisphenol AF
BSK_CASM3C_VCAM1_down	1478-61-1	Active	hill	23.8	0.279	1.38	0	0.279	8	fold_induction	Bisphenol AF
BSK_CASM3C_VCAM1_up	1478-61-1	Inactive	cnst	1000			0			fold_induction	Bisphenol AF
BSK_hDFCGF_CollagenIII_down	1478-61-1	Active	hill	13.4	0.495	1.13	0	0.495	1.43	fold_induction	Bisphenol AF
BSK_hDFCGF_CollagenIII_up	1478-61-1	Inactive	cnst	1000			0			fold_induction	Bisphenol AF
BSK_hDFCGF_EGFR_down	1478-61-1	Inactive	cnst	1000			0			fold_induction	Bisphenol AF
BSK_hDFCGF_EGFR_up	1478-61-1	Inactive	cnst	1000			0			fold_induction	Bisphenol AF
BSK_hDFCGF_IL8_down	1478-61-1	Active	hill	28.9	1.33	1.46	0	1.33	4.95	fold_induction	Bisphenol AF
BSK_hDFCGF_IL8_up	1478-61-1	Inactive	cnst	1000			0			fold_induction	Bisphenol AF
BSK_hDFCGF_IP10_down	1478-61-1	Active	hill	15.8	0.835	1.2	0	0.835	5.44	fold_induction	Bisphenol AF
BSK_hDFCGF_IP10_up	1478-61-1	Inactive	cnst	1000			0			fold_induction	Bisphenol AF
BSK_hDFCGF_MCSF_down	1478-61-1	Active	hill	14.8	0.43	1.17	0	0.43	7.46	fold_induction	Bisphenol AF
BSK_hDFCGF_MCSF_up	1478-61-1	Inactive	cnst	1000			0			fold_induction	Bisphenol AF
BSK_hDFCGF_MIG_down	1478-61-1	Active	hill	22.4	0.815	1.35	0	0.815	8	fold_induction	Bisphenol AF
BSK_hDFCGF_MIG_up	1478-61-1	Inactive	cnst	1000			0			fold_induction	Bisphenol AF
BSK_hDFCGF_MMP1_down	1478-61-1	Active	hill	19.6	0.63	1.29	0	0.63	8	fold_induction	Bisphenol AF
BSK_hDFCGF_MMP1_up	1478-61-1	Inactive	cnst	1000			0			fold_induction	Bisphenol AF
BSK_hDFCGF_PAI1_down	1478-61-1	Active	hill	11.9	0.869	1.07	0	0.869	8	fold_induction	Bisphenol AF
BSK_hDFCGF_PAI1_up	1478-61-1	Inactive	cnst	1000			0			fold_induction	Bisphenol AF
BSK_hDFCGF_Proliferation_down	1478-61-1	Active	gnls	13.2	1.39	1.12	0	1.39	5.69	fold_induction	Bisphenol AF
BSK_hDFCGF_Proliferation_up	1478-61-1	Inactive	cnst	1000			0			fold_induction	Bisphenol AF
BSK_hDFCGF_SRB_down	1478-61-1	Active	gnls	15.1	1.01	1.18	0	1.01	6.53	fold_induction	Bisphenol AF
BSK_hDFCGF_SRB_up	1478-61-1	Inactive	cnst	1000			0			fold_induction	Bisphenol AF
BSK_hDFCGF_TIMP1_down	1478-61-1	Active	hill	14.7	0.259	1.17	0	0.259	8	fold_induction	Bisphenol AF
BSK_hDFCGF_TIMP1_up	1478-61-1	Inactive	cnst	1000			0			fold_induction	Bisphenol AF
BSK_hDFCGF_VCAM1_down	1478-61-1	Active	gnls	10.9	0.626	1.04	0	0.626	2.15	fold_induction	Bisphenol AF
BSK_hDFCGF_VCAM1_up	1478-61-1	Inactive	cnst	1000			0			fold_induction	Bisphenol AF
BSK_KF3CT_ICAM1_down	1478-61-1	Inactive	cnst	1000			0			fold_induction	Bisphenol AF
BSK_KF3CT_ICAM1_up	1478-61-1	Inactive	cnst	1000			0			fold_induction	Bisphenol AF
BSK_KF3CT_IL1a_down	1478-61-1	Active	hill	26	0.778	1.41	0	0.778	8	fold_induction	Bisphenol AF
BSK_KF3CT_IL1a_up	1478-61-1	Inactive	cnst	1000			0			fold_induction	Bisphenol AF
BSK_KF3CT_IP10_down	1478-61-1	Active	hill	16.7	1.14	1.22	0	1.14	5.49	fold_induction	Bisphenol AF
BSK_KF3CT_IP10_up	1478-61-1	Inactive	cnst	1000			0			fold_induction	Bisphenol AF
BSK_KF3CT_MCP1_down	1478-61-1	Active	hill	17.3	0.386	1.24	0	0.386	4.76	fold_induction	Bisphenol AF
BSK_KF3CT_MCP1_up	1478-61-1	Inactive	cnst	1000			0			fold_induction	Bisphenol AF
BSK_KF3CT_MMP9_down	1478-61-1	Active	hill	20.3	1.07	1.31	0	1.07	4.89	fold_induction	Bisphenol AF
BSK_KF3CT_MMP9_up	1478-61-1	Inactive	cnst	1000			0			fold_induction	Bisphenol AF
BSK_KF3CT_SRB_down	1478-61-1	Active	hill	25.9	0.525	1.41	0	0.525	3.68	fold_induction	Bisphenol AF
BSK_KF3CT_SRB_up	1478-61-1	Inactive	cnst	1000			0			fold_induction	Bisphenol AF
BSK_KF3CT_TGFb1_down	1478-61-1	Active	hill	25.6	0.75	1.41	0	0.75	3.58	fold_induction	Bisphenol AF
BSK_KF3CT_TGFb1_up	1478-61-1	Inactive	cnst	1000			0			fold_induction	Bisphenol AF
BSK_KF3CT_TIMP2_down	1478-61-1	Active	hill	21.5	0.397	1.33	0	0.397	8	fold_induction	Bisphenol AF
BSK_KF3CT_TIMP2_up	1478-61-1	Inactive	cnst	1000			0			fold_induction	Bisphenol AF
BSK_KF3CT_uPA_down	1478-61-1	Active	hill	29.3	0.792	1.47	0	0.792	8	fold_induction	Bisphenol AF
BSK_KF3CT_uPA_up	1478-61-1	Inactive	cnst	1000			0			fold_induction	Bisphenol AF
BSK_LPS_CD40_down	1478-61-1	Active	hill	20.3	0.738	1.31	0	0.738	2.38	fold_induction	Bisphenol AF
BSK_LPS_CD40_up	1478-61-1	Inactive	cnst	1000			0			fold_induction	Bisphenol AF
BSK_LPS_Eselectin_down	1478-61-1	Active	hill	26.3	1.02	1.42	0	1.02	8	fold_induction	Bisphenol AF
BSK_LPS_Eselectin_up	1478-61-1	Inactive	cnst	1000			0			fold_induction	Bisphenol AF
BSK_LPS_IL1a_down	1478-61-1	Active	hill	20.2	0.351	1.31	0	0.351	5.08	fold_induction	Bisphenol AF
BSK_LPS_IL1a_up	1478-61-1	Inactive	cnst	1000			0			fold_induction	Bisphenol AF
BSK_LPS_IL8_down	1478-61-1	Active	hill	29	1.12	1.46	0	1.12	4.97	fold_induction	Bisphenol AF
BSK_LPS_IL8_up	1478-61-1	Inactive	cnst	1000			0			fold_induction	Bisphenol AF
BSK_LPS_MCP1_down	1478-61-1	Active	hill	26.7	0.885	1.43	0	0.885	3.93	fold_induction	Bisphenol AF
BSK_LPS_MCP1_up	1478-61-1	Inactive	cnst	1000			0			fold_induction	Bisphenol AF
BSK_LPS_MCSF_down	1478-61-1	Active	hill	20.2	0.402	1.31	0	0.402	8	fold_induction	Bisphenol AF
BSK_LPS_MCSF_up	1478-61-1	Inactive	cnst	1000			0			fold_induction	Bisphenol AF
BSK_LPS_PGE2_down	1478-61-1	Active	hill	19.5	0.355	1.29	0	0.355	8	fold_induction	Bisphenol AF
BSK_LPS_PGE2_up	1478-61-1	Inactive	cnst	1000			0			fold_induction	Bisphenol AF
BSK_LPS_SRB_down	1478-61-1	Active	hill	27.3	0.889	1.44	0	0.889	4.21	fold_induction	Bisphenol AF
BSK_LPS_SRB_up	1478-61-1	Inactive	cnst	1000			0			fold_induction	Bisphenol AF
BSK_LPS_TissueFactor_down	1478-61-1	Inactive	cnst	1000			0			fold_induction	Bisphenol AF
BSK_LPS_TissueFactor_up	1478-61-1	Inactive	cnst	1000			0			fold_induction	Bisphenol AF
BSK_LPS_TNFa_down	1478-61-1	Active	hill	22	1.68	1.34	0	1.68	8	fold_induction	Bisphenol AF
BSK_LPS_TNFa_up	1478-61-1	Inactive	cnst	1000			0			fold_induction	Bisphenol AF
BSK_LPS_VCAM1_down	1478-61-1	Active	hill	25.9	1.29	1.41	0	1.29	3.67	fold_induction	Bisphenol AF
BSK_LPS_VCAM1_up	1478-61-1	Inactive	cnst	1000			0			fold_induction	Bisphenol AF
BSK_SAg_CD38_down	1478-61-1	Active	hill	21.2	0.635	1.33	0	0.635	4.61	fold_induction	Bisphenol AF
BSK_SAg_CD38_up	1478-61-1	Inactive	cnst	1000			0			fold_induction	Bisphenol AF
BSK_SAg_CD40_down	1478-61-1	Active	hill	18.1	0.709	1.26	0	0.709	5	fold_induction	Bisphenol AF
BSK_SAg_CD40_up	1478-61-1	Inactive	cnst	1000			0			fold_induction	Bisphenol AF
BSK_SAg_CD69_down	1478-61-1	Active	hill	26	0.889	1.42	0	0.889	3.63	fold_induction	Bisphenol AF
BSK_SAg_CD69_up	1478-61-1	Inactive	cnst	1000			0			fold_induction	Bisphenol AF
BSK_SAg_Eselectin_down	1478-61-1	Active	hill	19.9	0.886	1.3	0	0.886	6.26	fold_induction	Bisphenol AF
BSK_SAg_Eselectin_up	1478-61-1	Inactive	cnst	1000			0			fold_induction	Bisphenol AF
BSK_SAg_IL8_down	1478-61-1	Active	hill	18.1	0.773	1.26	0	0.773	3.79	fold_induction	Bisphenol AF
BSK_SAg_IL8_up	1478-61-1	Inactive	cnst	1000			0			fold_induction	Bisphenol AF
BSK_SAg_MCP1_down	1478-61-1	Active	hill	26.1	0.873	1.42	0	0.873	3.75	fold_induction	Bisphenol AF
BSK_SAg_MCP1_up	1478-61-1	Inactive	cnst	1000			0			fold_induction	Bisphenol AF
BSK_SAg_MIG_down	1478-61-1	Active	hill	30.3	1.42	1.48	0	1.42	5.76	fold_induction	Bisphenol AF
BSK_SAg_MIG_up	1478-61-1	Inactive	cnst	1000			0			fold_induction	Bisphenol AF
BSK_SAg_PBMCCytotoxicity_down	1478-61-1	Active	hill	20.7	0.81	1.32	0	0.81	6.41	fold_induction	Bisphenol AF
BSK_SAg_PBMCCytotoxicity_up	1478-61-1	Inactive	cnst	1000			0			fold_induction	Bisphenol AF
BSK_SAg_Proliferation_down	1478-61-1	Active	hill	14.2	1.06	1.15	0	1.06	6.24	fold_induction	Bisphenol AF
BSK_SAg_Proliferation_up	1478-61-1	Inactive	cnst	1000			0			fold_induction	Bisphenol AF
BSK_SAg_SRB_down	1478-61-1	Active	hill	23.9	0.783	1.38	0	0.783	4.69	fold_induction	Bisphenol AF
BSK_SAg_SRB_up	1478-61-1	Inactive	cnst	1000			0			fold_induction	Bisphenol AF
NVS_ADME_hCYP19A1	1478-61-1	Active	hill	7.46	96.6	0.873	0	96.6	1.52	percent_activity	Bisphenol AF
NVS_ADME_hCYP19A1_Activator	1478-61-1	Inactive	cnst	1000			0			percent_activity	Bisphenol AF
NVS_ADME_hCYP2B6	1478-61-1	Active	hill	5.42	98.5	0.734	0	98.5	1.05	percent_activity	Bisphenol AF
NVS_ADME_hCYP2B6_Activator	1478-61-1	Inactive	cnst	1000			0			percent_activity	Bisphenol AF
NVS_ADME_hCYP2C19	1478-61-1	Active	hill	0.128	100	-0.892	0	100	1.24	percent_activity	Bisphenol AF
NVS_ADME_hCYP2C19_Activator	1478-61-1	Inactive	cnst	1000			0			percent_activity	Bisphenol AF
NVS_ADME_hCYP2C9	1478-61-1	Active	hill	0.382	94.6	-0.418	0	94.6	1.37	percent_activity	Bisphenol AF
NVS_ADME_hCYP2C9_Activator	1478-61-1	Inactive	cnst	1000			0			percent_activity	Bisphenol AF
NVS_ADME_hCYP3A4	1478-61-1	Active	hill	8.23	82.6	0.916	0	82.6	3.79	percent_activity	Bisphenol AF
NVS_ADME_hCYP3A4_Activator	1478-61-1	Inactive	cnst	1000			0			percent_activity	Bisphenol AF
NVS_ADME_hCYP4F12	1478-61-1	Active	hill	3.42	118	0.534	0	118	0.84	percent_activity	Bisphenol AF
NVS_ADME_hCYP4F12_Activator	1478-61-1	Inactive	cnst	1000			0			percent_activity	Bisphenol AF
NVS_ENZ_hAChE	1478-61-1	Inactive	cnst	1000			0			percent_activity	Bisphenol AF
NVS_ENZ_hAChE_Activator	1478-61-1	Inactive	cnst	1000			0			percent_activity	Bisphenol AF
NVS_ENZ_hAMPKa1	1478-61-1	Active	hill	21.4	81.3	1.33	0	81.3	0.579	percent_activity	Bisphenol AF
NVS_ENZ_hAMPKa1_Activator	1478-61-1	Inactive	cnst	1000			0			percent_activity	Bisphenol AF
NVS_ENZ_hBACE	1478-61-1	Inactive	hill	1000	7.03	0.738	0	7.03	8	percent_activity	Bisphenol AF
NVS_ENZ_hBACE_Activator	1478-61-1	Inactive	cnst	1000			0			percent_activity	Bisphenol AF
NVS_ENZ_hCK1D	1478-61-1	Inactive	hill	1000	7.54	1.44	0	7.54	7.99	percent_activity	Bisphenol AF
NVS_ENZ_hCK1D_Activator	1478-61-1	Inactive	cnst	1000			0			percent_activity	Bisphenol AF
NVS_ENZ_hCSF1R	1478-61-1	Inactive	hill	1000	20	1.58	0	20	7.79	percent_activity	Bisphenol AF
NVS_ENZ_hCSF1R_Activator	1478-61-1	Inactive	cnst	1000			0			percent_activity	Bisphenol AF
NVS_ENZ_hEphB2	1478-61-1	Inactive	cnst	1000			0			percent_activity	Bisphenol AF
NVS_ENZ_hEphB2_Activator	1478-61-1	Inactive	gnls	1000	11.5	0.748	0	11.5	0.995	percent_activity	Bisphenol AF
NVS_ENZ_hFyn	1478-61-1	Inactive	hill	1000	18.7	1.47	0	18.7	8	percent_activity	Bisphenol AF
NVS_ENZ_hFyn_Activator	1478-61-1	Inactive	cnst	1000			0			percent_activity	Bisphenol AF
NVS_ENZ_hMMP1	1478-61-1	Active	hill	5.93	54	0.773	0	54	0.759	percent_activity	Bisphenol AF
NVS_ENZ_hMMP1_Activator	1478-61-1	Inactive	cnst	1000			0			percent_activity	Bisphenol AF
NVS_ENZ_hMMP7	1478-61-1	Inactive	hill	1000	3.45	0.43	0	3.45	1.98	percent_activity	Bisphenol AF
NVS_ENZ_hMMP7_Activator	1478-61-1	Inactive	cnst	1000			0			percent_activity	Bisphenol AF
NVS_ENZ_hPTPN1	1478-61-1	Inactive	hill	1000	17.8	1.39	0	17.8	8	percent_activity	Bisphenol AF
NVS_ENZ_hPTPN1_Activator	1478-61-1	Inactive	cnst	1000			0			percent_activity	Bisphenol AF
NVS_ENZ_hPTPN11	1478-61-1	Inactive	hill	1000	15	1.61	0	15	8	percent_activity	Bisphenol AF
NVS_ENZ_hPTPN11_Activator	1478-61-1	Inactive	cnst	1000			0			percent_activity	Bisphenol AF
NVS_ENZ_hRAF1	1478-61-1	Inactive	hill	1000	19.8	1.52	0	19.8	3.8	percent_activity	Bisphenol AF
NVS_ENZ_hRAF1_Activator	1478-61-1	Inactive	cnst	1000			0			percent_activity	Bisphenol AF
NVS_ENZ_hSIRT1	1478-61-1	Active	hill	30.7	40.8	1.49	0	40.8	7.99	percent_activity	Bisphenol AF
NVS_ENZ_hSIRT1_Activator	1478-61-1	Inactive	cnst	1000			0			percent_activity	Bisphenol AF
NVS_ENZ_hSIRT2	1478-61-1	Active	hill	24.6	45	1.39	0	45	1.98	percent_activity	Bisphenol AF
NVS_ENZ_hSIRT2_Activator	1478-61-1	Inactive	cnst	1000			0			percent_activity	Bisphenol AF
NVS_ENZ_hSIRT3	1478-61-1	Active	hill	41	60.5	1.61	0	60.5	8	percent_activity	Bisphenol AF
NVS_ENZ_hSIRT3_Activator	1478-61-1	Inactive	cnst	1000			0			percent_activity	Bisphenol AF
NVS_ENZ_hTie2	1478-61-1	Active	hill	26.3	34	1.42	0	34	8	percent_activity	Bisphenol AF
NVS_ENZ_hTie2_Activator	1478-61-1	Inactive	cnst	1000			0			percent_activity	Bisphenol AF
NVS_ENZ_hTrkA	1478-61-1	Active	hill	41	29.6	1.61	0	29.6	8	percent_activity	Bisphenol AF
NVS_ENZ_hTrkA_Activator	1478-61-1	Inactive	cnst	1000			0			percent_activity	Bisphenol AF
NVS_GPCR_g5HT4	1478-61-1	Active	hill	19.6	105	1.29	0	105	0.66	percent_activity	Bisphenol AF
NVS_GPCR_gLTB4	1478-61-1	Active	hill	0.456	75	-0.341	0	75	1	percent_activity	Bisphenol AF
NVS_GPCR_gMPeripheral_NonSelective	1478-61-1	Active	hill	16.4	65.7	1.22	0	65.7	0.93	percent_activity	Bisphenol AF
NVS_GPCR_gOpiateK	1478-61-1	Active	hill	18	56.1	1.25	0	56.1	1.28	percent_activity	Bisphenol AF
NVS_GPCR_h5HT2A	1478-61-1	Active	hill	11	35.9	1.04	0	35.9	0.869	percent_activity	Bisphenol AF
NVS_GPCR_h5HT5A	1478-61-1	Active	hill	8.76	86.6	0.943	0	86.6	2.18	percent_activity	Bisphenol AF
NVS_GPCR_h5HT6	1478-61-1	Active	hill	0.339	90	-0.47	0	90	1.2	percent_activity	Bisphenol AF
NVS_GPCR_h5HT7	1478-61-1	Active	hill	9.38	120	0.972	0	120	1	percent_activity	Bisphenol AF
NVS_GPCR_hAdoRA1	1478-61-1	Active	hill	22.2	84.3	1.35	0	84.3	1.82	percent_activity	Bisphenol AF
NVS_GPCR_hAdoRA2a	1478-61-1	Active	hill	28.9	83.4	1.46	0	83.4	2.87	percent_activity	Bisphenol AF
NVS_GPCR_hAdra2C	1478-61-1	Active	hill	14.5	117	1.16	0	117	1.18	percent_activity	Bisphenol AF
NVS_GPCR_hAdrb1	1478-61-1	Active	hill	20	111	1.3	0	111	1.44	percent_activity	Bisphenol AF
NVS_GPCR_hAdrb2	1478-61-1	Active	hill	21.7	84.9	1.34	0	84.9	8	percent_activity	Bisphenol AF
NVS_GPCR_hAdrb3	1478-61-1	Inactive	cnst	1000			0			percent_activity	Bisphenol AF
NVS_GPCR_hAT1	1478-61-1	Inactive	hill	1000	18.7	1.35	0	18.7	8	percent_activity	Bisphenol AF
NVS_GPCR_hDRD1	1478-61-1	Active	hill	3.13	103	0.495	0	103	1.11	percent_activity	Bisphenol AF
NVS_GPCR_hDRD2s	1478-61-1	Active	hill	12	98.2	1.08	0	98.2	1.08	percent_activity	Bisphenol AF
NVS_GPCR_hDRD4.4	1478-61-1	Active	hill	17.7	113	1.25	0	113	1.23	percent_activity	Bisphenol AF
NVS_GPCR_hETB	1478-61-1	Inactive	cnst	1000			0			percent_activity	Bisphenol AF
NVS_GPCR_hM1	1478-61-1	Active	hill	26.4	61.4	1.42	0	61.4	8	percent_activity	Bisphenol AF
NVS_GPCR_hM2	1478-61-1	Active	hill	40.6	39	1.61	0	39	7.99	percent_activity	Bisphenol AF
NVS_GPCR_hM4	1478-61-1	Active	hill	23.6	50.6	1.37	0	50.6	8	percent_activity	Bisphenol AF
NVS_GPCR_hM5	1478-61-1	Active	hill	22.6	106	1.35	0	106	8	percent_activity	Bisphenol AF
NVS_GPCR_hOpiate_D1	1478-61-1	Active	hill	14.6	110	1.16	0	110	1.52	percent_activity	Bisphenol AF
NVS_GPCR_hOpiate_mu	1478-61-1	Active	hill	5.93	115	0.773	0	115	0.648	percent_activity	Bisphenol AF
NVS_GPCR_hORL1	1478-61-1	Active	hill	23.2	107	1.37	0	107	1.97	percent_activity	Bisphenol AF
NVS_GPCR_p5HT2C	1478-61-1	Active	hill	1.48	79.3	0.17	0	79.3	1.43	percent_activity	Bisphenol AF
NVS_GPCR_rAdra1_NonSelective	1478-61-1	Active	hill	33.8	49.6	1.53	0	49.6	7.97	percent_activity	Bisphenol AF
NVS_GPCR_rAdra1B	1478-61-1	Active	hill	41	81.6	1.61	0	81.6	8	percent_activity	Bisphenol AF
NVS_GPCR_rmMGluR5	1478-61-1	Inactive	gnls	1000	16.8	-0.727	0	16.8	2.28	percent_activity	Bisphenol AF
NVS_GPCR_rOpiate_NonSelectiveNa	1478-61-1	Active	hill	28.5	74.1	1.45	0	74.1	2.81	percent_activity	Bisphenol AF
NVS_GPCR_rOXT	1478-61-1	Active	hill	15	83.9	1.17	0	83.9	0.865	percent_activity	Bisphenol AF
NVS_IC_rNaCh_site2	1478-61-1	Active	hill	9.57	53.6	0.981	0	53.6	0.511	percent_activity	Bisphenol AF
NVS_LGIC_rGluNMDA_Agonist	1478-61-1	Active	hill	19.9	80.4	1.3	0	80.4	1.39	percent_activity	Bisphenol AF
NVS_LGIC_rGluNMDA_MK801_Agonist	1478-61-1	Active	hill	25.1	96.3	1.4	0	96.3	2.12	percent_activity	Bisphenol AF
NVS_LGIC_rGlyRStrySens	1478-61-1	Inactive	hill	1000	20.4	0.659	0	20.4	8	percent_activity	Bisphenol AF
NVS_MP_hPBR	1478-61-1	Inactive	cnst	1000			0			percent_activity	Bisphenol AF
NVS_MP_rPBR	1478-61-1	Active	gnls	2.95	90.6	0.47	0	90.6	2.09	percent_activity	Bisphenol AF
NVS_NR_bER	1478-61-1	Active	hill	0.1	103	-1	0	103	1.03	percent_activity	Bisphenol AF
NVS_NR_bPR	1478-61-1	Active	hill	12.9	118	1.11	0	118	1.06	percent_activity	Bisphenol AF
NVS_NR_cAR	1478-61-1	Active	hill	25.9	51.9	1.41	0	51.9	2.08	percent_activity	Bisphenol AF
NVS_NR_hAR	1478-61-1	Active	hill	3.38	92.4	0.528	0	92.4	1.39	percent_activity	Bisphenol AF
NVS_NR_hCAR_Antagonist	1478-61-1	Active	hill	0.000379	90.2	-3.42	0	90.2	5.13	percent_activity	Bisphenol AF
NVS_NR_hER	1478-61-1	Active	gnls	0.0348	102	-1.46	0	102	1.03	percent_activity	Bisphenol AF
NVS_NR_hFXR_Antagonist	1478-61-1	Active	hill	40.9	110	1.61	0	110	8	percent_activity	Bisphenol AF
NVS_NR_hGR	1478-61-1	Active	hill	0.315	71.2	-0.501	0	71.2	1.27	percent_activity	Bisphenol AF
NVS_NR_hPPARa	1478-61-1	Active	hill	20.6	130	1.31	0	130	1.58	percent_activity	Bisphenol AF
NVS_NR_hPPARg	1478-61-1	Active	hill	20.3	27.1	1.31	0	27.1	8	percent_activity	Bisphenol AF
NVS_NR_hPR	1478-61-1	Active	hill	1.4	63.7	0.147	0	63.7	0.973	percent_activity	Bisphenol AF
NVS_NR_hPXR	1478-61-1	Inactive	cnst	1000			0			percent_activity	Bisphenol AF
NVS_NR_hRAR_Antagonist	1478-61-1	Inactive	hill	1000	26.5	0.708	0	26.5	0.678	percent_activity	Bisphenol AF
NVS_NR_hRARa_Agonist	1478-61-1	Inactive	cnst	1000			0			percent_activity	Bisphenol AF
NVS_NR_mERa	1478-61-1	Active	hill	0.0259	96.9	-1.59	0	96.9	1.22	percent_activity	Bisphenol AF
NVS_NR_rAR	1478-61-1	Active	hill	1.68	99.7	0.224	0	99.7	1.98	percent_activity	Bisphenol AF
NVS_NR_rMR	1478-61-1	Active	hill	18.5	76	1.27	0	76	1.56	percent_activity	Bisphenol AF
NVS_TR_gDAT	1478-61-1	Active	hill	15.4	113	1.19	0	113	1.07	percent_activity	Bisphenol AF
NVS_TR_hAdoT	1478-61-1	Active	hill	113	51.8	2.05	0	51.8	0.395	percent_activity	Bisphenol AF
NVS_TR_hDAT	1478-61-1	Active	hill	23.2	84.3	1.37	0	84.3	8	percent_activity	Bisphenol AF
NVS_TR_hNET	1478-61-1	Active	hill	19.2	116	1.28	0	116	1.47	percent_activity	Bisphenol AF
NVS_TR_rVMAT2	1478-61-1	Active	hill	8.11	109	0.909	0	109	2.43	percent_activity	Bisphenol AF
OT_AR_ARELUC_AG_1440	1478-61-1	Inactive	cnst	1000			0			percent_activity	Bisphenol AF
OT_AR_ARSRC1_0480	1478-61-1	Inactive	hill	1000	10.9	1.17	0	10.9	7.98	percent_activity	Bisphenol AF
OT_AR_ARSRC1_0960	1478-61-1	Active	hill	13.8	20.6	1.14	0	20.6	7.52	percent_activity	Bisphenol AF
OT_ER_ERaERa_0480	1478-61-1	Active	hill	1.07	180	0.0286	0	180	0.886	percent_activity	Bisphenol AF
OT_ER_ERaERa_1440	1478-61-1	Active	hill	0.8	222	-0.0968	0	222	1.29	percent_activity	Bisphenol AF
OT_ER_ERaERb_0480	1478-61-1	Active	hill	0.17	224	-0.769	0	224	0.871	percent_activity	Bisphenol AF
OT_ER_ERaERb_1440	1478-61-1	Active	hill	0.431	320	-0.366	0	320	0.8	percent_activity	Bisphenol AF
OT_ER_ERbERb_0480	1478-61-1	Active	hill	0.075	128	-1.13	0	128	1.72	percent_activity	Bisphenol AF
OT_ER_ERbERb_1440	1478-61-1	Active	hill	0.0912	172	-1.04	0	172	1.77	percent_activity	Bisphenol AF
OT_ERa_EREGFP_0120	1478-61-1	Active	gnls	0.0939	107	-1.03	0	107	2.04	percent_activity	Bisphenol AF
OT_ERa_EREGFP_0480	1478-61-1	Active	gnls	0.108	96.9	-0.967	0	96.9	2.65	percent_activity	Bisphenol AF
OT_FXR_FXRSRC1_0480	1478-61-1	Active	hill	11.8	37.3	1.07	0	37.3	8	percent_activity	Bisphenol AF
OT_FXR_FXRSRC1_1440	1478-61-1	Active	hill	3.24	44.4	0.51	0	44.4	8	percent_activity	Bisphenol AF
OT_NURR1_NURR1RXRa_0480	1478-61-1	Inactive	cnst	1000			0			percent_activity	Bisphenol AF
OT_NURR1_NURR1RXRa_1440	1478-61-1	Inactive	cnst	1000			0			percent_activity	Bisphenol AF
OT_PPARg_PPARgSRC1_0480	1478-61-1	Inactive	cnst	1000			0			percent_activity	Bisphenol AF
OT_PPARg_PPARgSRC1_1440	1478-61-1	Inactive	cnst	1000			0			percent_activity	Bisphenol AF
Tox21_AhR	1478-61-1	Inactive	gnls	1000	27.2	1.63	0	27.2	1.02	percent_activity	Bisphenol AF
Tox21_AR_BLA_Agonist_ratio	1478-61-1	Inactive	cnst	1000			0			percent_activity	Bisphenol AF
Tox21_AR_BLA_Antagonist_ratio	1478-61-1	Active	hill	30.5	91.8	1.48	0	91.8	3.85	percent_activity	Bisphenol AF
Tox21_AR_BLA_Antagonist_viability	1478-61-1	Inactive	hill	1000	42.9	1.63	0	42.9	3.05	percent_activity	Bisphenol AF
Tox21_AR_LUC_MDAKB2_Agonist	1478-61-1	Inactive	cnst	1000			0			percent_activity	Bisphenol AF
Tox21_AR_LUC_MDAKB2_Antagonist	1478-61-1	Active	hill	69.6	99.9	1.84	0	99.9	2.78	percent_activity	Bisphenol AF
Tox21_ARE_BLA_agonist_ratio	1478-61-1	Active	gnls	21.4	39.6	1.33	0	39.6	2.31	percent_activity	Bisphenol AF
Tox21_ARE_BLA_agonist_viability	1478-61-1	Inactive	hill	1000	92.3	1.64	0	92.3	8	percent_activity	Bisphenol AF
Tox21_Aromatase_Inhibition	1478-61-1	Active	hill	37.8	57.5	1.58	0	57.5	2.79	percent_activity	Bisphenol AF
Tox21_AutoFluor_HEK293_Cell_blue	1478-61-1	Inactive	cnst	1000			0			percent_activity	Bisphenol AF
Tox21_AutoFluor_HEK293_Cell_green	1478-61-1	Inactive	cnst	1000			0			percent_activity	Bisphenol AF
Tox21_AutoFluor_HEK293_Cell_red	1478-61-1	Inactive	cnst	1000			0			percent_activity	Bisphenol AF
Tox21_AutoFluor_HEK293_Media_blue	1478-61-1	Inactive	cnst	1000			0			percent_activity	Bisphenol AF
Tox21_AutoFluor_HEK293_Media_green	1478-61-1	Inactive	cnst	1000			0			percent_activity	Bisphenol AF
Tox21_AutoFluor_HEK293_Media_red	1478-61-1	Inactive	cnst	1000			0			percent_activity	Bisphenol AF
Tox21_AutoFluor_HEPG2_Cell_blue	1478-61-1	Inactive	cnst	1000			0			percent_activity	Bisphenol AF
Tox21_AutoFluor_HEPG2_Cell_green	1478-61-1	Inactive	cnst	1000			0			percent_activity	Bisphenol AF
Tox21_AutoFluor_HEPG2_Cell_red	1478-61-1	Inactive	cnst	1000			0			percent_activity	Bisphenol AF
Tox21_AutoFluor_HEPG2_Media_blue	1478-61-1	Inactive	cnst	1000			0			percent_activity	Bisphenol AF
Tox21_AutoFluor_HEPG2_Media_green	1478-61-1	Inactive	cnst	1000			0			percent_activity	Bisphenol AF
Tox21_AutoFluor_HEPG2_Media_red	1478-61-1	Inactive	cnst	1000			0			percent_activity	Bisphenol AF
Tox21_ELG1_LUC_Agonist	1478-61-1	Inactive	cnst	1000			0			percent_activity	Bisphenol AF
Tox21_ERa_BLA_Agonist_ratio	1478-61-1	Active	gnls	0.956	30.3	-0.0195	0	30.3	1.39	percent_activity	Bisphenol AF
Tox21_ERa_BLA_Antagonist_ratio	1478-61-1	Active	hill	65.5	154	1.82	0	154	0.562	percent_activity	Bisphenol AF
Tox21_ERa_BLA_Antagonist_viability	1478-61-1	Inactive	hill	1000	114	1.92	0	114	8	percent_activity	Bisphenol AF
Tox21_ERa_LUC_BG1_Agonist	1478-61-1	Active	gnls	0.136	90.6	-0.867	0	90.6	1.04	percent_activity	Bisphenol AF
Tox21_ERa_LUC_BG1_Antagonist	1478-61-1	Inactive	hill	1000	41	1.72	0	41	8	percent_activity	Bisphenol AF
Tox21_ESRE_BLA_ratio	1478-61-1	Inactive	cnst	1000			0			percent_activity	Bisphenol AF
Tox21_ESRE_BLA_viability	1478-61-1	Inactive	hill	1000	71.4	1.66	0	71.4	8	percent_activity	Bisphenol AF
Tox21_FXR_BLA_agonist_ratio	1478-61-1	Inactive	gnls	1000	16.3	1.33	0	16.3	7.99	percent_activity	Bisphenol AF
Tox21_FXR_BLA_agonist_viability	1478-61-1	Active	hill	68.1	116	1.83	0	116	8	percent_activity	Bisphenol AF
Tox21_FXR_BLA_antagonist_ratio	1478-61-1	Active	hill	36.4	109	1.56	0	109	8	percent_activity	Bisphenol AF
Tox21_FXR_BLA_antagonist_viability	1478-61-1	Inactive	hill	1000	88.3	1.8	0	88.3	3.11	percent_activity	Bisphenol AF
Tox21_GR_BLA_Agonist_ratio	1478-61-1	Active	hill	84.3	65	1.93	0	65	8	percent_activity	Bisphenol AF
Tox21_GR_BLA_Antagonist_ratio	1478-61-1	Active	gnls	32.8	142	1.52	0	142	1.07	percent_activity	Bisphenol AF
Tox21_GR_BLA_Antagonist_viability	1478-61-1	Active	hill	68.9	122	1.84	0	122	8	percent_activity	Bisphenol AF
Tox21_HSE_BLA_agonist_ratio	1478-61-1	Active	hill	39.8	28.6	1.6	0	28.6	8	percent_activity	Bisphenol AF
Tox21_HSE_BLA_agonist_viability	1478-61-1	Inactive	hill	1000	113	1.89	0	113	8	percent_activity	Bisphenol AF
Tox21_MitochondrialToxicity_ratio	1478-61-1	Active	hill	6.54	122	0.816	0	122	1.15	percent_activity	Bisphenol AF
Tox21_MitochondrialToxicity_viability	1478-61-1	Inactive	gnls	1000	23.8	1.34	0	23.8	0.667	percent_activity	Bisphenol AF
Tox21_NFkB_BLA_agonist_ratio	1478-61-1	Inactive	hill	1000	12	1.98	0	12	7.82	percent_activity	Bisphenol AF
Tox21_NFkB_BLA_agonist_viability	1478-61-1	Inactive	hill	1000	87.7	1.95	0	87.7	8	percent_activity	Bisphenol AF
Tox21_p53_BLA_p1_ratio	1478-61-1	Active	hill	36.9	80.5	1.57	0	80.5	6.66	percent_activity	Bisphenol AF
Tox21_p53_BLA_p1_viability	1478-61-1	Active	hill	73.3	120	1.87	0	120	8	percent_activity	Bisphenol AF
Tox21_p53_BLA_p2_ratio	1478-61-1	Inactive	cnst	1000			0			percent_activity	Bisphenol AF
Tox21_p53_BLA_p2_viability	1478-61-1	Inactive	cnst	1000			0			percent_activity	Bisphenol AF
Tox21_p53_BLA_p3_ratio	1478-61-1	Inactive	cnst	1000			0			percent_activity	Bisphenol AF
Tox21_p53_BLA_p3_viability	1478-61-1	Inactive	cnst	1000			0			percent_activity	Bisphenol AF
Tox21_p53_BLA_p4_ratio	1478-61-1	Active	hill	52.7	144	1.72	0	144	4.2	percent_activity	Bisphenol AF
Tox21_p53_BLA_p4_viability	1478-61-1	Active	hill	60.6	118	1.78	0	118	2.65	percent_activity	Bisphenol AF
Tox21_p53_BLA_p5_ratio	1478-61-1	Active	hill	67.5	190	1.83	0	190	2.73	percent_activity	Bisphenol AF
Tox21_p53_BLA_p5_viability	1478-61-1	Active	hill	74.7	110	1.87	0	110	8	percent_activity	Bisphenol AF
Tox21_PPARd_BLA_agonist_ratio	1478-61-1	Inactive	cnst	1000			0			percent_activity	Bisphenol AF
Tox21_PPARd_BLA_Agonist_viability	1478-61-1	Active	hill	37.6	95.8	1.57	0	95.8	5.13	percent_activity	Bisphenol AF
Tox21_PPARd_BLA_antagonist_ratio	1478-61-1	Active	hill	29.1	138	1.46	0	138	1.48	percent_activity	Bisphenol AF
Tox21_PPARd_BLA_antagonist_viability	1478-61-1	Inactive	hill	1000	118	1.53	0	118	3.25	percent_activity	Bisphenol AF
Tox21_PPARg_BLA_Agonist_ratio	1478-61-1	Inactive	cnst	1000			0			percent_activity	Bisphenol AF
Tox21_PPARg_BLA_antagonist_ratio	1478-61-1	Active	hill	20	87.1	1.3	0	87.1	0.973	percent_activity	Bisphenol AF
Tox21_PPARg_BLA_antagonist_viability	1478-61-1	Inactive	hill	1000	101	1.64	0	101	2.85	percent_activity	Bisphenol AF
Tox21_TR_LUC_GH3_Agonist	1478-61-1	Inactive	cnst	1000			0			percent_activity	Bisphenol AF
Tox21_TR_LUC_GH3_Antagonist	1478-61-1	Active	hill	32.2	139	1.51	0	139	1.53	percent_activity	Bisphenol AF
Tox21_VDR_BLA_agonist_ratio	1478-61-1	Inactive	cnst	1000			0			percent_activity	Bisphenol AF
Tox21_VDR_BLA_Agonist_viability	1478-61-1	Active	hill	46.3	90.1	1.67	0	90.1	4.51	percent_activity	Bisphenol AF
Tox21_VDR_BLA_antagonist_ratio	1478-61-1	Inactive	hill	1000	106	1.76	0	106	1.71	percent_activity	Bisphenol AF
Tox21_VDR_BLA_antagonist_viability	1478-61-1	Inactive	hill	1000	116	1.84	0	116	2.41	percent_activity	Bisphenol AF

## Sheet: TGSA
Assay Endpoint	CASRN	Activity Call	Q	AC 50	Emax	Log AC 50	B	T	W	Data Type	Chemical Name
ACEA_T47D_80hr_Negative	41481-66-7	Active	hill	81.9	109	1.91	0	109	8	percent_activity	4,4'-Sulfonylbis[2-(prop-2-en-1-yl)phenol]
ACEA_T47D_80hr_Positive	41481-66-7	Inactive	cnst	1000			0			percent_activity	4,4'-Sulfonylbis[2-(prop-2-en-1-yl)phenol]
APR_HepG2_CellCycleArrest_24h_dn	41481-66-7	Active	gnls	34.1	1.01	1.53	0	1.01	3.01	fold_induction	4,4'-Sulfonylbis[2-(prop-2-en-1-yl)phenol]
APR_HepG2_CellCycleArrest_24h_up	41481-66-7	Inactive	cnst	1000			0			fold_induction	4,4'-Sulfonylbis[2-(prop-2-en-1-yl)phenol]
APR_HepG2_CellCycleArrest_72h_dn	41481-66-7	Active	hill	29.8	1.41	1.47	0	1.41	2.74	fold_induction	4,4'-Sulfonylbis[2-(prop-2-en-1-yl)phenol]
APR_HepG2_CellCycleArrest_72h_up	41481-66-7	Inactive	cnst	1000			0			fold_induction	4,4'-Sulfonylbis[2-(prop-2-en-1-yl)phenol]
APR_HepG2_CellLoss_24h_dn	41481-66-7	Active	hill	103	2.97	2.01	0	2.97	1.72	fold_induction	4,4'-Sulfonylbis[2-(prop-2-en-1-yl)phenol]
APR_HepG2_CellLoss_24h_up	41481-66-7	Inactive	cnst	1000			0			fold_induction	4,4'-Sulfonylbis[2-(prop-2-en-1-yl)phenol]
APR_HepG2_CellLoss_72h_dn	41481-66-7	Active	hill	78.1	3.65	1.89	0	3.65	1.77	fold_induction	4,4'-Sulfonylbis[2-(prop-2-en-1-yl)phenol]
APR_HepG2_CellLoss_72h_up	41481-66-7	Inactive	cnst	1000			0			fold_induction	4,4'-Sulfonylbis[2-(prop-2-en-1-yl)phenol]
APR_HepG2_MicrotubuleCSK_24h_dn	41481-66-7	Inactive	cnst	1000			0			fold_induction	4,4'-Sulfonylbis[2-(prop-2-en-1-yl)phenol]
APR_HepG2_MicrotubuleCSK_24h_up	41481-66-7	Inactive	cnst	1000			0			fold_induction	4,4'-Sulfonylbis[2-(prop-2-en-1-yl)phenol]
APR_HepG2_MicrotubuleCSK_72h_dn	41481-66-7	Inactive	cnst	1000			0			fold_induction	4,4'-Sulfonylbis[2-(prop-2-en-1-yl)phenol]
APR_HepG2_MicrotubuleCSK_72h_up	41481-66-7	Inactive	gnls	1000	0.699	1.63	0	0.699	2.69	fold_induction	4,4'-Sulfonylbis[2-(prop-2-en-1-yl)phenol]
APR_HepG2_MitoMass_24h_dn	41481-66-7	Active	hill	52.7	0.652	1.72	0	0.652	8	fold_induction	4,4'-Sulfonylbis[2-(prop-2-en-1-yl)phenol]
APR_HepG2_MitoMass_24h_up	41481-66-7	Inactive	cnst	1000			0			fold_induction	4,4'-Sulfonylbis[2-(prop-2-en-1-yl)phenol]
APR_HepG2_MitoMass_72h_dn	41481-66-7	Active	hill	59	0.843	1.77	0	0.843	7.54	fold_induction	4,4'-Sulfonylbis[2-(prop-2-en-1-yl)phenol]
APR_HepG2_MitoMass_72h_up	41481-66-7	Inactive	cnst	1000			0			fold_induction	4,4'-Sulfonylbis[2-(prop-2-en-1-yl)phenol]
APR_HepG2_MitoMembPot_24h_dn	41481-66-7	Inactive	gnls	1000	0.621	0.494	0	0.621	1.24	fold_induction	4,4'-Sulfonylbis[2-(prop-2-en-1-yl)phenol]
APR_HepG2_MitoMembPot_24h_up	41481-66-7	Inactive	cnst	1000			0			fold_induction	4,4'-Sulfonylbis[2-(prop-2-en-1-yl)phenol]
APR_HepG2_MitoMembPot_72h_dn	41481-66-7	Active	gnls	18.9	0.999	1.28	0	0.999	3.94	fold_induction	4,4'-Sulfonylbis[2-(prop-2-en-1-yl)phenol]
APR_HepG2_MitoMembPot_72h_up	41481-66-7	Inactive	cnst	1000			0			fold_induction	4,4'-Sulfonylbis[2-(prop-2-en-1-yl)phenol]
APR_HepG2_MitoticArrest_24h_dn	41481-66-7	Inactive	cnst	1000			0			fold_induction	4,4'-Sulfonylbis[2-(prop-2-en-1-yl)phenol]
APR_HepG2_MitoticArrest_24h_up	41481-66-7	Active	hill	51.9	3.1	1.72	0	3.1	2.04	fold_induction	4,4'-Sulfonylbis[2-(prop-2-en-1-yl)phenol]
APR_HepG2_MitoticArrest_72h_dn	41481-66-7	Inactive	cnst	1000			0			fold_induction	4,4'-Sulfonylbis[2-(prop-2-en-1-yl)phenol]
APR_HepG2_MitoticArrest_72h_up	41481-66-7	Active	hill	72.3	4.3	1.86	0	4.3	2.06	fold_induction	4,4'-Sulfonylbis[2-(prop-2-en-1-yl)phenol]
APR_HepG2_NuclearSize_24h_dn	41481-66-7	Inactive	hill	1000	0.238	1.92	0	0.238	4	fold_induction	4,4'-Sulfonylbis[2-(prop-2-en-1-yl)phenol]
APR_HepG2_NuclearSize_24h_up	41481-66-7	Inactive	cnst	1000			0			fold_induction	4,4'-Sulfonylbis[2-(prop-2-en-1-yl)phenol]
APR_HepG2_NuclearSize_72h_dn	41481-66-7	Active	hill	79.1	0.316	1.9	0	0.316	3.18	fold_induction	4,4'-Sulfonylbis[2-(prop-2-en-1-yl)phenol]
APR_HepG2_NuclearSize_72h_up	41481-66-7	Inactive	cnst	1000			0			fold_induction	4,4'-Sulfonylbis[2-(prop-2-en-1-yl)phenol]
APR_HepG2_OxidativeStress_24h_dn	41481-66-7	Inactive	cnst	1000			0			fold_induction	4,4'-Sulfonylbis[2-(prop-2-en-1-yl)phenol]
APR_HepG2_OxidativeStress_24h_up	41481-66-7	Active	hill	77.5	2.18	1.89	0	2.18	3.72	fold_induction	4,4'-Sulfonylbis[2-(prop-2-en-1-yl)phenol]
APR_HepG2_OxidativeStress_72h_dn	41481-66-7	Inactive	cnst	1000			0			fold_induction	4,4'-Sulfonylbis[2-(prop-2-en-1-yl)phenol]
APR_HepG2_OxidativeStress_72h_up	41481-66-7	Active	hill	53.5	2.93	1.73	0	2.93	3.52	fold_induction	4,4'-Sulfonylbis[2-(prop-2-en-1-yl)phenol]
APR_HepG2_p53Act_24h_dn	41481-66-7	Inactive	cnst	1000			0			fold_induction	4,4'-Sulfonylbis[2-(prop-2-en-1-yl)phenol]
APR_HepG2_p53Act_24h_up	41481-66-7	Active	hill	55.4	1.08	1.74	0	1.08	8	fold_induction	4,4'-Sulfonylbis[2-(prop-2-en-1-yl)phenol]
APR_HepG2_p53Act_72h_dn	41481-66-7	Inactive	cnst	1000			0			fold_induction	4,4'-Sulfonylbis[2-(prop-2-en-1-yl)phenol]
APR_HepG2_p53Act_72h_up	41481-66-7	Active	gnls	48.5	1.9	1.69	0	1.9	3.21	fold_induction	4,4'-Sulfonylbis[2-(prop-2-en-1-yl)phenol]
APR_HepG2_StressKinase_24h_dn	41481-66-7	Inactive	hill	1000	0.706	1.95	0	0.706	0.957	fold_induction	4,4'-Sulfonylbis[2-(prop-2-en-1-yl)phenol]
APR_HepG2_StressKinase_24h_up	41481-66-7	Inactive	cnst	1000			0			fold_induction	4,4'-Sulfonylbis[2-(prop-2-en-1-yl)phenol]
APR_HepG2_StressKinase_72h_dn	41481-66-7	Inactive	cnst	1000			0			fold_induction	4,4'-Sulfonylbis[2-(prop-2-en-1-yl)phenol]
APR_HepG2_StressKinase_72h_up	41481-66-7	Inactive	gnls	1000	1.06	1.69	0	1.06	4.54	fold_induction	4,4'-Sulfonylbis[2-(prop-2-en-1-yl)phenol]
ATG_Ahr_CIS_up	41481-66-7	Inactive	cnst	1000			0			fold_induction	4,4'-Sulfonylbis[2-(prop-2-en-1-yl)phenol]
ATG_AP_1_CIS_up	41481-66-7	Active	hill	22.6	1.21	1.35	0	1.21	1.23	fold_induction	4,4'-Sulfonylbis[2-(prop-2-en-1-yl)phenol]
ATG_AP_2_CIS_up	41481-66-7	Inactive	cnst	1000			0			fold_induction	4,4'-Sulfonylbis[2-(prop-2-en-1-yl)phenol]
ATG_AR_TRANS_up	41481-66-7	Inactive	cnst	1000			0			fold_induction	4,4'-Sulfonylbis[2-(prop-2-en-1-yl)phenol]
ATG_BRE_CIS_up	41481-66-7	Active	hill	20.1	2.56	1.3	0	2.56	3.07	fold_induction	4,4'-Sulfonylbis[2-(prop-2-en-1-yl)phenol]
ATG_C_EBP_CIS_up	41481-66-7	Inactive	cnst	1000			0			fold_induction	4,4'-Sulfonylbis[2-(prop-2-en-1-yl)phenol]
ATG_CAR_TRANS_up	41481-66-7	Inactive	cnst	1000			0			fold_induction	4,4'-Sulfonylbis[2-(prop-2-en-1-yl)phenol]
ATG_CMV_CIS_up	41481-66-7	Active	hill	23.4	1.44	1.37	0	1.44	1.93	fold_induction	4,4'-Sulfonylbis[2-(prop-2-en-1-yl)phenol]
ATG_CRE_CIS_up	41481-66-7	Active	hill	24.4	0.792	1.39	0	0.792	8	fold_induction	4,4'-Sulfonylbis[2-(prop-2-en-1-yl)phenol]
ATG_DR4_LXR_CIS_up	41481-66-7	Inactive	cnst	1000			0			fold_induction	4,4'-Sulfonylbis[2-(prop-2-en-1-yl)phenol]
ATG_DR5_CIS_up	41481-66-7	Inactive	cnst	1000			0			fold_induction	4,4'-Sulfonylbis[2-(prop-2-en-1-yl)phenol]
ATG_E_Box_CIS_up	41481-66-7	Inactive	cnst	1000			0			fold_induction	4,4'-Sulfonylbis[2-(prop-2-en-1-yl)phenol]
ATG_E2F_CIS_up	41481-66-7	Inactive	cnst	1000			0			fold_induction	4,4'-Sulfonylbis[2-(prop-2-en-1-yl)phenol]
ATG_EGR_CIS_up	41481-66-7	Active	hill	24.2	1.25	1.38	0	1.25	7.94	fold_induction	4,4'-Sulfonylbis[2-(prop-2-en-1-yl)phenol]
ATG_ERa_TRANS_up	41481-66-7	Active	gnls	5.06	2.7	0.704	0	2.7	0.784	fold_induction	4,4'-Sulfonylbis[2-(prop-2-en-1-yl)phenol]
ATG_ERE_CIS_up	41481-66-7	Active	gnls	1.78	2.07	0.251	0	2.07	1.16	fold_induction	4,4'-Sulfonylbis[2-(prop-2-en-1-yl)phenol]
ATG_ERRa_TRANS_up	41481-66-7	Inactive	cnst	1000			0			fold_induction	4,4'-Sulfonylbis[2-(prop-2-en-1-yl)phenol]
ATG_ERRg_TRANS_up	41481-66-7	Inactive	cnst	1000			0			fold_induction	4,4'-Sulfonylbis[2-(prop-2-en-1-yl)phenol]
ATG_Ets_CIS_up	41481-66-7	Inactive	cnst	1000			0			fold_induction	4,4'-Sulfonylbis[2-(prop-2-en-1-yl)phenol]
ATG_FoxA2_CIS_up	41481-66-7	Inactive	cnst	1000			0			fold_induction	4,4'-Sulfonylbis[2-(prop-2-en-1-yl)phenol]
ATG_FoxO_CIS_up	41481-66-7	Inactive	cnst	1000			0			fold_induction	4,4'-Sulfonylbis[2-(prop-2-en-1-yl)phenol]
ATG_FXR_TRANS_up	41481-66-7	Inactive	hill	1000	0.804	0.863	0	0.804	8	fold_induction	4,4'-Sulfonylbis[2-(prop-2-en-1-yl)phenol]
ATG_GAL4_TRANS_up	41481-66-7	Inactive	cnst	1000			0			fold_induction	4,4'-Sulfonylbis[2-(prop-2-en-1-yl)phenol]
ATG_GATA_CIS_up	41481-66-7	Inactive	hill	1000	0.313	1.6	0	0.313	2.77	fold_induction	4,4'-Sulfonylbis[2-(prop-2-en-1-yl)phenol]
ATG_GLI_CIS_up	41481-66-7	Inactive	cnst	1000			0			fold_induction	4,4'-Sulfonylbis[2-(prop-2-en-1-yl)phenol]
ATG_GR_TRANS_up	41481-66-7	Inactive	cnst	1000			0			fold_induction	4,4'-Sulfonylbis[2-(prop-2-en-1-yl)phenol]
ATG_GRE_CIS_up	41481-66-7	Inactive	cnst	1000			0			fold_induction	4,4'-Sulfonylbis[2-(prop-2-en-1-yl)phenol]
ATG_HIF1a_CIS_up	41481-66-7	Inactive	cnst	1000			0			fold_induction	4,4'-Sulfonylbis[2-(prop-2-en-1-yl)phenol]
ATG_HNF4a_TRANS_up	41481-66-7	Inactive	cnst	1000			0			fold_induction	4,4'-Sulfonylbis[2-(prop-2-en-1-yl)phenol]
ATG_HNF6_CIS_up	41481-66-7	Inactive	cnst	1000			0			fold_induction	4,4'-Sulfonylbis[2-(prop-2-en-1-yl)phenol]
ATG_HSE_CIS_up	41481-66-7	Active	hill	57.2	1.94	1.76	0	1.94	8	fold_induction	4,4'-Sulfonylbis[2-(prop-2-en-1-yl)phenol]
ATG_IR1_CIS_up	41481-66-7	Inactive	cnst	1000			0			fold_induction	4,4'-Sulfonylbis[2-(prop-2-en-1-yl)phenol]
ATG_ISRE_CIS_up	41481-66-7	Inactive	cnst	1000			0			fold_induction	4,4'-Sulfonylbis[2-(prop-2-en-1-yl)phenol]
ATG_LXRa_TRANS_up	41481-66-7	Inactive	cnst	1000			0			fold_induction	4,4'-Sulfonylbis[2-(prop-2-en-1-yl)phenol]
ATG_LXRb_TRANS_up	41481-66-7	Inactive	cnst	1000			0			fold_induction	4,4'-Sulfonylbis[2-(prop-2-en-1-yl)phenol]
ATG_M_06_CIS_up	41481-66-7	Inactive	cnst	1000			0			fold_induction	4,4'-Sulfonylbis[2-(prop-2-en-1-yl)phenol]
ATG_M_06_TRANS_up	41481-66-7	Inactive	cnst	1000			0			fold_induction	4,4'-Sulfonylbis[2-(prop-2-en-1-yl)phenol]
ATG_M_19_CIS_up	41481-66-7	Inactive	cnst	1000			0			fold_induction	4,4'-Sulfonylbis[2-(prop-2-en-1-yl)phenol]
ATG_M_19_TRANS_up	41481-66-7	Inactive	cnst	1000			0			fold_induction	4,4'-Sulfonylbis[2-(prop-2-en-1-yl)phenol]
ATG_M_32_CIS_up	41481-66-7	Inactive	cnst	1000			0			fold_induction	4,4'-Sulfonylbis[2-(prop-2-en-1-yl)phenol]
ATG_M_32_TRANS_up	41481-66-7	Inactive	cnst	1000			0			fold_induction	4,4'-Sulfonylbis[2-(prop-2-en-1-yl)phenol]
ATG_M_61_CIS_up	41481-66-7	Inactive	cnst	1000			0			fold_induction	4,4'-Sulfonylbis[2-(prop-2-en-1-yl)phenol]
ATG_M_61_TRANS_up	41481-66-7	Inactive	cnst	1000			0			fold_induction	4,4'-Sulfonylbis[2-(prop-2-en-1-yl)phenol]
ATG_MRE_CIS_up	41481-66-7	Active	hill	41.5	4.26	1.62	0	4.26	3.08	fold_induction	4,4'-Sulfonylbis[2-(prop-2-en-1-yl)phenol]
ATG_Myb_CIS_up	41481-66-7	Inactive	cnst	1000			0			fold_induction	4,4'-Sulfonylbis[2-(prop-2-en-1-yl)phenol]
ATG_Myc_CIS_up	41481-66-7	Inactive	cnst	1000			0			fold_induction	4,4'-Sulfonylbis[2-(prop-2-en-1-yl)phenol]
ATG_NF_kB_CIS_up	41481-66-7	Active	hill	57.3	0.836	1.76	0	0.836	8	fold_induction	4,4'-Sulfonylbis[2-(prop-2-en-1-yl)phenol]
ATG_NFI_CIS_up	41481-66-7	Inactive	cnst	1000			0			fold_induction	4,4'-Sulfonylbis[2-(prop-2-en-1-yl)phenol]
ATG_NRF1_CIS_up	41481-66-7	Inactive	cnst	1000			0			fold_induction	4,4'-Sulfonylbis[2-(prop-2-en-1-yl)phenol]
ATG_NRF2_ARE_CIS_up	41481-66-7	Active	hill	6.53	1.38	0.815	0	1.38	5.83	fold_induction	4,4'-Sulfonylbis[2-(prop-2-en-1-yl)phenol]
ATG_NURR1_TRANS_up	41481-66-7	Inactive	cnst	1000			0			fold_induction	4,4'-Sulfonylbis[2-(prop-2-en-1-yl)phenol]
ATG_Oct_MLP_CIS_up	41481-66-7	Active	hill	20.8	0.834	1.32	0	0.834	8	fold_induction	4,4'-Sulfonylbis[2-(prop-2-en-1-yl)phenol]
ATG_p53_CIS_up	41481-66-7	Inactive	cnst	1000			0			fold_induction	4,4'-Sulfonylbis[2-(prop-2-en-1-yl)phenol]
ATG_Pax6_CIS_up	41481-66-7	Active	hill	33.5	1.07	1.53	0	1.07	2.06	fold_induction	4,4'-Sulfonylbis[2-(prop-2-en-1-yl)phenol]
ATG_PBREM_CIS_up	41481-66-7	Inactive	gnls	1000	0.416	0.888	0	0.416	8	fold_induction	4,4'-Sulfonylbis[2-(prop-2-en-1-yl)phenol]
ATG_PPARa_TRANS_up	41481-66-7	Inactive	hill	1000	0.988	1.23	0	0.988	8	fold_induction	4,4'-Sulfonylbis[2-(prop-2-en-1-yl)phenol]
ATG_PPARd_TRANS_up	41481-66-7	Inactive	cnst	1000			0			fold_induction	4,4'-Sulfonylbis[2-(prop-2-en-1-yl)phenol]
ATG_PPARg_TRANS_up	41481-66-7	Active	hill	6.54	2.21	0.815	0	2.21	2.72	fold_induction	4,4'-Sulfonylbis[2-(prop-2-en-1-yl)phenol]
ATG_PPRE_CIS_up	41481-66-7	Active	gnls	9.83	1.26	0.993	0	1.26	2.2	fold_induction	4,4'-Sulfonylbis[2-(prop-2-en-1-yl)phenol]
ATG_PXR_TRANS_up	41481-66-7	Active	hill	2.51	2.17	0.4	0	2.17	1.6	fold_induction	4,4'-Sulfonylbis[2-(prop-2-en-1-yl)phenol]
ATG_PXRE_CIS_up	41481-66-7	Active	gnls	2.85	3.64	0.455	0	3.64	1.89	fold_induction	4,4'-Sulfonylbis[2-(prop-2-en-1-yl)phenol]
ATG_RARa_TRANS_up	41481-66-7	Inactive	cnst	1000			0			fold_induction	4,4'-Sulfonylbis[2-(prop-2-en-1-yl)phenol]
ATG_RARb_TRANS_up	41481-66-7	Inactive	cnst	1000			0			fold_induction	4,4'-Sulfonylbis[2-(prop-2-en-1-yl)phenol]
ATG_RARg_TRANS_up	41481-66-7	Inactive	cnst	1000			0			fold_induction	4,4'-Sulfonylbis[2-(prop-2-en-1-yl)phenol]
ATG_RORb_TRANS_up	41481-66-7	Inactive	cnst	1000			0			fold_induction	4,4'-Sulfonylbis[2-(prop-2-en-1-yl)phenol]
ATG_RORE_CIS_up	41481-66-7	Active	hill	15.4	0.917	1.19	0	0.917	2.71	fold_induction	4,4'-Sulfonylbis[2-(prop-2-en-1-yl)phenol]
ATG_RORg_TRANS_up	41481-66-7	Inactive	cnst	1000			0			fold_induction	4,4'-Sulfonylbis[2-(prop-2-en-1-yl)phenol]
ATG_RXRa_TRANS_up	41481-66-7	Inactive	cnst	1000			0			fold_induction	4,4'-Sulfonylbis[2-(prop-2-en-1-yl)phenol]
ATG_RXRb_TRANS_up	41481-66-7	Inactive	cnst	1000			0			fold_induction	4,4'-Sulfonylbis[2-(prop-2-en-1-yl)phenol]
ATG_Sox_CIS_up	41481-66-7	Inactive	cnst	1000			0			fold_induction	4,4'-Sulfonylbis[2-(prop-2-en-1-yl)phenol]
ATG_Sp1_CIS_up	41481-66-7	Inactive	cnst	1000			0			fold_induction	4,4'-Sulfonylbis[2-(prop-2-en-1-yl)phenol]
ATG_SREBP_CIS_up	41481-66-7	Active	hill	7.29	0.676	0.863	0	0.676	8	fold_induction	4,4'-Sulfonylbis[2-(prop-2-en-1-yl)phenol]
ATG_STAT3_CIS_up	41481-66-7	Inactive	cnst	1000			0			fold_induction	4,4'-Sulfonylbis[2-(prop-2-en-1-yl)phenol]
ATG_TA_CIS_up	41481-66-7	Active	hill	33.4	1.51	1.52	0	1.51	2.07	fold_induction	4,4'-Sulfonylbis[2-(prop-2-en-1-yl)phenol]
ATG_TAL_CIS_up	41481-66-7	Inactive	cnst	1000			0			fold_induction	4,4'-Sulfonylbis[2-(prop-2-en-1-yl)phenol]
ATG_TCF_b_cat_CIS_up	41481-66-7	Inactive	cnst	1000			0			fold_induction	4,4'-Sulfonylbis[2-(prop-2-en-1-yl)phenol]
ATG_TGFb_CIS_up	41481-66-7	Inactive	cnst	1000			0			fold_induction	4,4'-Sulfonylbis[2-(prop-2-en-1-yl)phenol]
ATG_THRa1_TRANS_up	41481-66-7	Inactive	cnst	1000			0			fold_induction	4,4'-Sulfonylbis[2-(prop-2-en-1-yl)phenol]
ATG_VDR_TRANS_up	41481-66-7	Inactive	cnst	1000			0			fold_induction	4,4'-Sulfonylbis[2-(prop-2-en-1-yl)phenol]
ATG_VDRE_CIS_up	41481-66-7	Active	gnls	10.7	1.4	1.03	0	1.4	2.53	fold_induction	4,4'-Sulfonylbis[2-(prop-2-en-1-yl)phenol]
ATG_Xbp1_CIS_up	41481-66-7	Active	hill	44.1	0.76	1.64	0	0.76	3.47	fold_induction	4,4'-Sulfonylbis[2-(prop-2-en-1-yl)phenol]
ATG_XTT_Cytotoxicity_up	41481-66-7	Inactive	cnst	1000			0			percent_activity	4,4'-Sulfonylbis[2-(prop-2-en-1-yl)phenol]
BSK_3C_Eselectin_down	41481-66-7	Active	hill	12.5	0.289	1.1	0	0.289	2.06	fold_induction	4,4'-Sulfonylbis[2-(prop-2-en-1-yl)phenol]
BSK_3C_Eselectin_up	41481-66-7	Inactive	cnst	1000			0			fold_induction	4,4'-Sulfonylbis[2-(prop-2-en-1-yl)phenol]
BSK_3C_HLADR_down	41481-66-7	Active	hill	11.2	0.611	1.05	0	0.611	2.88	fold_induction	4,4'-Sulfonylbis[2-(prop-2-en-1-yl)phenol]
BSK_3C_HLADR_up	41481-66-7	Inactive	cnst	1000			0			fold_induction	4,4'-Sulfonylbis[2-(prop-2-en-1-yl)phenol]
BSK_3C_ICAM1_down	41481-66-7	Active	hill	13.8	0.389	1.14	0	0.389	8	fold_induction	4,4'-Sulfonylbis[2-(prop-2-en-1-yl)phenol]
BSK_3C_ICAM1_up	41481-66-7	Inactive	cnst	1000			0			fold_induction	4,4'-Sulfonylbis[2-(prop-2-en-1-yl)phenol]
BSK_3C_IL8_down	41481-66-7	Active	hill	8.73	0.291	0.941	0	0.291	2.12	fold_induction	4,4'-Sulfonylbis[2-(prop-2-en-1-yl)phenol]
BSK_3C_IL8_up	41481-66-7	Inactive	cnst	1000			0			fold_induction	4,4'-Sulfonylbis[2-(prop-2-en-1-yl)phenol]
BSK_3C_MCP1_down	41481-66-7	Active	hill	11.1	0.477	1.04	0	0.477	8	fold_induction	4,4'-Sulfonylbis[2-(prop-2-en-1-yl)phenol]
BSK_3C_MCP1_up	41481-66-7	Inactive	cnst	1000			0			fold_induction	4,4'-Sulfonylbis[2-(prop-2-en-1-yl)phenol]
BSK_3C_MIG_down	41481-66-7	Active	hill	27.3	0.921	1.44	0	0.921	4.17	fold_induction	4,4'-Sulfonylbis[2-(prop-2-en-1-yl)phenol]
BSK_3C_MIG_up	41481-66-7	Inactive	cnst	1000			0			fold_induction	4,4'-Sulfonylbis[2-(prop-2-en-1-yl)phenol]
BSK_3C_Proliferation_down	41481-66-7	Active	hill	22.2	1.05	1.35	0	1.05	2.23	fold_induction	4,4'-Sulfonylbis[2-(prop-2-en-1-yl)phenol]
BSK_3C_Proliferation_up	41481-66-7	Inactive	cnst	1000			0			fold_induction	4,4'-Sulfonylbis[2-(prop-2-en-1-yl)phenol]
BSK_3C_SRB_down	41481-66-7	Active	hill	19	0.514	1.28	0	0.514	2.15	fold_induction	4,4'-Sulfonylbis[2-(prop-2-en-1-yl)phenol]
BSK_3C_SRB_up	41481-66-7	Inactive	cnst	1000			0			fold_induction	4,4'-Sulfonylbis[2-(prop-2-en-1-yl)phenol]
BSK_3C_Thrombomodulin_down	41481-66-7	Inactive	cnst	1000			0			fold_induction	4,4'-Sulfonylbis[2-(prop-2-en-1-yl)phenol]
BSK_3C_Thrombomodulin_up	41481-66-7	Inactive	cnst	1000			0			fold_induction	4,4'-Sulfonylbis[2-(prop-2-en-1-yl)phenol]
BSK_3C_TissueFactor_down	41481-66-7	Active	hill	32.9	0.428	1.52	0	0.428	8	fold_induction	4,4'-Sulfonylbis[2-(prop-2-en-1-yl)phenol]
BSK_3C_TissueFactor_up	41481-66-7	Inactive	cnst	1000			0			fold_induction	4,4'-Sulfonylbis[2-(prop-2-en-1-yl)phenol]
BSK_3C_uPAR_down	41481-66-7	Active	hill	8.71	0.446	0.94	0	0.446	2.16	fold_induction	4,4'-Sulfonylbis[2-(prop-2-en-1-yl)phenol]
BSK_3C_uPAR_up	41481-66-7	Inactive	cnst	1000			0			fold_induction	4,4'-Sulfonylbis[2-(prop-2-en-1-yl)phenol]
BSK_3C_VCAM1_down	41481-66-7	Active	hill	34.2	0.443	1.53	0	0.443	7.99	fold_induction	4,4'-Sulfonylbis[2-(prop-2-en-1-yl)phenol]
BSK_3C_VCAM1_up	41481-66-7	Inactive	cnst	1000			0			fold_induction	4,4'-Sulfonylbis[2-(prop-2-en-1-yl)phenol]
BSK_3C_Vis_down	41481-66-7	Active	hill	32.6	0.361	1.51	0	0.361	7.87	fold_induction	4,4'-Sulfonylbis[2-(prop-2-en-1-yl)phenol]
BSK_3C_Vis_up	41481-66-7	Inactive	cnst	1000			0			fold_induction	4,4'-Sulfonylbis[2-(prop-2-en-1-yl)phenol]
BSK_4H_Eotaxin3_down	41481-66-7	Active	hill	17.6	0.722	1.25	0	0.722	3.25	fold_induction	4,4'-Sulfonylbis[2-(prop-2-en-1-yl)phenol]
BSK_4H_Eotaxin3_up	41481-66-7	Inactive	cnst	1000			0			fold_induction	4,4'-Sulfonylbis[2-(prop-2-en-1-yl)phenol]
BSK_4H_MCP1_down	41481-66-7	Active	hill	8.56	0.18	0.932	0	0.18	2.73	fold_induction	4,4'-Sulfonylbis[2-(prop-2-en-1-yl)phenol]
BSK_4H_MCP1_up	41481-66-7	Inactive	cnst	1000			0			fold_induction	4,4'-Sulfonylbis[2-(prop-2-en-1-yl)phenol]
BSK_4H_Pselectin_down	41481-66-7	Active	hill	35	0.296	1.54	0	0.296	7.95	fold_induction	4,4'-Sulfonylbis[2-(prop-2-en-1-yl)phenol]
BSK_4H_Pselectin_up	41481-66-7	Inactive	cnst	1000			0			fold_induction	4,4'-Sulfonylbis[2-(prop-2-en-1-yl)phenol]
BSK_4H_SRB_down	41481-66-7	Active	hill	17.5	0.524	1.24	0	0.524	1.54	fold_induction	4,4'-Sulfonylbis[2-(prop-2-en-1-yl)phenol]
BSK_4H_SRB_up	41481-66-7	Inactive	cnst	1000			0			fold_induction	4,4'-Sulfonylbis[2-(prop-2-en-1-yl)phenol]
BSK_4H_uPAR_down	41481-66-7	Active	hill	10.6	0.329	1.03	0	0.329	8	fold_induction	4,4'-Sulfonylbis[2-(prop-2-en-1-yl)phenol]
BSK_4H_uPAR_up	41481-66-7	Inactive	cnst	1000			0			fold_induction	4,4'-Sulfonylbis[2-(prop-2-en-1-yl)phenol]
BSK_4H_VCAM1_down	41481-66-7	Active	hill	24.4	0.791	1.39	0	0.791	3.16	fold_induction	4,4'-Sulfonylbis[2-(prop-2-en-1-yl)phenol]
BSK_4H_VCAM1_up	41481-66-7	Inactive	cnst	1000			0			fold_induction	4,4'-Sulfonylbis[2-(prop-2-en-1-yl)phenol]
BSK_4H_VEGFRII_down	41481-66-7	Active	hill	17	0.24	1.23	0	0.24	1.5	fold_induction	4,4'-Sulfonylbis[2-(prop-2-en-1-yl)phenol]
BSK_4H_VEGFRII_up	41481-66-7	Inactive	cnst	1000			0			fold_induction	4,4'-Sulfonylbis[2-(prop-2-en-1-yl)phenol]
BSK_BE3C_HLADR_down	41481-66-7	Active	hill	6.46	0.586	0.81	0	0.586	2.76	fold_induction	4,4'-Sulfonylbis[2-(prop-2-en-1-yl)phenol]
BSK_BE3C_HLADR_up	41481-66-7	Inactive	cnst	1000			0			fold_induction	4,4'-Sulfonylbis[2-(prop-2-en-1-yl)phenol]
BSK_BE3C_IL1a_down	41481-66-7	Active	hill	15.6	0.712	1.19	0	0.712	3.32	fold_induction	4,4'-Sulfonylbis[2-(prop-2-en-1-yl)phenol]
BSK_BE3C_IL1a_up	41481-66-7	Inactive	cnst	1000			0			fold_induction	4,4'-Sulfonylbis[2-(prop-2-en-1-yl)phenol]
BSK_BE3C_IP10_down	41481-66-7	Active	hill	10.1	0.791	1.01	0	0.791	3.35	fold_induction	4,4'-Sulfonylbis[2-(prop-2-en-1-yl)phenol]
BSK_BE3C_IP10_up	41481-66-7	Inactive	cnst	1000			0			fold_induction	4,4'-Sulfonylbis[2-(prop-2-en-1-yl)phenol]
BSK_BE3C_MIG_down	41481-66-7	Active	hill	18.1	1.01	1.26	0	1.01	4.39	fold_induction	4,4'-Sulfonylbis[2-(prop-2-en-1-yl)phenol]
BSK_BE3C_MIG_up	41481-66-7	Inactive	cnst	1000			0			fold_induction	4,4'-Sulfonylbis[2-(prop-2-en-1-yl)phenol]
BSK_BE3C_MMP1_down	41481-66-7	Active	hill	16.5	0.346	1.22	0	0.346	8	fold_induction	4,4'-Sulfonylbis[2-(prop-2-en-1-yl)phenol]
BSK_BE3C_MMP1_up	41481-66-7	Inactive	cnst	1000			0			fold_induction	4,4'-Sulfonylbis[2-(prop-2-en-1-yl)phenol]
BSK_BE3C_PAI1_down	41481-66-7	Active	hill	9.78	0.428	0.99	0	0.428	1.46	fold_induction	4,4'-Sulfonylbis[2-(prop-2-en-1-yl)phenol]
BSK_BE3C_PAI1_up	41481-66-7	Inactive	cnst	1000			0			fold_induction	4,4'-Sulfonylbis[2-(prop-2-en-1-yl)phenol]
BSK_BE3C_SRB_down	41481-66-7	Active	hill	12.3	0.308	1.09	0	0.308	8	fold_induction	4,4'-Sulfonylbis[2-(prop-2-en-1-yl)phenol]
BSK_BE3C_SRB_up	41481-66-7	Inactive	cnst	1000			0			fold_induction	4,4'-Sulfonylbis[2-(prop-2-en-1-yl)phenol]
BSK_BE3C_TGFb1_down	41481-66-7	Active	hill	8.23	0.275	0.915	0	0.275	2.14	fold_induction	4,4'-Sulfonylbis[2-(prop-2-en-1-yl)phenol]
BSK_BE3C_TGFb1_up	41481-66-7	Inactive	cnst	1000			0			fold_induction	4,4'-Sulfonylbis[2-(prop-2-en-1-yl)phenol]
BSK_BE3C_tPA_down	41481-66-7	Active	hill	5.86	0.305	0.768	0	0.305	3.71	fold_induction	4,4'-Sulfonylbis[2-(prop-2-en-1-yl)phenol]
BSK_BE3C_tPA_up	41481-66-7	Inactive	cnst	1000			0			fold_induction	4,4'-Sulfonylbis[2-(prop-2-en-1-yl)phenol]
BSK_BE3C_uPA_down	41481-66-7	Active	hill	15.9	0.548	1.2	0	0.548	2.25	fold_induction	4,4'-Sulfonylbis[2-(prop-2-en-1-yl)phenol]
BSK_BE3C_uPA_up	41481-66-7	Inactive	cnst	1000			0			fold_induction	4,4'-Sulfonylbis[2-(prop-2-en-1-yl)phenol]
BSK_BE3C_uPAR_down	41481-66-7	Active	hill	12	0.536	1.08	0	0.536	8	fold_induction	4,4'-Sulfonylbis[2-(prop-2-en-1-yl)phenol]
BSK_BE3C_uPAR_up	41481-66-7	Inactive	cnst	1000			0			fold_induction	4,4'-Sulfonylbis[2-(prop-2-en-1-yl)phenol]
BSK_CASM3C_HLADR_down	41481-66-7	Active	hill	10.7	0.6	1.03	0	0.6	1.97	fold_induction	4,4'-Sulfonylbis[2-(prop-2-en-1-yl)phenol]
BSK_CASM3C_HLADR_up	41481-66-7	Inactive	cnst	1000			0			fold_induction	4,4'-Sulfonylbis[2-(prop-2-en-1-yl)phenol]
BSK_CASM3C_IL6_down	41481-66-7	Inactive	cnst	1000			0			fold_induction	4,4'-Sulfonylbis[2-(prop-2-en-1-yl)phenol]
BSK_CASM3C_IL6_up	41481-66-7	Inactive	cnst	1000			0			fold_induction	4,4'-Sulfonylbis[2-(prop-2-en-1-yl)phenol]
BSK_CASM3C_IL8_down	41481-66-7	Active	hill	15.9	0.132	1.2	0	0.132	1.47	fold_induction	4,4'-Sulfonylbis[2-(prop-2-en-1-yl)phenol]
BSK_CASM3C_IL8_up	41481-66-7	Inactive	cnst	1000			0			fold_induction	4,4'-Sulfonylbis[2-(prop-2-en-1-yl)phenol]
BSK_CASM3C_LDLR_down	41481-66-7	Active	hill	32.9	0.384	1.52	0	0.384	7.64	fold_induction	4,4'-Sulfonylbis[2-(prop-2-en-1-yl)phenol]
BSK_CASM3C_LDLR_up	41481-66-7	Inactive	cnst	1000			0			fold_induction	4,4'-Sulfonylbis[2-(prop-2-en-1-yl)phenol]
BSK_CASM3C_MCP1_down	41481-66-7	Active	hill	17.4	0.223	1.24	0	0.223	1.27	fold_induction	4,4'-Sulfonylbis[2-(prop-2-en-1-yl)phenol]
BSK_CASM3C_MCP1_up	41481-66-7	Inactive	cnst	1000			0			fold_induction	4,4'-Sulfonylbis[2-(prop-2-en-1-yl)phenol]
BSK_CASM3C_MCSF_down	41481-66-7	Active	hill	22.9	0.454	1.36	0	0.454	2.36	fold_induction	4,4'-Sulfonylbis[2-(prop-2-en-1-yl)phenol]
BSK_CASM3C_MCSF_up	41481-66-7	Inactive	cnst	1000			0			fold_induction	4,4'-Sulfonylbis[2-(prop-2-en-1-yl)phenol]
BSK_CASM3C_MIG_down	41481-66-7	Active	hill	33.4	0.183	1.52	0	0.183	8	fold_induction	4,4'-Sulfonylbis[2-(prop-2-en-1-yl)phenol]
BSK_CASM3C_MIG_up	41481-66-7	Inactive	cnst	1000			0			fold_induction	4,4'-Sulfonylbis[2-(prop-2-en-1-yl)phenol]
BSK_CASM3C_Proliferation_down	41481-66-7	Active	hill	11.4	0.805	1.06	0	0.805	4.23	fold_induction	4,4'-Sulfonylbis[2-(prop-2-en-1-yl)phenol]
BSK_CASM3C_Proliferation_up	41481-66-7	Inactive	cnst	1000			0			fold_induction	4,4'-Sulfonylbis[2-(prop-2-en-1-yl)phenol]
BSK_CASM3C_SAA_down	41481-66-7	Active	hill	23.7	0.366	1.37	0	0.366	2.35	fold_induction	4,4'-Sulfonylbis[2-(prop-2-en-1-yl)phenol]
BSK_CASM3C_SAA_up	41481-66-7	Inactive	cnst	1000			0			fold_induction	4,4'-Sulfonylbis[2-(prop-2-en-1-yl)phenol]
BSK_CASM3C_SRB_down	41481-66-7	Active	hill	33.7	0.269	1.53	0	0.269	7.99	fold_induction	4,4'-Sulfonylbis[2-(prop-2-en-1-yl)phenol]
BSK_CASM3C_SRB_up	41481-66-7	Inactive	cnst	1000			0			fold_induction	4,4'-Sulfonylbis[2-(prop-2-en-1-yl)phenol]
BSK_CASM3C_Thrombomodulin_down	41481-66-7	Inactive	cnst	1000			0			fold_induction	4,4'-Sulfonylbis[2-(prop-2-en-1-yl)phenol]
BSK_CASM3C_Thrombomodulin_up	41481-66-7	Active	hill	8.51	0.128	0.93	0	0.128	1.14	fold_induction	4,4'-Sulfonylbis[2-(prop-2-en-1-yl)phenol]
BSK_CASM3C_TissueFactor_down	41481-66-7	Inactive	cnst	1000			0			fold_induction	4,4'-Sulfonylbis[2-(prop-2-en-1-yl)phenol]
BSK_CASM3C_TissueFactor_up	41481-66-7	Inactive	cnst	1000			0			fold_induction	4,4'-Sulfonylbis[2-(prop-2-en-1-yl)phenol]
BSK_CASM3C_uPAR_down	41481-66-7	Active	hill	18.3	0.622	1.26	0	0.622	1.73	fold_induction	4,4'-Sulfonylbis[2-(prop-2-en-1-yl)phenol]
BSK_CASM3C_uPAR_up	41481-66-7	Inactive	cnst	1000			0			fold_induction	4,4'-Sulfonylbis[2-(prop-2-en-1-yl)phenol]
BSK_CASM3C_VCAM1_down	41481-66-7	Active	hill	34.4	0.17	1.54	0	0.17	8	fold_induction	4,4'-Sulfonylbis[2-(prop-2-en-1-yl)phenol]
BSK_CASM3C_VCAM1_up	41481-66-7	Inactive	cnst	1000			0			fold_induction	4,4'-Sulfonylbis[2-(prop-2-en-1-yl)phenol]
BSK_hDFCGF_CollagenIII_down	41481-66-7	Active	gnls	6.28	0.479	0.798	0	0.479	7.97	fold_induction	4,4'-Sulfonylbis[2-(prop-2-en-1-yl)phenol]
BSK_hDFCGF_CollagenIII_up	41481-66-7	Inactive	cnst	1000			0			fold_induction	4,4'-Sulfonylbis[2-(prop-2-en-1-yl)phenol]
BSK_hDFCGF_EGFR_down	41481-66-7	Inactive	cnst	1000			0			fold_induction	4,4'-Sulfonylbis[2-(prop-2-en-1-yl)phenol]
BSK_hDFCGF_EGFR_up	41481-66-7	Inactive	cnst	1000			0			fold_induction	4,4'-Sulfonylbis[2-(prop-2-en-1-yl)phenol]
BSK_hDFCGF_IL8_down	41481-66-7	Active	hill	32.5	1.22	1.51	0	1.22	3.37	fold_induction	4,4'-Sulfonylbis[2-(prop-2-en-1-yl)phenol]
BSK_hDFCGF_IL8_up	41481-66-7	Inactive	cnst	1000			0			fold_induction	4,4'-Sulfonylbis[2-(prop-2-en-1-yl)phenol]
BSK_hDFCGF_IP10_down	41481-66-7	Active	hill	12.8	0.75	1.11	0	0.75	8	fold_induction	4,4'-Sulfonylbis[2-(prop-2-en-1-yl)phenol]
BSK_hDFCGF_IP10_up	41481-66-7	Inactive	cnst	1000			0			fold_induction	4,4'-Sulfonylbis[2-(prop-2-en-1-yl)phenol]
BSK_hDFCGF_MCSF_down	41481-66-7	Active	hill	21	0.645	1.32	0	0.645	2.31	fold_induction	4,4'-Sulfonylbis[2-(prop-2-en-1-yl)phenol]
BSK_hDFCGF_MCSF_up	41481-66-7	Inactive	cnst	1000			0			fold_induction	4,4'-Sulfonylbis[2-(prop-2-en-1-yl)phenol]
BSK_hDFCGF_MIG_down	41481-66-7	Active	hill	18.7	0.868	1.27	0	0.868	8	fold_induction	4,4'-Sulfonylbis[2-(prop-2-en-1-yl)phenol]
BSK_hDFCGF_MIG_up	41481-66-7	Inactive	cnst	1000			0			fold_induction	4,4'-Sulfonylbis[2-(prop-2-en-1-yl)phenol]
BSK_hDFCGF_MMP1_down	41481-66-7	Active	hill	32.8	0.538	1.52	0	0.538	7.9	fold_induction	4,4'-Sulfonylbis[2-(prop-2-en-1-yl)phenol]
BSK_hDFCGF_MMP1_up	41481-66-7	Inactive	cnst	1000			0			fold_induction	4,4'-Sulfonylbis[2-(prop-2-en-1-yl)phenol]
BSK_hDFCGF_PAI1_down	41481-66-7	Active	hill	8.41	0.541	0.925	0	0.541	1.71	fold_induction	4,4'-Sulfonylbis[2-(prop-2-en-1-yl)phenol]
BSK_hDFCGF_PAI1_up	41481-66-7	Inactive	cnst	1000			0			fold_induction	4,4'-Sulfonylbis[2-(prop-2-en-1-yl)phenol]
BSK_hDFCGF_Proliferation_down	41481-66-7	Active	hill	6.88	0.995	0.837	0	0.995	3.59	fold_induction	4,4'-Sulfonylbis[2-(prop-2-en-1-yl)phenol]
BSK_hDFCGF_Proliferation_up	41481-66-7	Inactive	cnst	1000			0			fold_induction	4,4'-Sulfonylbis[2-(prop-2-en-1-yl)phenol]
BSK_hDFCGF_SRB_down	41481-66-7	Active	hill	11.5	0.344	1.06	0	0.344	8	fold_induction	4,4'-Sulfonylbis[2-(prop-2-en-1-yl)phenol]
BSK_hDFCGF_SRB_up	41481-66-7	Inactive	cnst	1000			0			fold_induction	4,4'-Sulfonylbis[2-(prop-2-en-1-yl)phenol]
BSK_hDFCGF_TIMP1_down	41481-66-7	Active	hill	21	0.478	1.32	0	0.478	2.5	fold_induction	4,4'-Sulfonylbis[2-(prop-2-en-1-yl)phenol]
BSK_hDFCGF_TIMP1_up	41481-66-7	Inactive	cnst	1000			0			fold_induction	4,4'-Sulfonylbis[2-(prop-2-en-1-yl)phenol]
BSK_hDFCGF_VCAM1_down	41481-66-7	Active	hill	11.6	0.48	1.06	0	0.48	8	fold_induction	4,4'-Sulfonylbis[2-(prop-2-en-1-yl)phenol]
BSK_hDFCGF_VCAM1_up	41481-66-7	Inactive	cnst	1000			0			fold_induction	4,4'-Sulfonylbis[2-(prop-2-en-1-yl)phenol]
BSK_KF3CT_ICAM1_down	41481-66-7	Active	hill	17.9	0.449	1.25	0	0.449	2.72	fold_induction	4,4'-Sulfonylbis[2-(prop-2-en-1-yl)phenol]
BSK_KF3CT_ICAM1_up	41481-66-7	Inactive	cnst	1000			0			fold_induction	4,4'-Sulfonylbis[2-(prop-2-en-1-yl)phenol]
BSK_KF3CT_IL1a_down	41481-66-7	Active	hill	14.9	0.494	1.17	0	0.494	8	fold_induction	4,4'-Sulfonylbis[2-(prop-2-en-1-yl)phenol]
BSK_KF3CT_IL1a_up	41481-66-7	Inactive	cnst	1000			0			fold_induction	4,4'-Sulfonylbis[2-(prop-2-en-1-yl)phenol]
BSK_KF3CT_IP10_down	41481-66-7	Active	hill	9.98	0.784	0.999	0	0.784	3.11	fold_induction	4,4'-Sulfonylbis[2-(prop-2-en-1-yl)phenol]
BSK_KF3CT_IP10_up	41481-66-7	Inactive	cnst	1000			0			fold_induction	4,4'-Sulfonylbis[2-(prop-2-en-1-yl)phenol]
BSK_KF3CT_MCP1_down	41481-66-7	Active	hill	20	0.497	1.3	0	0.497	2.1	fold_induction	4,4'-Sulfonylbis[2-(prop-2-en-1-yl)phenol]
BSK_KF3CT_MCP1_up	41481-66-7	Inactive	cnst	1000			0			fold_induction	4,4'-Sulfonylbis[2-(prop-2-en-1-yl)phenol]
BSK_KF3CT_MMP9_down	41481-66-7	Active	hill	7.92	0.537	0.899	0	0.537	1.94	fold_induction	4,4'-Sulfonylbis[2-(prop-2-en-1-yl)phenol]
BSK_KF3CT_MMP9_up	41481-66-7	Inactive	cnst	1000			0			fold_induction	4,4'-Sulfonylbis[2-(prop-2-en-1-yl)phenol]
BSK_KF3CT_SRB_down	41481-66-7	Active	hill	22	0.287	1.34	0	0.287	2.44	fold_induction	4,4'-Sulfonylbis[2-(prop-2-en-1-yl)phenol]
BSK_KF3CT_SRB_up	41481-66-7	Inactive	cnst	1000			0			fold_induction	4,4'-Sulfonylbis[2-(prop-2-en-1-yl)phenol]
BSK_KF3CT_TGFb1_down	41481-66-7	Active	hill	10.7	0.149	1.03	0	0.149	8	fold_induction	4,4'-Sulfonylbis[2-(prop-2-en-1-yl)phenol]
BSK_KF3CT_TGFb1_up	41481-66-7	Inactive	cnst	1000			0			fold_induction	4,4'-Sulfonylbis[2-(prop-2-en-1-yl)phenol]
BSK_KF3CT_TIMP2_down	41481-66-7	Active	hill	12.4	0.275	1.09	0	0.275	4.19	fold_induction	4,4'-Sulfonylbis[2-(prop-2-en-1-yl)phenol]
BSK_KF3CT_TIMP2_up	41481-66-7	Inactive	cnst	1000			0			fold_induction	4,4'-Sulfonylbis[2-(prop-2-en-1-yl)phenol]
BSK_KF3CT_uPA_down	41481-66-7	Active	hill	16.2	0.406	1.21	0	0.406	8	fold_induction	4,4'-Sulfonylbis[2-(prop-2-en-1-yl)phenol]
BSK_KF3CT_uPA_up	41481-66-7	Inactive	cnst	1000			0			fold_induction	4,4'-Sulfonylbis[2-(prop-2-en-1-yl)phenol]
BSK_LPS_CD40_down	41481-66-7	Active	hill	8.95	0.341	0.952	0	0.341	2.44	fold_induction	4,4'-Sulfonylbis[2-(prop-2-en-1-yl)phenol]
BSK_LPS_CD40_up	41481-66-7	Inactive	cnst	1000			0			fold_induction	4,4'-Sulfonylbis[2-(prop-2-en-1-yl)phenol]
BSK_LPS_Eselectin_down	41481-66-7	Active	hill	13.6	0.704	1.13	0	0.704	8	fold_induction	4,4'-Sulfonylbis[2-(prop-2-en-1-yl)phenol]
BSK_LPS_Eselectin_up	41481-66-7	Inactive	cnst	1000			0			fold_induction	4,4'-Sulfonylbis[2-(prop-2-en-1-yl)phenol]
BSK_LPS_IL1a_down	41481-66-7	Active	hill	15.3	0.342	1.18	0	0.342	8	fold_induction	4,4'-Sulfonylbis[2-(prop-2-en-1-yl)phenol]
BSK_LPS_IL1a_up	41481-66-7	Inactive	cnst	1000			0			fold_induction	4,4'-Sulfonylbis[2-(prop-2-en-1-yl)phenol]
BSK_LPS_IL8_down	41481-66-7	Active	hill	12.6	0.365	1.1	0	0.365	8	fold_induction	4,4'-Sulfonylbis[2-(prop-2-en-1-yl)phenol]
BSK_LPS_IL8_up	41481-66-7	Inactive	cnst	1000			0			fold_induction	4,4'-Sulfonylbis[2-(prop-2-en-1-yl)phenol]
BSK_LPS_MCP1_down	41481-66-7	Active	hill	12.3	0.559	1.09	0	0.559	8	fold_induction	4,4'-Sulfonylbis[2-(prop-2-en-1-yl)phenol]
BSK_LPS_MCP1_up	41481-66-7	Inactive	cnst	1000			0			fold_induction	4,4'-Sulfonylbis[2-(prop-2-en-1-yl)phenol]
BSK_LPS_MCSF_down	41481-66-7	Active	hill	12.5	0.378	1.1	0	0.378	8	fold_induction	4,4'-Sulfonylbis[2-(prop-2-en-1-yl)phenol]
BSK_LPS_MCSF_up	41481-66-7	Inactive	cnst	1000			0			fold_induction	4,4'-Sulfonylbis[2-(prop-2-en-1-yl)phenol]
BSK_LPS_PGE2_down	41481-66-7	Active	hill	33.8	0.729	1.53	0	0.729	8	fold_induction	4,4'-Sulfonylbis[2-(prop-2-en-1-yl)phenol]
BSK_LPS_PGE2_up	41481-66-7	Inactive	cnst	1000			0			fold_induction	4,4'-Sulfonylbis[2-(prop-2-en-1-yl)phenol]
BSK_LPS_SRB_down	41481-66-7	Active	hill	11.4	0.248	1.06	0	0.248	8	fold_induction	4,4'-Sulfonylbis[2-(prop-2-en-1-yl)phenol]
BSK_LPS_SRB_up	41481-66-7	Inactive	cnst	1000			0			fold_induction	4,4'-Sulfonylbis[2-(prop-2-en-1-yl)phenol]
BSK_LPS_TissueFactor_down	41481-66-7	Active	hill	33.6	0.544	1.53	0	0.544	7.69	fold_induction	4,4'-Sulfonylbis[2-(prop-2-en-1-yl)phenol]
BSK_LPS_TissueFactor_up	41481-66-7	Inactive	cnst	1000			0			fold_induction	4,4'-Sulfonylbis[2-(prop-2-en-1-yl)phenol]
BSK_LPS_TNFa_down	41481-66-7	Active	hill	15	1.43	1.18	0	1.43	8	fold_induction	4,4'-Sulfonylbis[2-(prop-2-en-1-yl)phenol]
BSK_LPS_TNFa_up	41481-66-7	Inactive	cnst	1000			0			fold_induction	4,4'-Sulfonylbis[2-(prop-2-en-1-yl)phenol]
BSK_LPS_VCAM1_down	41481-66-7	Active	hill	15.5	0.76	1.19	0	0.76	8	fold_induction	4,4'-Sulfonylbis[2-(prop-2-en-1-yl)phenol]
BSK_LPS_VCAM1_up	41481-66-7	Inactive	cnst	1000			0			fold_induction	4,4'-Sulfonylbis[2-(prop-2-en-1-yl)phenol]
BSK_SAg_CD38_down	41481-66-7	Active	hill	11.1	0.552	1.05	0	0.552	8	fold_induction	4,4'-Sulfonylbis[2-(prop-2-en-1-yl)phenol]
BSK_SAg_CD38_up	41481-66-7	Inactive	cnst	1000			0			fold_induction	4,4'-Sulfonylbis[2-(prop-2-en-1-yl)phenol]
BSK_SAg_CD40_down	41481-66-7	Active	hill	9.1	0.51	0.959	0	0.51	1.92	fold_induction	4,4'-Sulfonylbis[2-(prop-2-en-1-yl)phenol]
BSK_SAg_CD40_up	41481-66-7	Inactive	cnst	1000			0			fold_induction	4,4'-Sulfonylbis[2-(prop-2-en-1-yl)phenol]
BSK_SAg_CD69_down	41481-66-7	Active	hill	11.7	0.324	1.07	0	0.324	8	fold_induction	4,4'-Sulfonylbis[2-(prop-2-en-1-yl)phenol]
BSK_SAg_CD69_up	41481-66-7	Inactive	cnst	1000			0			fold_induction	4,4'-Sulfonylbis[2-(prop-2-en-1-yl)phenol]
BSK_SAg_Eselectin_down	41481-66-7	Active	hill	10.5	0.45	1.02	0	0.45	8	fold_induction	4,4'-Sulfonylbis[2-(prop-2-en-1-yl)phenol]
BSK_SAg_Eselectin_up	41481-66-7	Inactive	cnst	1000			0			fold_induction	4,4'-Sulfonylbis[2-(prop-2-en-1-yl)phenol]
BSK_SAg_IL8_down	41481-66-7	Active	hill	8.71	0.378	0.94	0	0.378	4.18	fold_induction	4,4'-Sulfonylbis[2-(prop-2-en-1-yl)phenol]
BSK_SAg_IL8_up	41481-66-7	Inactive	cnst	1000			0			fold_induction	4,4'-Sulfonylbis[2-(prop-2-en-1-yl)phenol]
BSK_SAg_MCP1_down	41481-66-7	Active	hill	11.7	0.514	1.07	0	0.514	8	fold_induction	4,4'-Sulfonylbis[2-(prop-2-en-1-yl)phenol]
BSK_SAg_MCP1_up	41481-66-7	Inactive	cnst	1000			0			fold_induction	4,4'-Sulfonylbis[2-(prop-2-en-1-yl)phenol]
BSK_SAg_MIG_down	41481-66-7	Active	hill	26.7	1.22	1.43	0	1.22	3.92	fold_induction	4,4'-Sulfonylbis[2-(prop-2-en-1-yl)phenol]
BSK_SAg_MIG_up	41481-66-7	Inactive	cnst	1000			0			fold_induction	4,4'-Sulfonylbis[2-(prop-2-en-1-yl)phenol]
BSK_SAg_PBMCCytotoxicity_down	41481-66-7	Active	hill	34.3	0.329	1.54	0	0.329	7.96	fold_induction	4,4'-Sulfonylbis[2-(prop-2-en-1-yl)phenol]
BSK_SAg_PBMCCytotoxicity_up	41481-66-7	Inactive	cnst	1000			0			fold_induction	4,4'-Sulfonylbis[2-(prop-2-en-1-yl)phenol]
BSK_SAg_Proliferation_down	41481-66-7	Active	hill	11.9	1.15	1.07	0	1.15	3.27	fold_induction	4,4'-Sulfonylbis[2-(prop-2-en-1-yl)phenol]
BSK_SAg_Proliferation_up	41481-66-7	Inactive	cnst	1000			0			fold_induction	4,4'-Sulfonylbis[2-(prop-2-en-1-yl)phenol]
BSK_SAg_SRB_down	41481-66-7	Active	hill	14.9	0.223	1.17	0	0.223	2.92	fold_induction	4,4'-Sulfonylbis[2-(prop-2-en-1-yl)phenol]
BSK_SAg_SRB_up	41481-66-7	Inactive	cnst	1000			0			fold_induction	4,4'-Sulfonylbis[2-(prop-2-en-1-yl)phenol]
NVS_ADME_hCYP1A1	41481-66-7	Active	hill	1.95	46	0.289	0	46	1.21	percent_activity	4,4'-Sulfonylbis[2-(prop-2-en-1-yl)phenol]
NVS_ADME_hCYP1A1_Activator	41481-66-7	Inactive	cnst	1000			0			percent_activity	4,4'-Sulfonylbis[2-(prop-2-en-1-yl)phenol]
NVS_ADME_hCYP1A2	41481-66-7	Active	hill	3	27.4	0.478	0	27.4	0.831	percent_activity	4,4'-Sulfonylbis[2-(prop-2-en-1-yl)phenol]
NVS_ADME_hCYP1A2_Activator	41481-66-7	Inactive	cnst	1000			0			percent_activity	4,4'-Sulfonylbis[2-(prop-2-en-1-yl)phenol]
NVS_ADME_hCYP2B6	41481-66-7	Active	hill	2.68	116	0.429	0	116	0.771	percent_activity	4,4'-Sulfonylbis[2-(prop-2-en-1-yl)phenol]
NVS_ADME_hCYP2B6_Activator	41481-66-7	Inactive	cnst	1000			0			percent_activity	4,4'-Sulfonylbis[2-(prop-2-en-1-yl)phenol]
NVS_ADME_hCYP2C19	41481-66-7	Active	hill	0.139	87.8	-0.857	0	87.8	1.71	percent_activity	4,4'-Sulfonylbis[2-(prop-2-en-1-yl)phenol]
NVS_ADME_hCYP2C19_Activator	41481-66-7	Inactive	cnst	1000			0			percent_activity	4,4'-Sulfonylbis[2-(prop-2-en-1-yl)phenol]
NVS_ADME_hCYP2C9	41481-66-7	Active	hill	0.106	94.2	-0.973	0	94.2	1.81	percent_activity	4,4'-Sulfonylbis[2-(prop-2-en-1-yl)phenol]
NVS_ADME_hCYP2C9_Activator	41481-66-7	Inactive	cnst	1000			0			percent_activity	4,4'-Sulfonylbis[2-(prop-2-en-1-yl)phenol]
NVS_ADME_hCYP2D6	41481-66-7	Active	hill	0.536	88	-0.271	0	88	1.37	percent_activity	4,4'-Sulfonylbis[2-(prop-2-en-1-yl)phenol]
NVS_ADME_hCYP2D6_Activator	41481-66-7	Inactive	cnst	1000			0			percent_activity	4,4'-Sulfonylbis[2-(prop-2-en-1-yl)phenol]
NVS_ADME_hCYP3A4	41481-66-7	Active	hill	4.43	98.7	0.647	0	98.7	1.01	percent_activity	4,4'-Sulfonylbis[2-(prop-2-en-1-yl)phenol]
NVS_ADME_hCYP3A4_Activator	41481-66-7	Inactive	cnst	1000			0			percent_activity	4,4'-Sulfonylbis[2-(prop-2-en-1-yl)phenol]
NVS_ENZ_hBACE	41481-66-7	Active	hill	13.7	47.5	1.14	0	47.5	1.05	percent_activity	4,4'-Sulfonylbis[2-(prop-2-en-1-yl)phenol]
NVS_ENZ_hBACE_Activator	41481-66-7	Inactive	cnst	1000			0			percent_activity	4,4'-Sulfonylbis[2-(prop-2-en-1-yl)phenol]
NVS_ENZ_hDUSP3	41481-66-7	Inactive	hill	1000	5.69	0.464	0	5.69	2.5	percent_activity	4,4'-Sulfonylbis[2-(prop-2-en-1-yl)phenol]
NVS_ENZ_hDUSP3_Activator	41481-66-7	Inactive	cnst	1000			0			percent_activity	4,4'-Sulfonylbis[2-(prop-2-en-1-yl)phenol]
NVS_ENZ_hVEGFR2	41481-66-7	Active	hill	26.3	30.3	1.42	0	30.3	2.44	percent_activity	4,4'-Sulfonylbis[2-(prop-2-en-1-yl)phenol]
NVS_ENZ_hVEGFR2_Activator	41481-66-7	Inactive	cnst	1000			0			percent_activity	4,4'-Sulfonylbis[2-(prop-2-en-1-yl)phenol]
NVS_ENZ_oCOX1	41481-66-7	Active	hill	1.11	50.7	0.0438	0	50.7	1.77	percent_activity	4,4'-Sulfonylbis[2-(prop-2-en-1-yl)phenol]
NVS_ENZ_oCOX1_Activator	41481-66-7	Inactive	cnst	1000			0			percent_activity	4,4'-Sulfonylbis[2-(prop-2-en-1-yl)phenol]
NVS_GPCR_bAdoR_NonSelective	41481-66-7	Active	hill	22	63.6	1.34	0	63.6	1.83	percent_activity	4,4'-Sulfonylbis[2-(prop-2-en-1-yl)phenol]
NVS_GPCR_g5HT4	41481-66-7	Active	hill	12.2	117	1.09	0	117	1.02	percent_activity	4,4'-Sulfonylbis[2-(prop-2-en-1-yl)phenol]
NVS_GPCR_gOpiateK	41481-66-7	Inactive	cnst	1000			0			percent_activity	4,4'-Sulfonylbis[2-(prop-2-en-1-yl)phenol]
NVS_GPCR_h5HT5A	41481-66-7	Active	hill	27.5	106	1.44	0	106	2.55	percent_activity	4,4'-Sulfonylbis[2-(prop-2-en-1-yl)phenol]
NVS_GPCR_h5HT6	41481-66-7	Active	gnls	0.0395	108	-1.4	0	108	0.637	percent_activity	4,4'-Sulfonylbis[2-(prop-2-en-1-yl)phenol]
NVS_GPCR_h5HT7	41481-66-7	Active	hill	10.9	88.9	1.04	0	88.9	2.35	percent_activity	4,4'-Sulfonylbis[2-(prop-2-en-1-yl)phenol]
NVS_GPCR_hAdoRA1	41481-66-7	Active	hill	3.7	96.9	0.568	0	96.9	1.06	percent_activity	4,4'-Sulfonylbis[2-(prop-2-en-1-yl)phenol]
NVS_GPCR_hAdoRA2a	41481-66-7	Active	hill	19.9	86.8	1.3	0	86.8	1.36	percent_activity	4,4'-Sulfonylbis[2-(prop-2-en-1-yl)phenol]
NVS_GPCR_hAdra2C	41481-66-7	Active	hill	8.37	63.3	0.922	0	63.3	2.62	percent_activity	4,4'-Sulfonylbis[2-(prop-2-en-1-yl)phenol]
NVS_GPCR_hAdrb1	41481-66-7	Active	hill	21.3	103	1.33	0	103	1.23	percent_activity	4,4'-Sulfonylbis[2-(prop-2-en-1-yl)phenol]
NVS_GPCR_hAT1	41481-66-7	Active	hill	20.7	77.2	1.32	0	77.2	8	percent_activity	4,4'-Sulfonylbis[2-(prop-2-en-1-yl)phenol]
NVS_GPCR_hC5a	41481-66-7	Inactive	hill	1000	17.1	0.816	0	17.1	8	percent_activity	4,4'-Sulfonylbis[2-(prop-2-en-1-yl)phenol]
NVS_GPCR_hDRD1	41481-66-7	Active	hill	12.5	120	1.1	0	120	0.979	percent_activity	4,4'-Sulfonylbis[2-(prop-2-en-1-yl)phenol]
NVS_GPCR_hDRD2s	41481-66-7	Active	hill	23.8	69.1	1.38	0	69.1	8	percent_activity	4,4'-Sulfonylbis[2-(prop-2-en-1-yl)phenol]
NVS_GPCR_hDRD4.4	41481-66-7	Active	hill	26.7	86.6	1.43	0	86.6	2.57	percent_activity	4,4'-Sulfonylbis[2-(prop-2-en-1-yl)phenol]
NVS_GPCR_hM4	41481-66-7	Inactive	hill	1000	19.6	1.31	0	19.6	8	percent_activity	4,4'-Sulfonylbis[2-(prop-2-en-1-yl)phenol]
NVS_GPCR_hM5	41481-66-7	Active	hill	20.8	69.6	1.32	0	69.6	8	percent_activity	4,4'-Sulfonylbis[2-(prop-2-en-1-yl)phenol]
NVS_GPCR_hNK2	41481-66-7	Active	hill	28.7	98.4	1.46	0	98.4	2.9	percent_activity	4,4'-Sulfonylbis[2-(prop-2-en-1-yl)phenol]
NVS_GPCR_hOpiate_D1	41481-66-7	Active	hill	17.7	63.7	1.25	0	63.7	8	percent_activity	4,4'-Sulfonylbis[2-(prop-2-en-1-yl)phenol]
NVS_GPCR_hOpiate_mu	41481-66-7	Active	hill	7.35	97.9	0.866	0	97.9	0.89	percent_activity	4,4'-Sulfonylbis[2-(prop-2-en-1-yl)phenol]
NVS_GPCR_hORL1	41481-66-7	Active	hill	25.8	33.2	1.41	0	33.2	8	percent_activity	4,4'-Sulfonylbis[2-(prop-2-en-1-yl)phenol]
NVS_GPCR_hTXA2	41481-66-7	Active	hill	8.82	133	0.945	0	133	0.833	percent_activity	4,4'-Sulfonylbis[2-(prop-2-en-1-yl)phenol]
NVS_GPCR_p5HT2C	41481-66-7	Active	hill	8.16	41.1	0.912	0	41.1	3.07	percent_activity	4,4'-Sulfonylbis[2-(prop-2-en-1-yl)phenol]
NVS_GPCR_rabPAF	41481-66-7	Active	hill	24.1	103	1.38	0	103	1.88	percent_activity	4,4'-Sulfonylbis[2-(prop-2-en-1-yl)phenol]
NVS_GPCR_rAdra1B	41481-66-7	Inactive	hill	1000	14.7	1.35	0	14.7	1.69	percent_activity	4,4'-Sulfonylbis[2-(prop-2-en-1-yl)phenol]
NVS_GPCR_rOpiate_NonSelective	41481-66-7	Active	hill	18.4	73.9	1.26	0	73.9	0.799	percent_activity	4,4'-Sulfonylbis[2-(prop-2-en-1-yl)phenol]
NVS_GPCR_rOpiate_NonSelectiveNa	41481-66-7	Active	hill	18.4	91.3	1.27	0	91.3	1.27	percent_activity	4,4'-Sulfonylbis[2-(prop-2-en-1-yl)phenol]
NVS_IC_rCaBTZCHL	41481-66-7	Active	gnls	8.62	41.9	0.936	0	41.9	1.75	percent_activity	4,4'-Sulfonylbis[2-(prop-2-en-1-yl)phenol]
NVS_IC_rCaDHPRCh_L	41481-66-7	Active	hill	9.93	94.4	0.997	0	94.4	1.72	percent_activity	4,4'-Sulfonylbis[2-(prop-2-en-1-yl)phenol]
NVS_IC_rKAR	41481-66-7	Inactive	cnst	1000			0			percent_activity	4,4'-Sulfonylbis[2-(prop-2-en-1-yl)phenol]
NVS_IC_rNaCh_site2	41481-66-7	Active	hill	26.7	71.3	1.43	0	71.3	2.44	percent_activity	4,4'-Sulfonylbis[2-(prop-2-en-1-yl)phenol]
NVS_LGIC_rGluNMDA_MK801_Agonist	41481-66-7	Inactive	cnst	1000			0			percent_activity	4,4'-Sulfonylbis[2-(prop-2-en-1-yl)phenol]
NVS_NR_bER	41481-66-7	Active	hill	23.5	68.2	1.37	0	68.2	1.76	percent_activity	4,4'-Sulfonylbis[2-(prop-2-en-1-yl)phenol]
NVS_NR_bPR	41481-66-7	Active	hill	24.5	36.7	1.39	0	36.7	1.53	percent_activity	4,4'-Sulfonylbis[2-(prop-2-en-1-yl)phenol]
NVS_NR_cAR	41481-66-7	Active	hill	32.1	51.2	1.51	0	51.2	3.61	percent_activity	4,4'-Sulfonylbis[2-(prop-2-en-1-yl)phenol]
NVS_NR_hAR	41481-66-7	Active	hill	8.18	114	0.913	0	114	0.866	percent_activity	4,4'-Sulfonylbis[2-(prop-2-en-1-yl)phenol]
NVS_NR_hER	41481-66-7	Active	hill	19.1	75.8	1.28	0	75.8	1.83	percent_activity	4,4'-Sulfonylbis[2-(prop-2-en-1-yl)phenol]
NVS_NR_hFXR_Antagonist	41481-66-7	Active	hill	23.9	129	1.38	0	129	1.81	percent_activity	4,4'-Sulfonylbis[2-(prop-2-en-1-yl)phenol]
NVS_NR_hGR	41481-66-7	Active	hill	6.5	124	0.813	0	124	0.849	percent_activity	4,4'-Sulfonylbis[2-(prop-2-en-1-yl)phenol]
NVS_NR_hPPARa	41481-66-7	Active	hill	34.3	92.3	1.53	0	92.3	4.25	percent_activity	4,4'-Sulfonylbis[2-(prop-2-en-1-yl)phenol]
NVS_NR_hPPARg	41481-66-7	Active	hill	0.315	139	-0.501	0	139	0.3	percent_activity	4,4'-Sulfonylbis[2-(prop-2-en-1-yl)phenol]
NVS_NR_mERa	41481-66-7	Active	hill	14.4	86.6	1.16	0	86.6	0.956	percent_activity	4,4'-Sulfonylbis[2-(prop-2-en-1-yl)phenol]
NVS_NR_rAR	41481-66-7	Active	hill	4.72	97.3	0.674	0	97.3	2.47	percent_activity	4,4'-Sulfonylbis[2-(prop-2-en-1-yl)phenol]
NVS_TR_gDAT	41481-66-7	Active	hill	16.5	79.6	1.22	0	79.6	1.92	percent_activity	4,4'-Sulfonylbis[2-(prop-2-en-1-yl)phenol]
NVS_TR_hAdoT	41481-66-7	Active	hill	26.5	49.5	1.42	0	49.5	2.3	percent_activity	4,4'-Sulfonylbis[2-(prop-2-en-1-yl)phenol]
NVS_TR_hDAT	41481-66-7	Active	hill	7.64	99	0.883	0	99	1.98	percent_activity	4,4'-Sulfonylbis[2-(prop-2-en-1-yl)phenol]
NVS_TR_hNET	41481-66-7	Active	hill	9.01	86.4	0.955	0	86.4	1.23	percent_activity	4,4'-Sulfonylbis[2-(prop-2-en-1-yl)phenol]
OT_AR_ARELUC_AG_1440	41481-66-7	Inactive	cnst	1000			0			percent_activity	4,4'-Sulfonylbis[2-(prop-2-en-1-yl)phenol]
OT_AR_ARSRC1_0480	41481-66-7	Inactive	cnst	1000			0			percent_activity	4,4'-Sulfonylbis[2-(prop-2-en-1-yl)phenol]
OT_AR_ARSRC1_0960	41481-66-7	Inactive	hill	1000	6.88	1.08	0	6.88	7.92	percent_activity	4,4'-Sulfonylbis[2-(prop-2-en-1-yl)phenol]
OT_ER_ERaERa_0480	41481-66-7	Inactive	hill	1000	13.4	1.27	0	13.4	1.89	percent_activity	4,4'-Sulfonylbis[2-(prop-2-en-1-yl)phenol]
OT_ER_ERaERa_1440	41481-66-7	Inactive	hill	1000	8.88	1.42	0	8.88	3.86	percent_activity	4,4'-Sulfonylbis[2-(prop-2-en-1-yl)phenol]
OT_ER_ERaERb_0480	41481-66-7	Inactive	hill	1000	21.3	1.13	0	21.3	2.42	percent_activity	4,4'-Sulfonylbis[2-(prop-2-en-1-yl)phenol]
OT_ER_ERaERb_1440	41481-66-7	Inactive	hill	1000	10.6	1.3	0	10.6	0.627	percent_activity	4,4'-Sulfonylbis[2-(prop-2-en-1-yl)phenol]
OT_ER_ERbERb_0480	41481-66-7	Inactive	hill	1000	13.8	0.947	0	13.8	0.3	percent_activity	4,4'-Sulfonylbis[2-(prop-2-en-1-yl)phenol]
OT_ER_ERbERb_1440	41481-66-7	Inactive	cnst	1000			0			percent_activity	4,4'-Sulfonylbis[2-(prop-2-en-1-yl)phenol]
OT_ERa_EREGFP_0120	41481-66-7	Inactive	cnst	1000			0			percent_activity	4,4'-Sulfonylbis[2-(prop-2-en-1-yl)phenol]
OT_ERa_EREGFP_0480	41481-66-7	Inactive	cnst	1000			0			percent_activity	4,4'-Sulfonylbis[2-(prop-2-en-1-yl)phenol]
OT_FXR_FXRSRC1_0480	41481-66-7	Inactive	cnst	1000			0			percent_activity	4,4'-Sulfonylbis[2-(prop-2-en-1-yl)phenol]
OT_FXR_FXRSRC1_1440	41481-66-7	Inactive	cnst	1000			0			percent_activity	4,4'-Sulfonylbis[2-(prop-2-en-1-yl)phenol]
OT_NURR1_NURR1RXRa_0480	41481-66-7	Inactive	cnst	1000			0			percent_activity	4,4'-Sulfonylbis[2-(prop-2-en-1-yl)phenol]
OT_NURR1_NURR1RXRa_1440	41481-66-7	Inactive	cnst	1000			0			percent_activity	4,4'-Sulfonylbis[2-(prop-2-en-1-yl)phenol]
OT_PPARg_PPARgSRC1_0480	41481-66-7	Inactive	cnst	1000			0			percent_activity	4,4'-Sulfonylbis[2-(prop-2-en-1-yl)phenol]
OT_PPARg_PPARgSRC1_1440	41481-66-7	Inactive	cnst	1000			0			percent_activity	4,4'-Sulfonylbis[2-(prop-2-en-1-yl)phenol]
Tox21_AhR	41481-66-7	Active	gnls	49.7	42.6	1.7	0	42.6	0.882	percent_activity	4,4'-Sulfonylbis[2-(prop-2-en-1-yl)phenol]
Tox21_AR_BLA_Agonist_ratio	41481-66-7	Inactive	cnst	1000			0			percent_activity	4,4'-Sulfonylbis[2-(prop-2-en-1-yl)phenol]
Tox21_AR_BLA_Antagonist_ratio	41481-66-7	Active	hill	31.8	93.6	1.5	0	93.6	8	percent_activity	4,4'-Sulfonylbis[2-(prop-2-en-1-yl)phenol]
Tox21_AR_BLA_Antagonist_viability	41481-66-7	Inactive	hill	1000	18.8	1.5	0	18.8	8	percent_activity	4,4'-Sulfonylbis[2-(prop-2-en-1-yl)phenol]
Tox21_AR_LUC_MDAKB2_Agonist	41481-66-7	Inactive	cnst	1000			0			percent_activity	4,4'-Sulfonylbis[2-(prop-2-en-1-yl)phenol]
Tox21_AR_LUC_MDAKB2_Antagonist	41481-66-7	Active	hill	59.3	136	1.77	0	136	1.86	percent_activity	4,4'-Sulfonylbis[2-(prop-2-en-1-yl)phenol]
Tox21_ARE_BLA_agonist_ratio	41481-66-7	Inactive	cnst	1000			0			percent_activity	4,4'-Sulfonylbis[2-(prop-2-en-1-yl)phenol]
Tox21_ARE_BLA_agonist_viability	41481-66-7	Inactive	cnst	1000			0			percent_activity	4,4'-Sulfonylbis[2-(prop-2-en-1-yl)phenol]
Tox21_Aromatase_Inhibition	41481-66-7	Active	hill	72.1	80.5	1.86	0	80.5	2.13	percent_activity	4,4'-Sulfonylbis[2-(prop-2-en-1-yl)phenol]
Tox21_AutoFluor_HEK293_Cell_blue	41481-66-7	Inactive	cnst	1000			0			percent_activity	4,4'-Sulfonylbis[2-(prop-2-en-1-yl)phenol]
Tox21_AutoFluor_HEK293_Cell_green	41481-66-7	Inactive	hill	1000	0.126	0.412	0	0.126	8	percent_activity	4,4'-Sulfonylbis[2-(prop-2-en-1-yl)phenol]
Tox21_AutoFluor_HEK293_Cell_red	41481-66-7	Inactive	gnls	1000	0.773	0.588	0	0.773	7.94	percent_activity	4,4'-Sulfonylbis[2-(prop-2-en-1-yl)phenol]
Tox21_AutoFluor_HEK293_Media_blue	41481-66-7	Inactive	cnst	1000			0			percent_activity	4,4'-Sulfonylbis[2-(prop-2-en-1-yl)phenol]
Tox21_AutoFluor_HEK293_Media_green	41481-66-7	Inactive	cnst	1000			0			percent_activity	4,4'-Sulfonylbis[2-(prop-2-en-1-yl)phenol]
Tox21_AutoFluor_HEK293_Media_red	41481-66-7	Inactive	cnst	1000			0			percent_activity	4,4'-Sulfonylbis[2-(prop-2-en-1-yl)phenol]
Tox21_AutoFluor_HEPG2_Cell_blue	41481-66-7	Inactive	cnst	1000			0			percent_activity	4,4'-Sulfonylbis[2-(prop-2-en-1-yl)phenol]
Tox21_AutoFluor_HEPG2_Cell_green	41481-66-7	Inactive	gnls	1000	0.209	0.402	0	0.209	2.18	percent_activity	4,4'-Sulfonylbis[2-(prop-2-en-1-yl)phenol]
Tox21_AutoFluor_HEPG2_Cell_red	41481-66-7	Inactive	gnls	1000	0.62	0.514	0	0.62	7.93	percent_activity	4,4'-Sulfonylbis[2-(prop-2-en-1-yl)phenol]
Tox21_AutoFluor_HEPG2_Media_blue	41481-66-7	Inactive	cnst	1000			0			percent_activity	4,4'-Sulfonylbis[2-(prop-2-en-1-yl)phenol]
Tox21_AutoFluor_HEPG2_Media_green	41481-66-7	Inactive	hill	1000	0.18	1.12	0	0.18	8	percent_activity	4,4'-Sulfonylbis[2-(prop-2-en-1-yl)phenol]
Tox21_AutoFluor_HEPG2_Media_red	41481-66-7	Inactive	cnst	1000			0			percent_activity	4,4'-Sulfonylbis[2-(prop-2-en-1-yl)phenol]
Tox21_ELG1_LUC_Agonist	41481-66-7	Inactive	cnst	1000			0			percent_activity	4,4'-Sulfonylbis[2-(prop-2-en-1-yl)phenol]
Tox21_ERa_BLA_Agonist_ratio	41481-66-7	Inactive	hill	1000	5	1.4	0	5	6.25	percent_activity	4,4'-Sulfonylbis[2-(prop-2-en-1-yl)phenol]
Tox21_ERa_BLA_Antagonist_ratio	41481-66-7	Active	hill	46.1	90.6	1.66	0	90.6	8	percent_activity	4,4'-Sulfonylbis[2-(prop-2-en-1-yl)phenol]
Tox21_ERa_BLA_Antagonist_viability	41481-66-7	Inactive	cnst	1000			0			percent_activity	4,4'-Sulfonylbis[2-(prop-2-en-1-yl)phenol]
Tox21_ERa_LUC_BG1_Agonist	41481-66-7	Inactive	gnls	1000	18.2	1.32	0	18.2	1.47	percent_activity	4,4'-Sulfonylbis[2-(prop-2-en-1-yl)phenol]
Tox21_ERa_LUC_BG1_Antagonist	41481-66-7	Active	hill	71.5	96.3	1.85	0	96.3	3.23	percent_activity	4,4'-Sulfonylbis[2-(prop-2-en-1-yl)phenol]
Tox21_ESRE_BLA_ratio	41481-66-7	Inactive	cnst	1000			0			percent_activity	4,4'-Sulfonylbis[2-(prop-2-en-1-yl)phenol]
Tox21_ESRE_BLA_viability	41481-66-7	Inactive	cnst	1000			0			percent_activity	4,4'-Sulfonylbis[2-(prop-2-en-1-yl)phenol]
Tox21_FXR_BLA_agonist_ratio	41481-66-7	Inactive	hill	1000	19.3	1.55	0	19.3	8	percent_activity	4,4'-Sulfonylbis[2-(prop-2-en-1-yl)phenol]
Tox21_FXR_BLA_agonist_viability	41481-66-7	Inactive	cnst	1000			0			percent_activity	4,4'-Sulfonylbis[2-(prop-2-en-1-yl)phenol]
Tox21_FXR_BLA_antagonist_ratio	41481-66-7	Active	hill	33.2	42.1	1.52	0	42.1	2.07	percent_activity	4,4'-Sulfonylbis[2-(prop-2-en-1-yl)phenol]
Tox21_FXR_BLA_antagonist_viability	41481-66-7	Inactive	cnst	1000			0			percent_activity	4,4'-Sulfonylbis[2-(prop-2-en-1-yl)phenol]
Tox21_GR_BLA_Agonist_ratio	41481-66-7	Inactive	hill	1000	47.2	1.94	0	47.2	8	percent_activity	4,4'-Sulfonylbis[2-(prop-2-en-1-yl)phenol]
Tox21_GR_BLA_Antagonist_ratio	41481-66-7	Active	hill	26.5	83.5	1.42	0	83.5	4.25	percent_activity	4,4'-Sulfonylbis[2-(prop-2-en-1-yl)phenol]
Tox21_GR_BLA_Antagonist_viability	41481-66-7	Inactive	hill	1000	101	1.89	0	101	8	percent_activity	4,4'-Sulfonylbis[2-(prop-2-en-1-yl)phenol]
Tox21_HSE_BLA_agonist_ratio	41481-66-7	Inactive	hill	1000	2.6	1.29	0	2.6	8	percent_activity	4,4'-Sulfonylbis[2-(prop-2-en-1-yl)phenol]
Tox21_HSE_BLA_agonist_viability	41481-66-7	Inactive	cnst	1000			0			percent_activity	4,4'-Sulfonylbis[2-(prop-2-en-1-yl)phenol]
Tox21_MitochondrialToxicity_ratio	41481-66-7	Active	hill	48.6	131	1.69	0	131	1.53	percent_activity	4,4'-Sulfonylbis[2-(prop-2-en-1-yl)phenol]
Tox21_MitochondrialToxicity_viability	41481-66-7	Inactive	cnst	1000			0			percent_activity	4,4'-Sulfonylbis[2-(prop-2-en-1-yl)phenol]
Tox21_NFkB_BLA_agonist_ratio	41481-66-7	Inactive	cnst	1000			0			percent_activity	4,4'-Sulfonylbis[2-(prop-2-en-1-yl)phenol]
Tox21_NFkB_BLA_agonist_viability	41481-66-7	Inactive	cnst	1000			0			percent_activity	4,4'-Sulfonylbis[2-(prop-2-en-1-yl)phenol]
Tox21_p53_BLA_p1_ratio	41481-66-7	Inactive	hill	1000	26.1	1.95	0	26.1	8	percent_activity	4,4'-Sulfonylbis[2-(prop-2-en-1-yl)phenol]
Tox21_p53_BLA_p1_viability	41481-66-7	Inactive	cnst	1000			0			percent_activity	4,4'-Sulfonylbis[2-(prop-2-en-1-yl)phenol]
Tox21_p53_BLA_p2_ratio	41481-66-7	Inactive	gnls	1000	12	1.34	0	12	8	percent_activity	4,4'-Sulfonylbis[2-(prop-2-en-1-yl)phenol]
Tox21_p53_BLA_p2_viability	41481-66-7	Inactive	cnst	1000			0			percent_activity	4,4'-Sulfonylbis[2-(prop-2-en-1-yl)phenol]
Tox21_p53_BLA_p3_ratio	41481-66-7	Inactive	hill	1000	11.3	1.75	0	11.3	8	percent_activity	4,4'-Sulfonylbis[2-(prop-2-en-1-yl)phenol]
Tox21_p53_BLA_p3_viability	41481-66-7	Inactive	hill	1000	26.2	1.28	0	26.2	0.72	percent_activity	4,4'-Sulfonylbis[2-(prop-2-en-1-yl)phenol]
Tox21_p53_BLA_p4_ratio	41481-66-7	Active	hill	47.6	34.9	1.68	0	34.9	8	percent_activity	4,4'-Sulfonylbis[2-(prop-2-en-1-yl)phenol]
Tox21_p53_BLA_p4_viability	41481-66-7	Inactive	hill	1000	21.8	1.52	0	21.8	1.58	percent_activity	4,4'-Sulfonylbis[2-(prop-2-en-1-yl)phenol]
Tox21_p53_BLA_p5_ratio	41481-66-7	Active	hill	50.1	52	1.7	0	52	8	percent_activity	4,4'-Sulfonylbis[2-(prop-2-en-1-yl)phenol]
Tox21_p53_BLA_p5_viability	41481-66-7	Active	hill	56.5	85	1.75	0	85	3.27	percent_activity	4,4'-Sulfonylbis[2-(prop-2-en-1-yl)phenol]
Tox21_PPARd_BLA_agonist_ratio	41481-66-7	Inactive	cnst	1000			0			percent_activity	4,4'-Sulfonylbis[2-(prop-2-en-1-yl)phenol]
Tox21_PPARd_BLA_Agonist_viability	41481-66-7	Inactive	cnst	1000			0			percent_activity	4,4'-Sulfonylbis[2-(prop-2-en-1-yl)phenol]
Tox21_PPARd_BLA_antagonist_ratio	41481-66-7	Active	hill	36.1	114	1.56	0	114	2.68	percent_activity	4,4'-Sulfonylbis[2-(prop-2-en-1-yl)phenol]
Tox21_PPARd_BLA_antagonist_viability	41481-66-7	Inactive	hill	1000	78.5	1.53	0	78.5	1.54	percent_activity	4,4'-Sulfonylbis[2-(prop-2-en-1-yl)phenol]
Tox21_PPARg_BLA_Agonist_ratio	41481-66-7	Inactive	cnst	1000			0			percent_activity	4,4'-Sulfonylbis[2-(prop-2-en-1-yl)phenol]
Tox21_PPARg_BLA_antagonist_ratio	41481-66-7	Active	hill	19.3	125	1.29	0	125	8	percent_activity	4,4'-Sulfonylbis[2-(prop-2-en-1-yl)phenol]
Tox21_PPARg_BLA_antagonist_viability	41481-66-7	Inactive	hill	1000	36.7	1.45	0	36.7	8	percent_activity	4,4'-Sulfonylbis[2-(prop-2-en-1-yl)phenol]
Tox21_TR_LUC_GH3_Agonist	41481-66-7	Inactive	cnst	1000			0			percent_activity	4,4'-Sulfonylbis[2-(prop-2-en-1-yl)phenol]
Tox21_TR_LUC_GH3_Antagonist	41481-66-7	Active	hill	29.1	126	1.46	0	126	2.38	percent_activity	4,4'-Sulfonylbis[2-(prop-2-en-1-yl)phenol]
Tox21_VDR_BLA_agonist_ratio	41481-66-7	Inactive	cnst	1000			0			percent_activity	4,4'-Sulfonylbis[2-(prop-2-en-1-yl)phenol]
Tox21_VDR_BLA_Agonist_viability	41481-66-7	Inactive	cnst	1000			0			percent_activity	4,4'-Sulfonylbis[2-(prop-2-en-1-yl)phenol]
Tox21_VDR_BLA_antagonist_ratio	41481-66-7	Inactive	hill	1000	67.3	1.88	0	67.3	8	percent_activity	4,4'-Sulfonylbis[2-(prop-2-en-1-yl)phenol]
Tox21_VDR_BLA_antagonist_viability	41481-66-7	Inactive	cnst	1000			0			percent_activity	4,4'-Sulfonylbis[2-(prop-2-en-1-yl)phenol]

## Sheet: BPF
Assay Endpoint	CASRN	Activity Call	Q	AC 50	Emax	Log AC 50	B	T	W	Data Type	Chemical Name
ACEA_T47D_80hr_Negative	2467-02-09	Inactive	cnst	1000			0			percent_activity	Bisphenol F
ACEA_T47D_80hr_Positive	2467-02-09	Inactive	cnst	1000			0			percent_activity	Bisphenol F
ATG_Ahr_CIS_up	2467-02-09	Inactive	cnst	1000			0			fold_induction	Bisphenol F
ATG_AP_1_CIS_up	2467-02-09	Inactive	cnst	1000			0			fold_induction	Bisphenol F
ATG_AP_2_CIS_up	2467-02-09	Inactive	cnst	1000			0			fold_induction	Bisphenol F
ATG_AR_TRANS_up	2467-02-09	Inactive	cnst	1000			0			fold_induction	Bisphenol F
ATG_BRE_CIS_up	2467-02-09	Inactive	hill	1000	0.649	1.91	0	0.649	8	fold_induction	Bisphenol F
ATG_C_EBP_CIS_up	2467-02-09	Inactive	cnst	1000			0			fold_induction	Bisphenol F
ATG_CAR_TRANS_up	2467-02-09	Inactive	cnst	1000			0			fold_induction	Bisphenol F
ATG_CMV_CIS_up	2467-02-09	Inactive	cnst	1000			0			fold_induction	Bisphenol F
ATG_CRE_CIS_up	2467-02-09	Active	hill	164	0.923	2.21	0	0.923	8	fold_induction	Bisphenol F
ATG_DR4_LXR_CIS_up	2467-02-09	Inactive	cnst	1000			0			fold_induction	Bisphenol F
ATG_DR5_CIS_up	2467-02-09	Inactive	cnst	1000			0			fold_induction	Bisphenol F
ATG_E_Box_CIS_up	2467-02-09	Inactive	cnst	1000			0			fold_induction	Bisphenol F
ATG_E2F_CIS_up	2467-02-09	Inactive	cnst	1000			0			fold_induction	Bisphenol F
ATG_EGR_CIS_up	2467-02-09	Active	hill	77.8	1	1.89	0	1	8	fold_induction	Bisphenol F
ATG_ERa_TRANS_up	2467-02-09	Active	hill	34.9	3.08	1.54	0	3.08	0.846	fold_induction	Bisphenol F
ATG_ERE_CIS_up	2467-02-09	Active	gnls	30.3	1.46	1.48	0	1.46	1.84	fold_induction	Bisphenol F
ATG_ERRa_TRANS_up	2467-02-09	Inactive	cnst	1000			0			fold_induction	Bisphenol F
ATG_ERRg_TRANS_up	2467-02-09	Inactive	cnst	1000			0			fold_induction	Bisphenol F
ATG_Ets_CIS_up	2467-02-09	Inactive	cnst	1000			0			fold_induction	Bisphenol F
ATG_FoxA2_CIS_up	2467-02-09	Inactive	cnst	1000			0			fold_induction	Bisphenol F
ATG_FoxO_CIS_up	2467-02-09	Inactive	cnst	1000			0			fold_induction	Bisphenol F
ATG_FXR_TRANS_up	2467-02-09	Inactive	cnst	1000			0			fold_induction	Bisphenol F
ATG_GAL4_TRANS_up	2467-02-09	Inactive	cnst	1000			0			fold_induction	Bisphenol F
ATG_GATA_CIS_up	2467-02-09	Inactive	cnst	1000			0			fold_induction	Bisphenol F
ATG_GLI_CIS_up	2467-02-09	Inactive	cnst	1000			0			fold_induction	Bisphenol F
ATG_GR_TRANS_up	2467-02-09	Inactive	cnst	1000			0			fold_induction	Bisphenol F
ATG_GRE_CIS_up	2467-02-09	Inactive	cnst	1000			0			fold_induction	Bisphenol F
ATG_HIF1a_CIS_up	2467-02-09	Active	hill	124	1.16	2.09	0	1.16	3.34	fold_induction	Bisphenol F
ATG_HNF4a_TRANS_up	2467-02-09	Inactive	cnst	1000			0			fold_induction	Bisphenol F
ATG_HNF6_CIS_up	2467-02-09	Inactive	cnst	1000			0			fold_induction	Bisphenol F
ATG_HSE_CIS_up	2467-02-09	Inactive	cnst	1000			0			fold_induction	Bisphenol F
ATG_IR1_CIS_up	2467-02-09	Inactive	cnst	1000			0			fold_induction	Bisphenol F
ATG_ISRE_CIS_up	2467-02-09	Inactive	cnst	1000			0			fold_induction	Bisphenol F
ATG_LXRa_TRANS_up	2467-02-09	Inactive	gnls	1000	0.808	0.115	0	0.808	6.07	fold_induction	Bisphenol F
ATG_LXRb_TRANS_up	2467-02-09	Inactive	cnst	1000			0			fold_induction	Bisphenol F
ATG_M_06_CIS_up	2467-02-09	Inactive	cnst	1000			0			fold_induction	Bisphenol F
ATG_M_06_TRANS_up	2467-02-09	Inactive	cnst	1000			0			fold_induction	Bisphenol F
ATG_M_19_CIS_up	2467-02-09	Inactive	cnst	1000			0			fold_induction	Bisphenol F
ATG_M_19_TRANS_up	2467-02-09	Inactive	cnst	1000			0			fold_induction	Bisphenol F
ATG_M_32_CIS_up	2467-02-09	Inactive	cnst	1000			0			fold_induction	Bisphenol F
ATG_M_32_TRANS_up	2467-02-09	Inactive	cnst	1000			0			fold_induction	Bisphenol F
ATG_M_61_CIS_up	2467-02-09	Inactive	cnst	1000			0			fold_induction	Bisphenol F
ATG_M_61_TRANS_up	2467-02-09	Inactive	cnst	1000			0			fold_induction	Bisphenol F
ATG_MRE_CIS_up	2467-02-09	Active	hill	118	1.4	2.07	0	1.4	3.01	fold_induction	Bisphenol F
ATG_Myb_CIS_up	2467-02-09	Inactive	cnst	1000			0			fold_induction	Bisphenol F
ATG_Myc_CIS_up	2467-02-09	Inactive	cnst	1000			0			fold_induction	Bisphenol F
ATG_NF_kB_CIS_up	2467-02-09	Inactive	cnst	1000			0			fold_induction	Bisphenol F
ATG_NFI_CIS_up	2467-02-09	Inactive	hill	1000	0.339	1.79	0	0.339	8	fold_induction	Bisphenol F
ATG_NRF1_CIS_up	2467-02-09	Inactive	cnst	1000			0			fold_induction	Bisphenol F
ATG_NRF2_ARE_CIS_up	2467-02-09	Active	hill	41	1.75	1.61	0	1.75	1.67	fold_induction	Bisphenol F
ATG_NURR1_TRANS_up	2467-02-09	Inactive	cnst	1000			0			fold_induction	Bisphenol F
ATG_Oct_MLP_CIS_up	2467-02-09	Active	hill	85.4	1.5	1.93	0	1.5	8	fold_induction	Bisphenol F
ATG_p53_CIS_up	2467-02-09	Inactive	cnst	1000			0			fold_induction	Bisphenol F
ATG_Pax6_CIS_up	2467-02-09	Active	hill	108	1.11	2.03	0	1.11	2.56	fold_induction	Bisphenol F
ATG_PBREM_CIS_up	2467-02-09	Inactive	hill	1000	0.378	2.21	0	0.378	8	fold_induction	Bisphenol F
ATG_PPARa_TRANS_up	2467-02-09	Inactive	cnst	1000			0			fold_induction	Bisphenol F
ATG_PPARd_TRANS_up	2467-02-09	Inactive	cnst	1000			0			fold_induction	Bisphenol F
ATG_PPARg_TRANS_up	2467-02-09	Active	hill	60.8	1.75	1.78	0	1.75	8	fold_induction	Bisphenol F
ATG_PPRE_CIS_up	2467-02-09	Active	hill	77.9	0.967	1.89	0	0.967	8	fold_induction	Bisphenol F
ATG_PXR_TRANS_up	2467-02-09	Inactive	hill	1000	1	1.8	0	1	8	fold_induction	Bisphenol F
ATG_PXRE_CIS_up	2467-02-09	Active	gnls	27.2	2.12	1.43	0	2.12	1.85	fold_induction	Bisphenol F
ATG_RARa_TRANS_up	2467-02-09	Inactive	cnst	1000			0			fold_induction	Bisphenol F
ATG_RARb_TRANS_up	2467-02-09	Inactive	cnst	1000			0			fold_induction	Bisphenol F
ATG_RARg_TRANS_up	2467-02-09	Inactive	cnst	1000			0			fold_induction	Bisphenol F
ATG_RORb_TRANS_up	2467-02-09	Inactive	cnst	1000			0			fold_induction	Bisphenol F
ATG_RORE_CIS_up	2467-02-09	Inactive	cnst	1000			0			fold_induction	Bisphenol F
ATG_RORg_TRANS_up	2467-02-09	Inactive	cnst	1000			0			fold_induction	Bisphenol F
ATG_RXRa_TRANS_up	2467-02-09	Inactive	cnst	1000			0			fold_induction	Bisphenol F
ATG_RXRb_TRANS_up	2467-02-09	Inactive	cnst	1000			0			fold_induction	Bisphenol F
ATG_Sox_CIS_up	2467-02-09	Inactive	hill	1000	0.432	1.91	0	0.432	2.67	fold_induction	Bisphenol F
ATG_Sp1_CIS_up	2467-02-09	Inactive	cnst	1000			0			fold_induction	Bisphenol F
ATG_SREBP_CIS_up	2467-02-09	Active	hill	67.7	0.496	1.83	0	0.496	3.75	fold_induction	Bisphenol F
ATG_STAT3_CIS_up	2467-02-09	Inactive	cnst	1000			0			fold_induction	Bisphenol F
ATG_TA_CIS_up	2467-02-09	Inactive	cnst	1000			0			fold_induction	Bisphenol F
ATG_TAL_CIS_up	2467-02-09	Inactive	hill	1000	0.563	1.94	0	0.563	8	fold_induction	Bisphenol F
ATG_TCF_b_cat_CIS_up	2467-02-09	Inactive	cnst	1000			0			fold_induction	Bisphenol F
ATG_TGFb_CIS_up	2467-02-09	Inactive	cnst	1000			0			fold_induction	Bisphenol F
ATG_THRa1_TRANS_up	2467-02-09	Inactive	hill	1000	0.768	1.09	0	0.768	0.846	fold_induction	Bisphenol F
ATG_VDR_TRANS_up	2467-02-09	Inactive	cnst	1000			0			fold_induction	Bisphenol F
ATG_VDRE_CIS_up	2467-02-09	Active	hill	121	1.35	2.08	0	1.35	3.18	fold_induction	Bisphenol F
ATG_Xbp1_CIS_up	2467-02-09	Active	hill	87.4	1.09	1.94	0	1.09	8	fold_induction	Bisphenol F
ATG_XTT_Cytotoxicity_up	2467-02-09	Inactive	cnst	1000			0			percent_activity	Bisphenol F
NVS_NR_bER	2467-02-09	Inactive	cnst	1000			0			percent_activity	Bisphenol F
NVS_NR_cAR	2467-02-09	Active	hill	28.2	71.2	1.45	0	71.2	2.74	percent_activity	Bisphenol F
NVS_NR_hER	2467-02-09	Inactive	hill	1000	18.6	1.61	0	18.6	8	percent_activity	Bisphenol F
NVS_NR_hFXR_Agonist	2467-02-09	Inactive	gnls	1000	6.58	-1.06	0	6.58	8	percent_activity	Bisphenol F
NVS_NR_hPPARg	2467-02-09	Active	hill	38.5	57.6	1.59	0	57.6	1.67	percent_activity	Bisphenol F
NVS_NR_hPXR	2467-02-09	Inactive	cnst	1000			0			percent_activity	Bisphenol F
NVS_NR_mERa	2467-02-09	Inactive	cnst	1000			0			percent_activity	Bisphenol F
OT_AR_ARELUC_AG_1440	2467-02-09	Inactive	cnst	1000			0			percent_activity	Bisphenol F
OT_AR_ARSRC1_0480	2467-02-09	Inactive	hill	1000	19.4	1.7	0	19.4	1.85	percent_activity	Bisphenol F
OT_AR_ARSRC1_0960	2467-02-09	Inactive	hill	1000	25.2	1.79	0	25.2	2.27	percent_activity	Bisphenol F
OT_ER_ERaERa_0480	2467-02-09	Inactive	hill	1000	20.6	1.71	0	20.6	1.82	percent_activity	Bisphenol F
OT_ER_ERaERa_1440	2467-02-09	Inactive	hill	1000	18.9	1.81	0	18.9	3.34	percent_activity	Bisphenol F
OT_ER_ERaERb_0480	2467-02-09	Active	hill	27.2	54.1	1.43	0	54.1	1.54	percent_activity	Bisphenol F
OT_ER_ERaERb_1440	2467-02-09	Active	hill	55.2	118	1.74	0	118	1.95	percent_activity	Bisphenol F
OT_ER_ERbERb_0480	2467-02-09	Active	hill	34	81.4	1.53	0	81.4	2.31	percent_activity	Bisphenol F
OT_ER_ERbERb_1440	2467-02-09	Active	gnls	15.2	87	1.18	0	87	1.76	percent_activity	Bisphenol F
OT_ERa_EREGFP_0120	2467-02-09	Inactive	cnst	1000			0			percent_activity	Bisphenol F
OT_ERa_EREGFP_0480	2467-02-09	Inactive	cnst	1000			0			percent_activity	Bisphenol F
OT_FXR_FXRSRC1_0480	2467-02-09	Inactive	cnst	1000			0			percent_activity	Bisphenol F
OT_FXR_FXRSRC1_1440	2467-02-09	Inactive	cnst	1000			0			percent_activity	Bisphenol F
OT_NURR1_NURR1RXRa_0480	2467-02-09	Inactive	cnst	1000			0			percent_activity	Bisphenol F
OT_NURR1_NURR1RXRa_1440	2467-02-09	Inactive	cnst	1000			0			percent_activity	Bisphenol F
OT_PPARg_PPARgSRC1_0480	2467-02-09	Inactive	cnst	1000			0			percent_activity	Bisphenol F
OT_PPARg_PPARgSRC1_1440	2467-02-09	Inactive	cnst	1000			0			percent_activity	Bisphenol F
Tox21_AhR	2467-02-09	Inactive	hill	1000	3.44	-1.77	0	3.44	8	percent_activity	Bisphenol F
Tox21_AR_BLA_Agonist_ratio	2467-02-09	Inactive	cnst	1000			0			percent_activity	Bisphenol F
Tox21_AR_BLA_Antagonist_ratio	2467-02-09	Inactive	hill	1000	80.1	1.89	0	80.1	8	percent_activity	Bisphenol F
Tox21_AR_BLA_Antagonist_viability	2467-02-09	Inactive	hill	1000	27.5	1.81	0	27.5	2.41	percent_activity	Bisphenol F
Tox21_AR_LUC_MDAKB2_Agonist	2467-02-09	Inactive	cnst	1000			0			percent_activity	Bisphenol F
Tox21_AR_LUC_MDAKB2_Antagonist	2467-02-09	Inactive	hill	1000	29.2	1.83	0	29.2	3.81	percent_activity	Bisphenol F
Tox21_ARE_BLA_agonist_ratio	2467-02-09	Active	hill	61.2	78.3	1.79	0	78.3	2.04	percent_activity	Bisphenol F
Tox21_ARE_BLA_agonist_viability	2467-02-09	Inactive	cnst	1000			0			percent_activity	Bisphenol F
Tox21_Aromatase_Inhibition	2467-02-09	Inactive	hill	1000	33.4	1.98	0	33.4	8	percent_activity	Bisphenol F
Tox21_AutoFluor_HEK293_Cell_blue	2467-02-09	Inactive	cnst	1000			0			percent_activity	Bisphenol F
Tox21_AutoFluor_HEK293_Cell_green	2467-02-09	Inactive	cnst	1000			0			percent_activity	Bisphenol F
Tox21_AutoFluor_HEK293_Cell_red	2467-02-09	Inactive	cnst	1000			0			percent_activity	Bisphenol F
Tox21_AutoFluor_HEK293_Media_blue	2467-02-09	Inactive	cnst	1000			0			percent_activity	Bisphenol F
Tox21_AutoFluor_HEK293_Media_green	2467-02-09	Inactive	cnst	1000			0			percent_activity	Bisphenol F
Tox21_AutoFluor_HEK293_Media_red	2467-02-09	Inactive	cnst	1000			0			percent_activity	Bisphenol F
Tox21_AutoFluor_HEPG2_Cell_blue	2467-02-09	Inactive	cnst	1000			0			percent_activity	Bisphenol F
Tox21_AutoFluor_HEPG2_Cell_green	2467-02-09	Inactive	hill	1000	0.195	1.41	0	0.195	7.88	percent_activity	Bisphenol F
Tox21_AutoFluor_HEPG2_Cell_red	2467-02-09	Inactive	cnst	1000			0			percent_activity	Bisphenol F
Tox21_AutoFluor_HEPG2_Media_blue	2467-02-09	Inactive	hill	1000	0.211	0.785	0	0.211	2.09	percent_activity	Bisphenol F
Tox21_AutoFluor_HEPG2_Media_green	2467-02-09	Inactive	cnst	1000			0			percent_activity	Bisphenol F
Tox21_AutoFluor_HEPG2_Media_red	2467-02-09	Inactive	cnst	1000			0			percent_activity	Bisphenol F
Tox21_ELG1_LUC_Agonist	2467-02-09	Inactive	cnst	1000			0			percent_activity	Bisphenol F
Tox21_ERa_BLA_Agonist_ratio	2467-02-09	Inactive	hill	1000	24.8	1.91	0	24.8	2.18	percent_activity	Bisphenol F
Tox21_ERa_BLA_Antagonist_ratio	2467-02-09	Inactive	cnst	1000			0			percent_activity	Bisphenol F
Tox21_ERa_BLA_Antagonist_viability	2467-02-09	Inactive	cnst	1000			0			percent_activity	Bisphenol F
Tox21_ERa_LUC_BG1_Agonist	2467-02-09	Inactive	hill	1000	10.4	1.4	0	10.4	5.22	percent_activity	Bisphenol F
Tox21_ERa_LUC_BG1_Antagonist	2467-02-09	Inactive	hill	1000	12.2	1.69	0	12.2	4.16	percent_activity	Bisphenol F
Tox21_ESRE_BLA_ratio	2467-02-09	Inactive	hill	1000	7.63	1.79	0	7.63	3.06	percent_activity	Bisphenol F
Tox21_ESRE_BLA_viability	2467-02-09	Inactive	cnst	1000			0			percent_activity	Bisphenol F
Tox21_FXR_BLA_agonist_ratio	2467-02-09	Inactive	cnst	1000			0			percent_activity	Bisphenol F
Tox21_FXR_BLA_agonist_viability	2467-02-09	Inactive	cnst	1000			0			percent_activity	Bisphenol F
Tox21_FXR_BLA_antagonist_ratio	2467-02-09	Inactive	cnst	1000			0			percent_activity	Bisphenol F
Tox21_FXR_BLA_antagonist_viability	2467-02-09	Inactive	cnst	1000			0			percent_activity	Bisphenol F
Tox21_GR_BLA_Agonist_ratio	2467-02-09	Inactive	cnst	1000			0			percent_activity	Bisphenol F
Tox21_GR_BLA_Antagonist_ratio	2467-02-09	Inactive	cnst	1000			0			percent_activity	Bisphenol F
Tox21_GR_BLA_Antagonist_viability	2467-02-09	Inactive	cnst	1000			0			percent_activity	Bisphenol F
Tox21_HSE_BLA_agonist_ratio	2467-02-09	Inactive	cnst	1000			0			percent_activity	Bisphenol F
Tox21_HSE_BLA_agonist_viability	2467-02-09	Inactive	cnst	1000			0			percent_activity	Bisphenol F
Tox21_MitochondrialToxicity_ratio	2467-02-09	Active	gnls	12.2	137	1.08	0	137	1.1	percent_activity	Bisphenol F
Tox21_MitochondrialToxicity_viability	2467-02-09	Inactive	hill	1000	26.1	1.42	0	26.1	1.77	percent_activity	Bisphenol F
Tox21_NFkB_BLA_agonist_ratio	2467-02-09	Inactive	hill	1000	2.65	1.65	0	2.65	8	percent_activity	Bisphenol F
Tox21_NFkB_BLA_agonist_viability	2467-02-09	Inactive	hill	1000	15.1	0.92	0	15.1	8	percent_activity	Bisphenol F
Tox21_p53_BLA_p1_ratio	2467-02-09	Inactive	cnst	1000			0			percent_activity	Bisphenol F
Tox21_p53_BLA_p1_viability	2467-02-09	Inactive	cnst	1000			0			percent_activity	Bisphenol F
Tox21_p53_BLA_p2_ratio	2467-02-09	Inactive	cnst	1000			0			percent_activity	Bisphenol F
Tox21_p53_BLA_p2_viability	2467-02-09	Inactive	cnst	1000			0			percent_activity	Bisphenol F
Tox21_p53_BLA_p3_ratio	2467-02-09	Inactive	cnst	1000			0			percent_activity	Bisphenol F
Tox21_p53_BLA_p3_viability	2467-02-09	Inactive	cnst	1000			0			percent_activity	Bisphenol F
Tox21_p53_BLA_p4_ratio	2467-02-09	Inactive	cnst	1000			0			percent_activity	Bisphenol F
Tox21_p53_BLA_p4_viability	2467-02-09	Inactive	cnst	1000			0			percent_activity	Bisphenol F
Tox21_p53_BLA_p5_ratio	2467-02-09	Inactive	cnst	1000			0			percent_activity	Bisphenol F
Tox21_p53_BLA_p5_viability	2467-02-09	Inactive	gnls	1000	18.4	-1.33	0	18.4	8	percent_activity	Bisphenol F
Tox21_PPARd_BLA_agonist_ratio	2467-02-09	Inactive	cnst	1000			0			percent_activity	Bisphenol F
Tox21_PPARd_BLA_Agonist_viability	2467-02-09	Inactive	hill	1000	30.4	1.32	0	30.4	0.3	percent_activity	Bisphenol F
Tox21_PPARd_BLA_antagonist_ratio	2467-02-09	Inactive	hill	1000	19.6	-1.74	0	19.6	0.3	percent_activity	Bisphenol F
Tox21_PPARd_BLA_antagonist_viability	2467-02-09	Inactive	cnst	1000			0			percent_activity	Bisphenol F
Tox21_PPARg_BLA_Agonist_ratio	2467-02-09	Inactive	cnst	1000			0			percent_activity	Bisphenol F
Tox21_PPARg_BLA_antagonist_ratio	2467-02-09	Inactive	hill	1000	82.9	1.57	0	82.9	0.911	percent_activity	Bisphenol F
Tox21_PPARg_BLA_antagonist_viability	2467-02-09	Inactive	cnst	1000			0			percent_activity	Bisphenol F
Tox21_TR_LUC_GH3_Agonist	2467-02-09	Inactive	cnst	1000			0			percent_activity	Bisphenol F
Tox21_TR_LUC_GH3_Antagonist	2467-02-09	Inactive	hill	1000	134	2.01	0	134	8	percent_activity	Bisphenol F
Tox21_VDR_BLA_agonist_ratio	2467-02-09	Inactive	cnst	1000			0			percent_activity	Bisphenol F
Tox21_VDR_BLA_Agonist_viability	2467-02-09	Inactive	cnst	1000			0			percent_activity	Bisphenol F
Tox21_VDR_BLA_antagonist_ratio	2467-02-09	Inactive	cnst	1000			0			percent_activity	Bisphenol F
Tox21_VDR_BLA_antagonist_viability	2467-02-09	Inactive	hill	1000	40.6	-0.186	0	40.6	0.3	percent_activity	Bisphenol F

## Sheet: sum
Assay Endpoint	AC 50		Assay Endpoint	AC 50		Assay Endpoint	AC 50		Assay Endpoint	AC 50		Assay Endpoint	AC 50
BPA			BPS			BPAF			TGSA			BPF
ACEA_T47D_80hr_Negative	68		ACEA_T47D_80hr_Negative	1000		ACEA_T47D_80hr_Negative	83.5		ACEA_T47D_80hr_Negative	81.9		ACEA_T47D_80hr_Negative	1000
ACEA_T47D_80hr_Positive	0.386		ACEA_T47D_80hr_Positive	4.22		ACEA_T47D_80hr_Positive	0.1		ACEA_T47D_80hr_Positive	1000		ACEA_T47D_80hr_Positive	1000
APR_HepG2_CellCycleArrest_1h_dn	1000
APR_HepG2_CellCycleArrest_1h_up	1000
APR_HepG2_CellCycleArrest_24h_dn	1000					APR_HepG2_CellCycleArrest_24h_dn	1000		APR_HepG2_CellCycleArrest_24h_dn	34.1
APR_HepG2_CellCycleArrest_24h_up	1000					APR_HepG2_CellCycleArrest_24h_up	1000		APR_HepG2_CellCycleArrest_24h_up	1000
APR_HepG2_CellCycleArrest_72h_dn	1000					APR_HepG2_CellCycleArrest_72h_dn	1000		APR_HepG2_CellCycleArrest_72h_dn	29.8
APR_HepG2_CellCycleArrest_72h_up	1000					APR_HepG2_CellCycleArrest_72h_up	1000		APR_HepG2_CellCycleArrest_72h_up	1000
APR_HepG2_CellLoss_1h_dn	1000
APR_HepG2_CellLoss_1h_up	1000
APR_HepG2_CellLoss_24h_dn	106					APR_HepG2_CellLoss_24h_dn	1000		APR_HepG2_CellLoss_24h_dn	103
APR_HepG2_CellLoss_24h_up	1000					APR_HepG2_CellLoss_24h_up	1000		APR_HepG2_CellLoss_24h_up	1000
APR_HepG2_CellLoss_72h_dn	105					APR_HepG2_CellLoss_72h_dn	34.1		APR_HepG2_CellLoss_72h_dn	78.1
APR_HepG2_CellLoss_72h_up	1000					APR_HepG2_CellLoss_72h_up	1000		APR_HepG2_CellLoss_72h_up	1000
APR_HepG2_MicrotubuleCSK_1h_dn	1000
APR_HepG2_MicrotubuleCSK_1h_up	1000
APR_HepG2_MicrotubuleCSK_24h_dn	1000					APR_HepG2_MicrotubuleCSK_24h_dn	1000		APR_HepG2_MicrotubuleCSK_24h_dn	1000
APR_HepG2_MicrotubuleCSK_24h_up	1000					APR_HepG2_MicrotubuleCSK_24h_up	1000		APR_HepG2_MicrotubuleCSK_24h_up	1000
APR_HepG2_MicrotubuleCSK_72h_dn	1000					APR_HepG2_MicrotubuleCSK_72h_dn	1000		APR_HepG2_MicrotubuleCSK_72h_dn	1000
APR_HepG2_MicrotubuleCSK_72h_up	1000					APR_HepG2_MicrotubuleCSK_72h_up	1000		APR_HepG2_MicrotubuleCSK_72h_up	1000
APR_HepG2_MitoMass_1h_dn	1000
APR_HepG2_MitoMass_1h_up	1000
APR_HepG2_MitoMass_24h_dn	109					APR_HepG2_MitoMass_24h_dn	1000		APR_HepG2_MitoMass_24h_dn	52.7
APR_HepG2_MitoMass_24h_up	1000					APR_HepG2_MitoMass_24h_up	1000		APR_HepG2_MitoMass_24h_up	1000
APR_HepG2_MitoMass_72h_dn	1000					APR_HepG2_MitoMass_72h_dn	1000		APR_HepG2_MitoMass_72h_dn	59
APR_HepG2_MitoMass_72h_up	1000					APR_HepG2_MitoMass_72h_up	1000		APR_HepG2_MitoMass_72h_up	1000
APR_HepG2_MitoMembPot_1h_dn	1000
APR_HepG2_MitoMembPot_1h_up	1000
APR_HepG2_MitoMembPot_24h_dn	13.5					APR_HepG2_MitoMembPot_24h_dn	1000		APR_HepG2_MitoMembPot_24h_dn	1000
APR_HepG2_MitoMembPot_24h_up	1000					APR_HepG2_MitoMembPot_24h_up	1000		APR_HepG2_MitoMembPot_24h_up	1000
APR_HepG2_MitoMembPot_72h_dn	79.7					APR_HepG2_MitoMembPot_72h_dn	1000		APR_HepG2_MitoMembPot_72h_dn	18.9
APR_HepG2_MitoMembPot_72h_up	1000					APR_HepG2_MitoMembPot_72h_up	1000		APR_HepG2_MitoMembPot_72h_up	1000
APR_HepG2_MitoticArrest_1h_dn	1000
APR_HepG2_MitoticArrest_1h_up	1000
APR_HepG2_MitoticArrest_24h_dn	1000					APR_HepG2_MitoticArrest_24h_dn	1000		APR_HepG2_MitoticArrest_24h_dn	1000
APR_HepG2_MitoticArrest_24h_up	1000					APR_HepG2_MitoticArrest_24h_up	1000		APR_HepG2_MitoticArrest_24h_up	51.9
APR_HepG2_MitoticArrest_72h_dn	1000					APR_HepG2_MitoticArrest_72h_dn	1000		APR_HepG2_MitoticArrest_72h_dn	1000
APR_HepG2_MitoticArrest_72h_up	87.5					APR_HepG2_MitoticArrest_72h_up	1000		APR_HepG2_MitoticArrest_72h_up	72.3
APR_HepG2_NuclearSize_1h_dn	1000
APR_HepG2_NuclearSize_1h_up	1000
APR_HepG2_NuclearSize_24h_dn	1000					APR_HepG2_NuclearSize_24h_dn	1000		APR_HepG2_NuclearSize_24h_dn	1000
APR_HepG2_NuclearSize_24h_up	1000					APR_HepG2_NuclearSize_24h_up	1000		APR_HepG2_NuclearSize_24h_up	1000
APR_HepG2_NuclearSize_72h_dn	1000					APR_HepG2_NuclearSize_72h_dn	1000		APR_HepG2_NuclearSize_72h_dn	79.1
APR_HepG2_NuclearSize_72h_up	1000					APR_HepG2_NuclearSize_72h_up	1000		APR_HepG2_NuclearSize_72h_up	1000
APR_HepG2_OxidativeStress_1h_dn	1000
APR_HepG2_OxidativeStress_1h_up	1000
APR_HepG2_OxidativeStress_24h_dn	1000					APR_HepG2_OxidativeStress_24h_dn	1000		APR_HepG2_OxidativeStress_24h_dn	1000
APR_HepG2_OxidativeStress_24h_up	110					APR_HepG2_OxidativeStress_24h_up	1000		APR_HepG2_OxidativeStress_24h_up	77.5
APR_HepG2_OxidativeStress_72h_dn	1000					APR_HepG2_OxidativeStress_72h_dn	1000		APR_HepG2_OxidativeStress_72h_dn	1000
APR_HepG2_OxidativeStress_72h_up	106					APR_HepG2_OxidativeStress_72h_up	1000		APR_HepG2_OxidativeStress_72h_up	53.5
APR_HepG2_p53Act_1h_dn	1000
APR_HepG2_p53Act_1h_up	1000
APR_HepG2_p53Act_24h_dn	1000					APR_HepG2_p53Act_24h_dn	1000		APR_HepG2_p53Act_24h_dn	1000
APR_HepG2_p53Act_24h_up	1000					APR_HepG2_p53Act_24h_up	1000		APR_HepG2_p53Act_24h_up	55.4
APR_HepG2_p53Act_72h_dn	1000					APR_HepG2_p53Act_72h_dn	1000		APR_HepG2_p53Act_72h_dn	1000
APR_HepG2_p53Act_72h_up	1000					APR_HepG2_p53Act_72h_up	1000		APR_HepG2_p53Act_72h_up	48.5
APR_HepG2_StressKinase_1h_dn	1000
APR_HepG2_StressKinase_1h_up	1000
APR_HepG2_StressKinase_24h_dn	1000					APR_HepG2_StressKinase_24h_dn	1000		APR_HepG2_StressKinase_24h_dn	1000
APR_HepG2_StressKinase_24h_up	1000					APR_HepG2_StressKinase_24h_up	1000		APR_HepG2_StressKinase_24h_up	1000
APR_HepG2_StressKinase_72h_dn	1000					APR_HepG2_StressKinase_72h_dn	1000		APR_HepG2_StressKinase_72h_dn	1000
APR_HepG2_StressKinase_72h_up	1000					APR_HepG2_StressKinase_72h_up	1000		APR_HepG2_StressKinase_72h_up	1000
ATG_Ahr_CIS_up	23.4		ATG_Ahr_CIS_up	1000		ATG_Ahr_CIS_up	5.1		ATG_Ahr_CIS_up	1000		ATG_Ahr_CIS_up	1000
ATG_AP_1_CIS_up	34.1		ATG_AP_1_CIS_up	1000		ATG_AP_1_CIS_up	6.14		ATG_AP_1_CIS_up	22.6		ATG_AP_1_CIS_up	1000
ATG_AP_2_CIS_up	1000		ATG_AP_2_CIS_up	1000		ATG_AP_2_CIS_up	1000		ATG_AP_2_CIS_up	1000		ATG_AP_2_CIS_up	1000
ATG_AR_TRANS_up	1000		ATG_AR_TRANS_up	1000		ATG_AR_TRANS_up	1000		ATG_AR_TRANS_up	1000		ATG_AR_TRANS_up	1000
ATG_BRE_CIS_up	1000		ATG_BRE_CIS_up	1000		ATG_BRE_CIS_up	9.02		ATG_BRE_CIS_up	20.1		ATG_BRE_CIS_up	1000
ATG_C_EBP_CIS_up	1000		ATG_C_EBP_CIS_up	1000		ATG_C_EBP_CIS_up	1000		ATG_C_EBP_CIS_up	1000		ATG_C_EBP_CIS_up	1000
ATG_CAR_TRANS_up	1000		ATG_CAR_TRANS_up	1000		ATG_CAR_TRANS_up	1000		ATG_CAR_TRANS_up	1000		ATG_CAR_TRANS_up	1000
ATG_CMV_CIS_up	40.8		ATG_CMV_CIS_up	1000		ATG_CMV_CIS_up	6.68		ATG_CMV_CIS_up	23.4		ATG_CMV_CIS_up	1000
ATG_CRE_CIS_up	1000		ATG_CRE_CIS_up	1000		ATG_CRE_CIS_up	10.2		ATG_CRE_CIS_up	24.4		ATG_CRE_CIS_up	164
ATG_DR4_LXR_CIS_up	1000		ATG_DR4_LXR_CIS_up	1000		ATG_DR4_LXR_CIS_up	1000		ATG_DR4_LXR_CIS_up	1000		ATG_DR4_LXR_CIS_up	1000
ATG_DR5_CIS_up	11.2		ATG_DR5_CIS_up	1000		ATG_DR5_CIS_up	1000		ATG_DR5_CIS_up	1000		ATG_DR5_CIS_up	1000
ATG_E_Box_CIS_up	1000		ATG_E_Box_CIS_up	1000		ATG_E_Box_CIS_up	1000		ATG_E_Box_CIS_up	1000		ATG_E_Box_CIS_up	1000
ATG_E2F_CIS_up	1000		ATG_E2F_CIS_up	1000		ATG_E2F_CIS_up	1000		ATG_E2F_CIS_up	1000		ATG_E2F_CIS_up	1000
ATG_EGR_CIS_up	31.3		ATG_EGR_CIS_up	1000		ATG_EGR_CIS_up	1000		ATG_EGR_CIS_up	24.2		ATG_EGR_CIS_up	77.8
ATG_ERa_TRANS_up	0.0499		ATG_ERa_TRANS_up	0.797		ATG_ERa_TRANS_up	0.385		ATG_ERa_TRANS_up	5.06		ATG_ERa_TRANS_up	34.9
ATG_ERE_CIS_up	0.107		ATG_ERE_CIS_up	1.42		ATG_ERE_CIS_up	0.102		ATG_ERE_CIS_up	1.78		ATG_ERE_CIS_up	30.3
ATG_ERRa_TRANS_up	1000		ATG_ERRa_TRANS_up	1000		ATG_ERRa_TRANS_up	1000		ATG_ERRa_TRANS_up	1000		ATG_ERRa_TRANS_up	1000
ATG_ERRg_TRANS_up	1000		ATG_ERRg_TRANS_up	1000		ATG_ERRg_TRANS_up	1000		ATG_ERRg_TRANS_up	1000		ATG_ERRg_TRANS_up	1000
ATG_Ets_CIS_up	1000		ATG_Ets_CIS_up	1000		ATG_Ets_CIS_up	1000		ATG_Ets_CIS_up	1000		ATG_Ets_CIS_up	1000
ATG_FoxA2_CIS_up	1000		ATG_FoxA2_CIS_up	1000		ATG_FoxA2_CIS_up	1000		ATG_FoxA2_CIS_up	1000		ATG_FoxA2_CIS_up	1000
ATG_FoxO_CIS_up	1000		ATG_FoxO_CIS_up	1000		ATG_FoxO_CIS_up	1000		ATG_FoxO_CIS_up	1000		ATG_FoxO_CIS_up	1000
ATG_FXR_TRANS_up	1000		ATG_FXR_TRANS_up	1000		ATG_FXR_TRANS_up	1000		ATG_FXR_TRANS_up	1000		ATG_FXR_TRANS_up	1000
ATG_GAL4_TRANS_up	1000		ATG_GAL4_TRANS_up	1000		ATG_GAL4_TRANS_up	1000		ATG_GAL4_TRANS_up	1000		ATG_GAL4_TRANS_up	1000
ATG_GATA_CIS_up	1000		ATG_GATA_CIS_up	1000		ATG_GATA_CIS_up	1000		ATG_GATA_CIS_up	1000		ATG_GATA_CIS_up	1000
ATG_GLI_CIS_up	1000		ATG_GLI_CIS_up	1000		ATG_GLI_CIS_up	1000		ATG_GLI_CIS_up	1000		ATG_GLI_CIS_up	1000
ATG_GR_TRANS_up	1000		ATG_GR_TRANS_up	1000		ATG_GR_TRANS_up	1000		ATG_GR_TRANS_up	1000		ATG_GR_TRANS_up	1000
ATG_GRE_CIS_up	1000		ATG_GRE_CIS_up	1000		ATG_GRE_CIS_up	1000		ATG_GRE_CIS_up	1000		ATG_GRE_CIS_up	1000
ATG_HIF1a_CIS_up	1000		ATG_HIF1a_CIS_up	1000		ATG_HIF1a_CIS_up	1000		ATG_HIF1a_CIS_up	1000		ATG_HIF1a_CIS_up	124
ATG_HNF4a_TRANS_up	1000		ATG_HNF4a_TRANS_up	1000		ATG_HNF4a_TRANS_up	1000		ATG_HNF4a_TRANS_up	1000		ATG_HNF4a_TRANS_up	1000
ATG_HNF6_CIS_up	1000		ATG_HNF6_CIS_up	1000		ATG_HNF6_CIS_up	1000		ATG_HNF6_CIS_up	1000		ATG_HNF6_CIS_up	1000
ATG_Hpa5_TRANS_up	1000
ATG_HSE_CIS_up	102		ATG_HSE_CIS_up	1000		ATG_HSE_CIS_up	8.87		ATG_HSE_CIS_up	57.2		ATG_HSE_CIS_up	1000
ATG_IR1_CIS_up	1000		ATG_IR1_CIS_up	1000		ATG_IR1_CIS_up	1000		ATG_IR1_CIS_up	1000		ATG_IR1_CIS_up	1000
ATG_ISRE_CIS_up	1000		ATG_ISRE_CIS_up	1000		ATG_ISRE_CIS_up	1000		ATG_ISRE_CIS_up	1000		ATG_ISRE_CIS_up	1000
ATG_LXRa_TRANS_up	1000		ATG_LXRa_TRANS_up	1000		ATG_LXRa_TRANS_up	1000		ATG_LXRa_TRANS_up	1000		ATG_LXRa_TRANS_up	1000
ATG_LXRb_TRANS_up	1000		ATG_LXRb_TRANS_up	1000		ATG_LXRb_TRANS_up	1000		ATG_LXRb_TRANS_up	1000		ATG_LXRb_TRANS_up	1000
ATG_M_06_CIS_up	1000		ATG_M_06_CIS_up	1000		ATG_M_06_CIS_up	1000		ATG_M_06_CIS_up	1000		ATG_M_06_CIS_up	1000
ATG_M_06_TRANS_up	1000		ATG_M_06_TRANS_up	1000		ATG_M_06_TRANS_up	1000		ATG_M_06_TRANS_up	1000		ATG_M_06_TRANS_up	1000
ATG_M_19_CIS_up	1000		ATG_M_19_CIS_up	1000		ATG_M_19_CIS_up	1000		ATG_M_19_CIS_up	1000		ATG_M_19_CIS_up	1000
ATG_M_19_TRANS_up	1000		ATG_M_19_TRANS_up	1000		ATG_M_19_TRANS_up	1000		ATG_M_19_TRANS_up	1000		ATG_M_19_TRANS_up	1000
ATG_M_32_CIS_up	1000		ATG_M_32_CIS_up	1000		ATG_M_32_CIS_up	1000		ATG_M_32_CIS_up	1000		ATG_M_32_CIS_up	1000
ATG_M_32_TRANS_up	1000		ATG_M_32_TRANS_up	1000		ATG_M_32_TRANS_up	1000		ATG_M_32_TRANS_up	1000		ATG_M_32_TRANS_up	1000
ATG_M_61_CIS_up	1000		ATG_M_61_CIS_up	1000		ATG_M_61_CIS_up	1000		ATG_M_61_CIS_up	1000		ATG_M_61_CIS_up	1000
ATG_M_61_TRANS_up	1000		ATG_M_61_TRANS_up	1000		ATG_M_61_TRANS_up	1000		ATG_M_61_TRANS_up	1000		ATG_M_61_TRANS_up	1000
ATG_MRE_CIS_up	23.1		ATG_MRE_CIS_up	1000		ATG_MRE_CIS_up	8.56		ATG_MRE_CIS_up	41.5		ATG_MRE_CIS_up	118
ATG_Myb_CIS_up	1000		ATG_Myb_CIS_up	1000		ATG_Myb_CIS_up	1000		ATG_Myb_CIS_up	1000		ATG_Myb_CIS_up	1000
ATG_Myc_CIS_up	1000		ATG_Myc_CIS_up	1000		ATG_Myc_CIS_up	1000		ATG_Myc_CIS_up	1000		ATG_Myc_CIS_up	1000
ATG_NF_kB_CIS_up	1000		ATG_NF_kB_CIS_up	1000		ATG_NF_kB_CIS_up	1000		ATG_NF_kB_CIS_up	57.3		ATG_NF_kB_CIS_up	1000
ATG_NFI_CIS_up	1000		ATG_NFI_CIS_up	1000		ATG_NFI_CIS_up	1000		ATG_NFI_CIS_up	1000		ATG_NFI_CIS_up	1000
ATG_NRF1_CIS_up	1000		ATG_NRF1_CIS_up	1000		ATG_NRF1_CIS_up	1000		ATG_NRF1_CIS_up	1000		ATG_NRF1_CIS_up	1000
ATG_NRF2_ARE_CIS_up	9.56		ATG_NRF2_ARE_CIS_up	1000		ATG_NRF2_ARE_CIS_up	7.18		ATG_NRF2_ARE_CIS_up	6.53		ATG_NRF2_ARE_CIS_up	41
ATG_NURR1_TRANS_up	1000		ATG_NURR1_TRANS_up	1000		ATG_NURR1_TRANS_up	1000		ATG_NURR1_TRANS_up	1000		ATG_NURR1_TRANS_up	1000
ATG_Oct_MLP_CIS_up	25.9		ATG_Oct_MLP_CIS_up	1000		ATG_Oct_MLP_CIS_up	8.17		ATG_Oct_MLP_CIS_up	20.8		ATG_Oct_MLP_CIS_up	85.4
ATG_p53_CIS_up	1000		ATG_p53_CIS_up	1000		ATG_p53_CIS_up	1000		ATG_p53_CIS_up	1000		ATG_p53_CIS_up	1000
ATG_Pax6_CIS_up	35.2		ATG_Pax6_CIS_up	1000		ATG_Pax6_CIS_up	7.93		ATG_Pax6_CIS_up	33.5		ATG_Pax6_CIS_up	108
ATG_PBREM_CIS_up	7.75		ATG_PBREM_CIS_up	1000		ATG_PBREM_CIS_up	1000		ATG_PBREM_CIS_up	1000		ATG_PBREM_CIS_up	1000
ATG_PPARa_TRANS_up	1000		ATG_PPARa_TRANS_up	1000		ATG_PPARa_TRANS_up	1000		ATG_PPARa_TRANS_up	1000		ATG_PPARa_TRANS_up	1000
ATG_PPARd_TRANS_up	1000		ATG_PPARd_TRANS_up	1000		ATG_PPARd_TRANS_up	1000		ATG_PPARd_TRANS_up	1000		ATG_PPARd_TRANS_up	1000
ATG_PPARg_TRANS_up	1000		ATG_PPARg_TRANS_up	20.9		ATG_PPARg_TRANS_up	1000		ATG_PPARg_TRANS_up	6.54		ATG_PPARg_TRANS_up	60.8
ATG_PPRE_CIS_up	24.4		ATG_PPRE_CIS_up	9.39		ATG_PPRE_CIS_up	8.4		ATG_PPRE_CIS_up	9.83		ATG_PPRE_CIS_up	77.9
ATG_PXR_TRANS_up	0.945		ATG_PXR_TRANS_up	1000		ATG_PXR_TRANS_up	4.61		ATG_PXR_TRANS_up	2.51		ATG_PXR_TRANS_up	1000
ATG_PXRE_CIS_up	3.34		ATG_PXRE_CIS_up	1000		ATG_PXRE_CIS_up	3.72		ATG_PXRE_CIS_up	2.85		ATG_PXRE_CIS_up	27.2
ATG_RARa_TRANS_up	1000		ATG_RARa_TRANS_up	1000		ATG_RARa_TRANS_up	1000		ATG_RARa_TRANS_up	1000		ATG_RARa_TRANS_up	1000
ATG_RARb_TRANS_up	1000		ATG_RARb_TRANS_up	1000		ATG_RARb_TRANS_up	1000		ATG_RARb_TRANS_up	1000		ATG_RARb_TRANS_up	1000
ATG_RARg_TRANS_up	1000		ATG_RARg_TRANS_up	1000		ATG_RARg_TRANS_up	1000		ATG_RARg_TRANS_up	1000		ATG_RARg_TRANS_up	1000
ATG_RORb_TRANS_up	1000		ATG_RORb_TRANS_up	1000		ATG_RORb_TRANS_up	1000		ATG_RORb_TRANS_up	1000		ATG_RORb_TRANS_up	1000
ATG_RORE_CIS_up	1000		ATG_RORE_CIS_up	1000		ATG_RORE_CIS_up	1000		ATG_RORE_CIS_up	15.4		ATG_RORE_CIS_up	1000
ATG_RORg_TRANS_up	1000		ATG_RORg_TRANS_up	1000		ATG_RORg_TRANS_up	1000		ATG_RORg_TRANS_up	1000		ATG_RORg_TRANS_up	1000
ATG_RXRa_TRANS_up	1000		ATG_RXRa_TRANS_up	1000		ATG_RXRa_TRANS_up	1000		ATG_RXRa_TRANS_up	1000		ATG_RXRa_TRANS_up	1000
ATG_RXRb_TRANS_up	1000		ATG_RXRb_TRANS_up	1000		ATG_RXRb_TRANS_up	3.93		ATG_RXRb_TRANS_up	1000		ATG_RXRb_TRANS_up	1000
ATG_Sox_CIS_up	1000		ATG_Sox_CIS_up	1000		ATG_Sox_CIS_up	1000		ATG_Sox_CIS_up	1000		ATG_Sox_CIS_up	1000
ATG_Sp1_CIS_up	1000		ATG_Sp1_CIS_up	1000		ATG_Sp1_CIS_up	17.5		ATG_Sp1_CIS_up	1000		ATG_Sp1_CIS_up	1000
ATG_SREBP_CIS_up	6.56		ATG_SREBP_CIS_up	1000		ATG_SREBP_CIS_up	1000		ATG_SREBP_CIS_up	7.29		ATG_SREBP_CIS_up	67.7
ATG_STAT3_CIS_up	1000		ATG_STAT3_CIS_up	1000		ATG_STAT3_CIS_up	1000		ATG_STAT3_CIS_up	1000		ATG_STAT3_CIS_up	1000
ATG_TA_CIS_up	78.8		ATG_TA_CIS_up	1000		ATG_TA_CIS_up	1000		ATG_TA_CIS_up	33.4		ATG_TA_CIS_up	1000
ATG_TAL_CIS_up	1000		ATG_TAL_CIS_up	1000		ATG_TAL_CIS_up	1000		ATG_TAL_CIS_up	1000		ATG_TAL_CIS_up	1000
ATG_TCF_b_cat_CIS_up	1000		ATG_TCF_b_cat_CIS_up	1000		ATG_TCF_b_cat_CIS_up	1000		ATG_TCF_b_cat_CIS_up	1000		ATG_TCF_b_cat_CIS_up	1000
ATG_TGFb_CIS_up	1000		ATG_TGFb_CIS_up	1000		ATG_TGFb_CIS_up	1000		ATG_TGFb_CIS_up	1000		ATG_TGFb_CIS_up	1000
ATG_THRa1_TRANS_up	1000		ATG_THRa1_TRANS_up	1000		ATG_THRa1_TRANS_up	1000		ATG_THRa1_TRANS_up	1000		ATG_THRa1_TRANS_up	1000
ATG_VDR_TRANS_up	1000		ATG_VDR_TRANS_up	1000		ATG_VDR_TRANS_up	1000		ATG_VDR_TRANS_up	1000		ATG_VDR_TRANS_up	1000
ATG_VDRE_CIS_up	8.06		ATG_VDRE_CIS_up	1000		ATG_VDRE_CIS_up	8.25		ATG_VDRE_CIS_up	10.7		ATG_VDRE_CIS_up	121
ATG_Xbp1_CIS_up	109		ATG_Xbp1_CIS_up	1000		ATG_Xbp1_CIS_up	7.46		ATG_Xbp1_CIS_up	44.1		ATG_Xbp1_CIS_up	87.4
ATG_XTT_Cytotoxicity_up	1000		ATG_XTT_Cytotoxicity_up	1000		ATG_XTT_Cytotoxicity_up	1000		ATG_XTT_Cytotoxicity_up	1000		ATG_XTT_Cytotoxicity_up	1000
BSK_3C_Eselectin_down	1000					BSK_3C_Eselectin_down	28.5		BSK_3C_Eselectin_down	12.5
BSK_3C_Eselectin_up	1000					BSK_3C_Eselectin_up	1000		BSK_3C_Eselectin_up	1000
BSK_3C_HLADR_down	1000					BSK_3C_HLADR_down	18.5		BSK_3C_HLADR_down	11.2
BSK_3C_HLADR_up	1000					BSK_3C_HLADR_up	1000		BSK_3C_HLADR_up	1000
BSK_3C_ICAM1_down	1000					BSK_3C_ICAM1_down	1000		BSK_3C_ICAM1_down	13.8
BSK_3C_ICAM1_up	1000					BSK_3C_ICAM1_up	1000		BSK_3C_ICAM1_up	1000
BSK_3C_IL8_down	1000					BSK_3C_IL8_down	18.9		BSK_3C_IL8_down	8.73
BSK_3C_IL8_up	1000					BSK_3C_IL8_up	1000		BSK_3C_IL8_up	1000
BSK_3C_MCP1_down	1000					BSK_3C_MCP1_down	19.9		BSK_3C_MCP1_down	11.1
BSK_3C_MCP1_up	1000					BSK_3C_MCP1_up	1000		BSK_3C_MCP1_up	1000
BSK_3C_MIG_down	1000					BSK_3C_MIG_down	32.4		BSK_3C_MIG_down	27.3
BSK_3C_MIG_up	1000					BSK_3C_MIG_up	1000		BSK_3C_MIG_up	1000
BSK_3C_Proliferation_down	11.2					BSK_3C_Proliferation_down	11.7		BSK_3C_Proliferation_down	22.2
BSK_3C_Proliferation_up	1000					BSK_3C_Proliferation_up	1000		BSK_3C_Proliferation_up	1000
BSK_3C_SRB_down	1000					BSK_3C_SRB_down	16.2		BSK_3C_SRB_down	19
BSK_3C_SRB_up	1000					BSK_3C_SRB_up	1000		BSK_3C_SRB_up	1000
BSK_3C_Thrombomodulin_down	1000					BSK_3C_Thrombomodulin_down	1000		BSK_3C_Thrombomodulin_down	1000
BSK_3C_Thrombomodulin_up	1000					BSK_3C_Thrombomodulin_up	21.3		BSK_3C_Thrombomodulin_up	1000
BSK_3C_TissueFactor_down	1000					BSK_3C_TissueFactor_down	31.6		BSK_3C_TissueFactor_down	32.9
BSK_3C_TissueFactor_up	1000					BSK_3C_TissueFactor_up	1000		BSK_3C_TissueFactor_up	1000
BSK_3C_uPAR_down	1000					BSK_3C_uPAR_down	21.9		BSK_3C_uPAR_down	8.71
BSK_3C_uPAR_up	1000					BSK_3C_uPAR_up	1000		BSK_3C_uPAR_up	1000
BSK_3C_VCAM1_down	1000					BSK_3C_VCAM1_down	30.1		BSK_3C_VCAM1_down	34.2
BSK_3C_VCAM1_up	1000					BSK_3C_VCAM1_up	1000		BSK_3C_VCAM1_up	1000
BSK_3C_Vis_down	32.7					BSK_3C_Vis_down	19.2		BSK_3C_Vis_down	32.6
BSK_3C_Vis_up	1000					BSK_3C_Vis_up	1000		BSK_3C_Vis_up	1000
BSK_4H_Eotaxin3_down	1000					BSK_4H_Eotaxin3_down	30.9		BSK_4H_Eotaxin3_down	17.6
BSK_4H_Eotaxin3_up	1000					BSK_4H_Eotaxin3_up	1000		BSK_4H_Eotaxin3_up	1000
BSK_4H_MCP1_down	11.8					BSK_4H_MCP1_down	14.1		BSK_4H_MCP1_down	8.56
BSK_4H_MCP1_up	1000					BSK_4H_MCP1_up	1000		BSK_4H_MCP1_up	1000
BSK_4H_Pselectin_down	1000					BSK_4H_Pselectin_down	15.7		BSK_4H_Pselectin_down	35
BSK_4H_Pselectin_up	1000					BSK_4H_Pselectin_up	1000		BSK_4H_Pselectin_up	1000
BSK_4H_SRB_down	1000					BSK_4H_SRB_down	26.6		BSK_4H_SRB_down	17.5
BSK_4H_SRB_up	1000					BSK_4H_SRB_up	1000		BSK_4H_SRB_up	1000
BSK_4H_uPAR_down	1000					BSK_4H_uPAR_down	29.3		BSK_4H_uPAR_down	10.6
BSK_4H_uPAR_up	1000					BSK_4H_uPAR_up	1000		BSK_4H_uPAR_up	1000
BSK_4H_VCAM1_down	5.78					BSK_4H_VCAM1_down	27.2		BSK_4H_VCAM1_down	24.4
BSK_4H_VCAM1_up	1000					BSK_4H_VCAM1_up	1000		BSK_4H_VCAM1_up	1000
BSK_4H_VEGFRII_down	1000					BSK_4H_VEGFRII_down	13.7		BSK_4H_VEGFRII_down	17
BSK_4H_VEGFRII_up	1000					BSK_4H_VEGFRII_up	1000		BSK_4H_VEGFRII_up	1000
BSK_BE3C_HLADR_down	1000					BSK_BE3C_HLADR_down	20.1		BSK_BE3C_HLADR_down	6.46
BSK_BE3C_HLADR_up	1000					BSK_BE3C_HLADR_up	1000		BSK_BE3C_HLADR_up	1000
BSK_BE3C_IL1a_down	1000					BSK_BE3C_IL1a_down	29		BSK_BE3C_IL1a_down	15.6
BSK_BE3C_IL1a_up	1000					BSK_BE3C_IL1a_up	1000		BSK_BE3C_IL1a_up	1000
BSK_BE3C_IP10_down	1000					BSK_BE3C_IP10_down	25.5		BSK_BE3C_IP10_down	10.1
BSK_BE3C_IP10_up	1000					BSK_BE3C_IP10_up	1000		BSK_BE3C_IP10_up	1000
BSK_BE3C_MIG_down	1000					BSK_BE3C_MIG_down	1000		BSK_BE3C_MIG_down	18.1
BSK_BE3C_MIG_up	1000					BSK_BE3C_MIG_up	1000		BSK_BE3C_MIG_up	1000
BSK_BE3C_MMP1_down	1000					BSK_BE3C_MMP1_down	32.9		BSK_BE3C_MMP1_down	16.5
BSK_BE3C_MMP1_up	1000					BSK_BE3C_MMP1_up	9.9		BSK_BE3C_MMP1_up	1000
BSK_BE3C_PAI1_down	1000					BSK_BE3C_PAI1_down	21.9		BSK_BE3C_PAI1_down	9.78
BSK_BE3C_PAI1_up	1000					BSK_BE3C_PAI1_up	1000		BSK_BE3C_PAI1_up	1000
BSK_BE3C_SRB_down	1000					BSK_BE3C_SRB_down	1000		BSK_BE3C_SRB_down	12.3
BSK_BE3C_SRB_up	1000					BSK_BE3C_SRB_up	1000		BSK_BE3C_SRB_up	1000
BSK_BE3C_TGFb1_down	1000					BSK_BE3C_TGFb1_down	26.9		BSK_BE3C_TGFb1_down	8.23
BSK_BE3C_TGFb1_up	1000					BSK_BE3C_TGFb1_up	1000		BSK_BE3C_TGFb1_up	1000
BSK_BE3C_tPA_down	1000					BSK_BE3C_tPA_down	22.4		BSK_BE3C_tPA_down	5.86
BSK_BE3C_tPA_up	1000					BSK_BE3C_tPA_up	1000		BSK_BE3C_tPA_up	1000
BSK_BE3C_uPA_down	1000					BSK_BE3C_uPA_down	1000		BSK_BE3C_uPA_down	15.9
BSK_BE3C_uPA_up	1000					BSK_BE3C_uPA_up	1000		BSK_BE3C_uPA_up	1000
BSK_BE3C_uPAR_down	1000					BSK_BE3C_uPAR_down	1000		BSK_BE3C_uPAR_down	12
BSK_BE3C_uPAR_up	1000					BSK_BE3C_uPAR_up	1000		BSK_BE3C_uPAR_up	1000
BSK_CASM3C_HLADR_down	1000					BSK_CASM3C_HLADR_down	1000		BSK_CASM3C_HLADR_down	10.7
BSK_CASM3C_HLADR_up	1000					BSK_CASM3C_HLADR_up	1000		BSK_CASM3C_HLADR_up	1000
BSK_CASM3C_IL6_down	1000					BSK_CASM3C_IL6_down	1000		BSK_CASM3C_IL6_down	1000
BSK_CASM3C_IL6_up	1000					BSK_CASM3C_IL6_up	1000		BSK_CASM3C_IL6_up	1000
BSK_CASM3C_IL8_down	1000					BSK_CASM3C_IL8_down	7.34		BSK_CASM3C_IL8_down	15.9
BSK_CASM3C_IL8_up	1000					BSK_CASM3C_IL8_up	1000		BSK_CASM3C_IL8_up	1000
BSK_CASM3C_LDLR_down	1000					BSK_CASM3C_LDLR_down	25.4		BSK_CASM3C_LDLR_down	32.9
BSK_CASM3C_LDLR_up	1000					BSK_CASM3C_LDLR_up	1000		BSK_CASM3C_LDLR_up	1000
BSK_CASM3C_MCP1_down	1000					BSK_CASM3C_MCP1_down	1000		BSK_CASM3C_MCP1_down	17.4
BSK_CASM3C_MCP1_up	1000					BSK_CASM3C_MCP1_up	1000		BSK_CASM3C_MCP1_up	1000
BSK_CASM3C_MCSF_down	1000					BSK_CASM3C_MCSF_down	1000		BSK_CASM3C_MCSF_down	22.9
BSK_CASM3C_MCSF_up	1000					BSK_CASM3C_MCSF_up	1000		BSK_CASM3C_MCSF_up	1000
BSK_CASM3C_MIG_down	1000					BSK_CASM3C_MIG_down	1000		BSK_CASM3C_MIG_down	33.4
BSK_CASM3C_MIG_up	1000					BSK_CASM3C_MIG_up	1000		BSK_CASM3C_MIG_up	1000
BSK_CASM3C_Proliferation_down	9.42					BSK_CASM3C_Proliferation_down	19.6		BSK_CASM3C_Proliferation_down	11.4
BSK_CASM3C_Proliferation_up	1000					BSK_CASM3C_Proliferation_up	1000		BSK_CASM3C_Proliferation_up	1000
BSK_CASM3C_SAA_down	1000					BSK_CASM3C_SAA_down	32.8		BSK_CASM3C_SAA_down	23.7
BSK_CASM3C_SAA_up	1000					BSK_CASM3C_SAA_up	1000		BSK_CASM3C_SAA_up	1000
BSK_CASM3C_SRB_down	1000					BSK_CASM3C_SRB_down	27.1		BSK_CASM3C_SRB_down	33.7
BSK_CASM3C_SRB_up	1000					BSK_CASM3C_SRB_up	1000		BSK_CASM3C_SRB_up	1000
BSK_CASM3C_Thrombomodulin_down	1000					BSK_CASM3C_Thrombomodulin_down	1000		BSK_CASM3C_Thrombomodulin_down	1000
BSK_CASM3C_Thrombomodulin_up	1000					BSK_CASM3C_Thrombomodulin_up	23.5		BSK_CASM3C_Thrombomodulin_up	8.51
BSK_CASM3C_TissueFactor_down	1000					BSK_CASM3C_TissueFactor_down	1000		BSK_CASM3C_TissueFactor_down	1000
BSK_CASM3C_TissueFactor_up	1000					BSK_CASM3C_TissueFactor_up	1000		BSK_CASM3C_TissueFactor_up	1000
BSK_CASM3C_uPAR_down	1000					BSK_CASM3C_uPAR_down	1000		BSK_CASM3C_uPAR_down	18.3
BSK_CASM3C_uPAR_up	1000					BSK_CASM3C_uPAR_up	1000		BSK_CASM3C_uPAR_up	1000
BSK_CASM3C_VCAM1_down	1000					BSK_CASM3C_VCAM1_down	23.8		BSK_CASM3C_VCAM1_down	34.4
BSK_CASM3C_VCAM1_up	1000					BSK_CASM3C_VCAM1_up	1000		BSK_CASM3C_VCAM1_up	1000
BSK_hDFCGF_CollagenIII_down	9.96					BSK_hDFCGF_CollagenIII_down	13.4		BSK_hDFCGF_CollagenIII_down	6.28
BSK_hDFCGF_CollagenIII_up	1000					BSK_hDFCGF_CollagenIII_up	1000		BSK_hDFCGF_CollagenIII_up	1000
BSK_hDFCGF_EGFR_down	1000					BSK_hDFCGF_EGFR_down	1000		BSK_hDFCGF_EGFR_down	1000
BSK_hDFCGF_EGFR_up	1000					BSK_hDFCGF_EGFR_up	1000		BSK_hDFCGF_EGFR_up	1000
BSK_hDFCGF_IL8_down	1000					BSK_hDFCGF_IL8_down	28.9		BSK_hDFCGF_IL8_down	32.5
BSK_hDFCGF_IL8_up	1000					BSK_hDFCGF_IL8_up	1000		BSK_hDFCGF_IL8_up	1000
BSK_hDFCGF_IP10_down	11.1					BSK_hDFCGF_IP10_down	15.8		BSK_hDFCGF_IP10_down	12.8
BSK_hDFCGF_IP10_up	1000					BSK_hDFCGF_IP10_up	1000		BSK_hDFCGF_IP10_up	1000
BSK_hDFCGF_MCSF_down	1000					BSK_hDFCGF_MCSF_down	14.8		BSK_hDFCGF_MCSF_down	21
BSK_hDFCGF_MCSF_up	1000					BSK_hDFCGF_MCSF_up	1000		BSK_hDFCGF_MCSF_up	1000
BSK_hDFCGF_MIG_down	1000					BSK_hDFCGF_MIG_down	22.4		BSK_hDFCGF_MIG_down	18.7
BSK_hDFCGF_MIG_up	1000					BSK_hDFCGF_MIG_up	1000		BSK_hDFCGF_MIG_up	1000
BSK_hDFCGF_MMP1_down	1000					BSK_hDFCGF_MMP1_down	19.6		BSK_hDFCGF_MMP1_down	32.8
BSK_hDFCGF_MMP1_up	1000					BSK_hDFCGF_MMP1_up	1000		BSK_hDFCGF_MMP1_up	1000
BSK_hDFCGF_PAI1_down	1000					BSK_hDFCGF_PAI1_down	11.9		BSK_hDFCGF_PAI1_down	8.41
BSK_hDFCGF_PAI1_up	1000					BSK_hDFCGF_PAI1_up	1000		BSK_hDFCGF_PAI1_up	1000
BSK_hDFCGF_Proliferation_down	11.7					BSK_hDFCGF_Proliferation_down	13.2		BSK_hDFCGF_Proliferation_down	6.88
BSK_hDFCGF_Proliferation_up	1000					BSK_hDFCGF_Proliferation_up	1000		BSK_hDFCGF_Proliferation_up	1000
BSK_hDFCGF_SRB_down	1000					BSK_hDFCGF_SRB_down	15.1		BSK_hDFCGF_SRB_down	11.5
BSK_hDFCGF_SRB_up	1000					BSK_hDFCGF_SRB_up	1000		BSK_hDFCGF_SRB_up	1000
BSK_hDFCGF_TIMP1_down	1000					BSK_hDFCGF_TIMP1_down	14.7		BSK_hDFCGF_TIMP1_down	21
BSK_hDFCGF_TIMP1_up	1000					BSK_hDFCGF_TIMP1_up	1000		BSK_hDFCGF_TIMP1_up	1000
BSK_hDFCGF_VCAM1_down	20.4					BSK_hDFCGF_VCAM1_down	10.9		BSK_hDFCGF_VCAM1_down	11.6
BSK_hDFCGF_VCAM1_up	1000					BSK_hDFCGF_VCAM1_up	1000		BSK_hDFCGF_VCAM1_up	1000
BSK_KF3CT_ICAM1_down	1000					BSK_KF3CT_ICAM1_down	1000		BSK_KF3CT_ICAM1_down	17.9
BSK_KF3CT_ICAM1_up	1000					BSK_KF3CT_ICAM1_up	1000		BSK_KF3CT_ICAM1_up	1000
BSK_KF3CT_IL1a_down	1000					BSK_KF3CT_IL1a_down	26		BSK_KF3CT_IL1a_down	14.9
BSK_KF3CT_IL1a_up	1000					BSK_KF3CT_IL1a_up	1000		BSK_KF3CT_IL1a_up	1000
BSK_KF3CT_IP10_down	1000					BSK_KF3CT_IP10_down	16.7		BSK_KF3CT_IP10_down	9.98
BSK_KF3CT_IP10_up	1000					BSK_KF3CT_IP10_up	1000		BSK_KF3CT_IP10_up	1000
BSK_KF3CT_MCP1_down	1000					BSK_KF3CT_MCP1_down	17.3		BSK_KF3CT_MCP1_down	20
BSK_KF3CT_MCP1_up	1000					BSK_KF3CT_MCP1_up	1000		BSK_KF3CT_MCP1_up	1000
BSK_KF3CT_MMP9_down	1000					BSK_KF3CT_MMP9_down	20.3		BSK_KF3CT_MMP9_down	7.92
BSK_KF3CT_MMP9_up	1000					BSK_KF3CT_MMP9_up	1000		BSK_KF3CT_MMP9_up	1000
BSK_KF3CT_SRB_down	1000					BSK_KF3CT_SRB_down	25.9		BSK_KF3CT_SRB_down	22
BSK_KF3CT_SRB_up	1000					BSK_KF3CT_SRB_up	1000		BSK_KF3CT_SRB_up	1000
BSK_KF3CT_TGFb1_down	1000					BSK_KF3CT_TGFb1_down	25.6		BSK_KF3CT_TGFb1_down	10.7
BSK_KF3CT_TGFb1_up	1000					BSK_KF3CT_TGFb1_up	1000		BSK_KF3CT_TGFb1_up	1000
BSK_KF3CT_TIMP2_down	1000					BSK_KF3CT_TIMP2_down	21.5		BSK_KF3CT_TIMP2_down	12.4
BSK_KF3CT_TIMP2_up	1000					BSK_KF3CT_TIMP2_up	1000		BSK_KF3CT_TIMP2_up	1000
BSK_KF3CT_uPA_down	1000					BSK_KF3CT_uPA_down	29.3		BSK_KF3CT_uPA_down	16.2
BSK_KF3CT_uPA_up	1000					BSK_KF3CT_uPA_up	1000		BSK_KF3CT_uPA_up	1000
BSK_LPS_CD40_down	1000					BSK_LPS_CD40_down	20.3		BSK_LPS_CD40_down	8.95
BSK_LPS_CD40_up	1000					BSK_LPS_CD40_up	1000		BSK_LPS_CD40_up	1000
BSK_LPS_Eselectin_down	1000					BSK_LPS_Eselectin_down	26.3		BSK_LPS_Eselectin_down	13.6
BSK_LPS_Eselectin_up	1000					BSK_LPS_Eselectin_up	1000		BSK_LPS_Eselectin_up	1000
BSK_LPS_IL1a_down	1000					BSK_LPS_IL1a_down	20.2		BSK_LPS_IL1a_down	15.3
BSK_LPS_IL1a_up	1000					BSK_LPS_IL1a_up	1000		BSK_LPS_IL1a_up	1000
BSK_LPS_IL8_down	1000					BSK_LPS_IL8_down	29		BSK_LPS_IL8_down	12.6
BSK_LPS_IL8_up	1000					BSK_LPS_IL8_up	1000		BSK_LPS_IL8_up	1000
BSK_LPS_MCP1_down	1000					BSK_LPS_MCP1_down	26.7		BSK_LPS_MCP1_down	12.3
BSK_LPS_MCP1_up	1000					BSK_LPS_MCP1_up	1000		BSK_LPS_MCP1_up	1000
BSK_LPS_MCSF_down	1000					BSK_LPS_MCSF_down	20.2		BSK_LPS_MCSF_down	12.5
BSK_LPS_MCSF_up	1000					BSK_LPS_MCSF_up	1000		BSK_LPS_MCSF_up	1000
BSK_LPS_PGE2_down	13					BSK_LPS_PGE2_down	19.5		BSK_LPS_PGE2_down	33.8
BSK_LPS_PGE2_up	1000					BSK_LPS_PGE2_up	1000		BSK_LPS_PGE2_up	1000
BSK_LPS_SRB_down	1000					BSK_LPS_SRB_down	27.3		BSK_LPS_SRB_down	11.4
BSK_LPS_SRB_up	1000					BSK_LPS_SRB_up	1000		BSK_LPS_SRB_up	1000
BSK_LPS_TissueFactor_down	1000					BSK_LPS_TissueFactor_down	1000		BSK_LPS_TissueFactor_down	33.6
BSK_LPS_TissueFactor_up	1000					BSK_LPS_TissueFactor_up	1000		BSK_LPS_TissueFactor_up	1000
BSK_LPS_TNFa_down	1000					BSK_LPS_TNFa_down	22		BSK_LPS_TNFa_down	15
BSK_LPS_TNFa_up	1000					BSK_LPS_TNFa_up	1000		BSK_LPS_TNFa_up	1000
BSK_LPS_VCAM1_down	12.1					BSK_LPS_VCAM1_down	25.9		BSK_LPS_VCAM1_down	15.5
BSK_LPS_VCAM1_up	1000					BSK_LPS_VCAM1_up	1000		BSK_LPS_VCAM1_up	1000
BSK_SAg_CD38_down	1000					BSK_SAg_CD38_down	21.2		BSK_SAg_CD38_down	11.1
BSK_SAg_CD38_up	1000					BSK_SAg_CD38_up	1000		BSK_SAg_CD38_up	1000
BSK_SAg_CD40_down	3.39					BSK_SAg_CD40_down	18.1		BSK_SAg_CD40_down	9.1
BSK_SAg_CD40_up	1000					BSK_SAg_CD40_up	1000		BSK_SAg_CD40_up	1000
BSK_SAg_CD69_down	5.33					BSK_SAg_CD69_down	26		BSK_SAg_CD69_down	11.7
BSK_SAg_CD69_up	1000					BSK_SAg_CD69_up	1000		BSK_SAg_CD69_up	1000
BSK_SAg_Eselectin_down	1000					BSK_SAg_Eselectin_down	19.9		BSK_SAg_Eselectin_down	10.5
BSK_SAg_Eselectin_up	1000					BSK_SAg_Eselectin_up	1000		BSK_SAg_Eselectin_up	1000
BSK_SAg_IL8_down	1000					BSK_SAg_IL8_down	18.1		BSK_SAg_IL8_down	8.71
BSK_SAg_IL8_up	1000					BSK_SAg_IL8_up	1000		BSK_SAg_IL8_up	1000
BSK_SAg_MCP1_down	1000					BSK_SAg_MCP1_down	26.1		BSK_SAg_MCP1_down	11.7
BSK_SAg_MCP1_up	1000					BSK_SAg_MCP1_up	1000		BSK_SAg_MCP1_up	1000
BSK_SAg_MIG_down	1000					BSK_SAg_MIG_down	30.3		BSK_SAg_MIG_down	26.7
BSK_SAg_MIG_up	1000					BSK_SAg_MIG_up	1000		BSK_SAg_MIG_up	1000
BSK_SAg_PBMCCytotoxicity_down	1000					BSK_SAg_PBMCCytotoxicity_down	20.7		BSK_SAg_PBMCCytotoxicity_down	34.3
BSK_SAg_PBMCCytotoxicity_up	1000					BSK_SAg_PBMCCytotoxicity_up	1000		BSK_SAg_PBMCCytotoxicity_up	1000
BSK_SAg_Proliferation_down	15.5					BSK_SAg_Proliferation_down	14.2		BSK_SAg_Proliferation_down	11.9
BSK_SAg_Proliferation_up	1000					BSK_SAg_Proliferation_up	1000		BSK_SAg_Proliferation_up	1000
BSK_SAg_SRB_down	1000					BSK_SAg_SRB_down	23.9		BSK_SAg_SRB_down	14.9
BSK_SAg_SRB_up	1000					BSK_SAg_SRB_up	1000		BSK_SAg_SRB_up	1000
NVS_ADME_hCYP19A1	1000		NVS_ADME_hCYP19A1	9.64		NVS_ADME_hCYP19A1	7.46
NVS_ADME_hCYP19A1_Activator	1000		NVS_ADME_hCYP19A1_Activator	1000		NVS_ADME_hCYP19A1_Activator	1000
NVS_ADME_hCYP1A1	5.85								NVS_ADME_hCYP1A1	1.95
NVS_ADME_hCYP1A1_Activator	1000								NVS_ADME_hCYP1A1_Activator	1000
NVS_ADME_hCYP2B6	11.5					NVS_ADME_hCYP2B6	5.42		NVS_ADME_hCYP1A2	3
NVS_ADME_hCYP2B6_Activator	1000					NVS_ADME_hCYP2B6_Activator	1000		NVS_ADME_hCYP1A2_Activator	1000
NVS_ADME_hCYP2C18	6.35								NVS_ADME_hCYP2B6	2.68
NVS_ADME_hCYP2C18_Activator	1000								NVS_ADME_hCYP2B6_Activator	1000
NVS_ADME_hCYP2C19	1000					NVS_ADME_hCYP2C19	0.128		NVS_ADME_hCYP2C19	0.139
NVS_ADME_hCYP2C19_Activator	5.6					NVS_ADME_hCYP2C19_Activator	1000		NVS_ADME_hCYP2C19_Activator	1000
NVS_ADME_hCYP2C9	5.17								NVS_ADME_hCYP2C9	0.106
NVS_ADME_hCYP2C9_Activator	1000								NVS_ADME_hCYP2C9_Activator	1000
NVS_ADME_hCYP2J2	5.3
NVS_ADME_hCYP2J2_Activator	1000
NVS_ADME_hCYP4F12	3.95
NVS_ADME_hCYP4F12_Activator	1000
NVS_ADME_rCYP2A1	2.96
NVS_ADME_rCYP2A1_Activator	1000
NVS_ADME_rCYP2A2	3.2
NVS_ADME_rCYP2A2_Activator	1000
						NVS_ADME_hCYP2C9	0.382
						NVS_ADME_hCYP2C9_Activator	1000
NVS_ADME_rCYP2C11	0.665
NVS_ADME_rCYP2C11_Activator	1000
NVS_ADME_rCYP2C12	8.12
NVS_ADME_rCYP2C12_Activator	1000
NVS_ADME_rCYP2C13	2.54
NVS_ADME_rCYP2C13_Activator	1000
NVS_ADME_rCYP2D1	11.4
NVS_ADME_rCYP2D1_Activator	1000
									NVS_ADME_hCYP2D6	0.536
									NVS_ADME_hCYP2D6_Activator	1000
NVS_ADME_rCYP3A1	10.1
NVS_ADME_rCYP3A1_Activator	1000
NVS_ADME_rCYP3A2	8.9
NVS_ADME_rCYP3A2_Activator	1000
						NVS_ADME_hCYP3A4	8.23		NVS_ADME_hCYP3A4	4.43
						NVS_ADME_hCYP3A4_Activator	1000		NVS_ADME_hCYP3A4_Activator	1000
						NVS_ADME_hCYP4F12	3.42
						NVS_ADME_hCYP4F12_Activator	1000
						NVS_ENZ_hAChE	1000
						NVS_ENZ_hAChE_Activator	1000
						NVS_ENZ_hAMPKa1	21.4
						NVS_ENZ_hAMPKa1_Activator	1000
						NVS_ENZ_hBACE	1000		NVS_ENZ_hBACE	13.7
						NVS_ENZ_hBACE_Activator	1000		NVS_ENZ_hBACE_Activator	1000
						NVS_ENZ_hCSF1R	1000
						NVS_ENZ_hCSF1R_Activator	1000
NVS_ENZ_hCASP8	1000
NVS_ENZ_hCASP8_Activator	1000
NVS_ENZ_hCK1D	20.5					NVS_ENZ_hCK1D	1000
NVS_ENZ_hCK1D_Activator	1000					NVS_ENZ_hCK1D_Activator	1000
									NVS_ENZ_hDUSP3	1000
									NVS_ENZ_hDUSP3_Activator	1000
NVS_ENZ_hEGFR	1000
NVS_ENZ_hEGFR_Activator	1000
NVS_ENZ_hEphA2	1000
NVS_ENZ_hEphA2_Activator	1000
						NVS_ENZ_hEphB2	1000
						NVS_ENZ_hEphB2_Activator	1000
NVS_ENZ_hES	1000
NVS_ENZ_hES_Activator	1000
NVS_ENZ_hFGFR1	1000
NVS_ENZ_hFGFR1_Activator	1000
						NVS_ENZ_hFyn	1000
						NVS_ENZ_hFyn_Activator	1000
NVS_ENZ_hIKKa	1000
NVS_ENZ_hIKKa_Activator	1000
NVS_ENZ_hJak2	1000
NVS_ENZ_hJak2_Activator	1000
NVS_ENZ_hMMP1	1000					NVS_ENZ_hMMP1	5.93
NVS_ENZ_hMMP1_Activator	1000					NVS_ENZ_hMMP1_Activator	1000
NVS_ENZ_hMMP13	15.2
NVS_ENZ_hMMP13_Activator	1000
NVS_ENZ_hMMP3	0.49
NVS_ENZ_hMMP3_Activator	1000
NVS_ENZ_hMMP7	1000					NVS_ENZ_hMMP7	1000
NVS_ENZ_hMMP7_Activator	1000					NVS_ENZ_hMMP7_Activator	1000
NVS_ENZ_hNEK2	1000
NVS_ENZ_hNEK2_Activator	1000
NVS_ENZ_hPI3Ka	26
NVS_ENZ_hPI3Ka_Activator	1000
NVS_ENZ_hPPM1A	1000
NVS_ENZ_hPPM1A_Activator	1000
NVS_ENZ_hPPP1CA	1000
NVS_ENZ_hPPP1CA_Activator	1000
NVS_ENZ_hPPP2CA	1000
NVS_ENZ_hPPP2CA_Activator	1000
						NVS_ENZ_hPTPN1	1000
						NVS_ENZ_hPTPN1_Activator	1000
						NVS_ENZ_hPTPN11	1000
						NVS_ENZ_hPTPN11_Activator	1000
NVS_ENZ_hPTPRB	1000
NVS_ENZ_hPTPRB_Activator	1000
NVS_ENZ_hPTPRC	1000
NVS_ENZ_hPTPRC_Activator	1000
						NVS_ENZ_hRAF1	1000
						NVS_ENZ_hRAF1_Activator	1000
NVS_ENZ_hROCK1	1000
NVS_ENZ_hROCK1_Activator	1000
NVS_ENZ_hSIRT1	1000					NVS_ENZ_hSIRT1	30.7
NVS_ENZ_hSIRT1_Activator	1000					NVS_ENZ_hSIRT1_Activator	1000
						NVS_ENZ_hSIRT2	24.6
						NVS_ENZ_hSIRT2_Activator	1000
						NVS_ENZ_hSIRT3	41
						NVS_ENZ_hSIRT3_Activator	1000
						NVS_ENZ_hTie2	26.3
						NVS_ENZ_hTie2_Activator	1000
NVS_ENZ_hTrkA	21					NVS_ENZ_hTrkA	41
NVS_ENZ_hTrkA_Activator	1000					NVS_ENZ_hTrkA_Activator	1000
									NVS_ENZ_hVEGFR2	26.3
									NVS_ENZ_hVEGFR2_Activator	1000
NVS_ENZ_oCOX1	41								NVS_ENZ_oCOX1	1.11
NVS_ENZ_oCOX1_Activator	1000								NVS_ENZ_oCOX1_Activator	1000
NVS_ENZ_oCOX2	1000
NVS_ENZ_oCOX2_Activator	1000
NVS_ENZ_rMAOAP	1000
NVS_ENZ_rMAOAP_Activator	1000
									NVS_GPCR_bAdoR_NonSelective	22
NVS_GPCR_g5HT4	28.2					NVS_GPCR_g5HT4	19.6		NVS_GPCR_g5HT4	12.2
NVS_GPCR_gLTB4	1.26					NVS_GPCR_gLTB4	0.456
						NVS_GPCR_gMPeripheral_NonSelective	16.4
NVS_GPCR_gOpiateK	21.4					NVS_GPCR_gOpiateK	18		NVS_GPCR_gOpiateK	1000
						NVS_GPCR_h5HT2A	11
						NVS_GPCR_h5HT5A	8.76		NVS_GPCR_h5HT5A	27.5
NVS_GPCR_h5HT6	2.87					NVS_GPCR_h5HT6	0.339		NVS_GPCR_h5HT6	0.0395
NVS_GPCR_h5HT7	22.1					NVS_GPCR_h5HT7	9.38		NVS_GPCR_h5HT7	10.9
NVS_GPCR_hAdoRA1	2.04					NVS_GPCR_hAdoRA1	22.2		NVS_GPCR_hAdoRA1	3.7
						NVS_GPCR_hAdoRA2a	28.9		NVS_GPCR_hAdoRA2a	19.9
NVS_GPCR_hAdra2C	1000					NVS_GPCR_hAdra2C	14.5		NVS_GPCR_hAdra2C	8.37
NVS_GPCR_hAdrb1	22.2					NVS_GPCR_hAdrb1	20		NVS_GPCR_hAdrb1	21.3
NVS_GPCR_hAdrb2	1000					NVS_GPCR_hAdrb2	21.7
NVS_GPCR_hAdrb3	1000					NVS_GPCR_hAdrb3	1000
						NVS_GPCR_hAT1	1000		NVS_GPCR_hAT1	20.7
									NVS_GPCR_hC5a	1000
NVS_GPCR_hDRD1	19.1					NVS_GPCR_hDRD1	3.13		NVS_GPCR_hDRD1	12.5
						NVS_GPCR_hDRD2s	12		NVS_GPCR_hDRD2s	23.8
						NVS_GPCR_hDRD4.4	17.7		NVS_GPCR_hDRD4.4	26.7
NVS_GPCR_hLTB4_BLT1	28.4
						NVS_GPCR_hETB	1000
						NVS_GPCR_hM1	26.4
						NVS_GPCR_hM2	40.6
						NVS_GPCR_hM4	23.6		NVS_GPCR_hM4	1000
						NVS_GPCR_hM5	22.6		NVS_GPCR_hM5	20.8
									NVS_GPCR_hNK2	28.7
NVS_GPCR_hOpiate_D1	15.7					NVS_GPCR_hOpiate_D1	14.6		NVS_GPCR_hOpiate_D1	17.7
NVS_GPCR_hOpiate_mu	9.34					NVS_GPCR_hOpiate_mu	5.93		NVS_GPCR_hOpiate_mu	7.35
						NVS_GPCR_hORL1	23.2		NVS_GPCR_hORL1	25.8
NVS_GPCR_hTXA2	13.6								NVS_GPCR_hTXA2	8.82
NVS_GPCR_mCKKBCentral	19.3
NVS_GPCR_p5HT2C	18.3					NVS_GPCR_p5HT2C	1.48		NVS_GPCR_p5HT2C	8.16
						NVS_GPCR_rAdra1_NonSelective	33.8
									NVS_GPCR_rabPAF	24.1
NVS_GPCR_rAdra2_NonSelective	1000
						NVS_GPCR_rAdra1B	41		NVS_GPCR_rAdra1B	1000
NVS_GPCR_rmAdra2B	28.4
NVS_GPCR_rmMGluR1	1000
						NVS_GPCR_rmMGluR5	1000
NVS_GPCR_rOpiate_NonSelective	19.2								NVS_GPCR_rOpiate_NonSelective	18.4
NVS_GPCR_rOpiate_NonSelectiveNa	17.1					NVS_GPCR_rOpiate_NonSelectiveNa	28.5		NVS_GPCR_rOpiate_NonSelectiveNa	18.4
NVS_GPCR_rOXT	15.9					NVS_GPCR_rOXT	15
NVS_GPCR_rVIP_NonSelective	1000
NVS_IC_rCaBTZCHL	32.7								NVS_IC_rCaBTZCHL	8.62
NVS_IC_rCaDHPRCh_L	1000								NVS_IC_rCaDHPRCh_L	9.93
									NVS_IC_rKAR	1000
NVS_IC_rNaCh_site2	32.8					NVS_IC_rNaCh_site2	9.57		NVS_IC_rNaCh_site2	26.7
NVS_LGIC_bGABAR_Agonist	1000
NVS_LGIC_bGABARa1	1000
NVS_LGIC_h5HT3	1000
NVS_LGIC_rAMPA	1000
NVS_LGIC_rGluNMDA_Agonist	17.5					NVS_LGIC_rGluNMDA_Agonist	19.9
						NVS_LGIC_rGluNMDA_MK801_Agonist	25.1		NVS_LGIC_rGluNMDA_MK801_Agonist	1000
NVS_LGIC_rNNR_BungSens	1000
						NVS_LGIC_rGlyRStrySens	1000
NVS_MP_hPBR	1000		NVS_MP_rPBR	5.4		NVS_MP_hPBR	1000
NVS_MP_rPBR	15.3					NVS_MP_rPBR	2.95
NVS_NR_bER	0.421		NVS_NR_bER	17.7		NVS_NR_bER	0.1		NVS_NR_bER	23.5		NVS_NR_bER	1000
NVS_NR_bPR	17					NVS_NR_bPR	12.9		NVS_NR_bPR	24.5
NVS_NR_cAR	18.8					NVS_NR_cAR	25.9		NVS_NR_cAR	32.1		NVS_NR_cAR	28.2
NVS_NR_hAR	7.54					NVS_NR_hAR	3.38		NVS_NR_hAR	8.18
NVS_NR_hCAR_Antagonist	0.0894					NVS_NR_hCAR_Antagonist	0.000379
NVS_NR_hER	0.608		NVS_NR_hER	5.45		NVS_NR_hER	0.0348		NVS_NR_hER	19.1		NVS_NR_hER	1000
NVS_NR_hFXR_Agonist	1000
NVS_NR_hFXR_Antagonist	16.4					NVS_NR_hFXR_Antagonist	40.9		NVS_NR_hFXR_Antagonist	23.9		NVS_NR_hFXR_Agonist	1000
NVS_NR_hGR	5.04					NVS_NR_hGR	0.315		NVS_NR_hGR	6.5
NVS_NR_hPPARa	0.105					NVS_NR_hPPARa	20.6		NVS_NR_hPPARa	34.3
NVS_NR_hPPARg	1000		NVS_NR_hPPARg	26		NVS_NR_hPPARg	20.3		NVS_NR_hPPARg	0.315		NVS_NR_hPPARg	38.5
NVS_NR_hPR	23.3					NVS_NR_hPR	1.4
NVS_NR_hPXR	12.3					NVS_NR_hPXR	1000					NVS_NR_hPXR	1000
NVS_NR_hRAR_Antagonist	1000					NVS_NR_hRAR_Antagonist	1000
NVS_NR_hTRa_Antagonist	1000					NVS_NR_hRARa_Agonist	1000
NVS_NR_mERa	0.87		NVS_NR_mERa	1000		NVS_NR_mERa	0.0259		NVS_NR_mERa	14.4		NVS_NR_mERa	1000
NVS_NR_rAR	18.9					NVS_NR_rAR	1.68		NVS_NR_rAR	4.72
NVS_NR_rMR	1000					NVS_NR_rMR	18.5
NVS_OR_gSIGMA_NonSelective	1000					NVS_TR_gDAT	15.4		NVS_TR_gDAT	16.5
NVS_TR_gDAT	10.1					NVS_TR_hAdoT	113		NVS_TR_hAdoT	26.5
NVS_TR_hDAT	7.64					NVS_TR_hDAT	23.2		NVS_TR_hDAT	7.64
NVS_TR_hNET	19.9					NVS_TR_hNET	19.2		NVS_TR_hNET	9.01
NVS_TR_rNET	1000
NVS_TR_rVMAT2	11.8					NVS_TR_rVMAT2	8.11
OT_AR_ARELUC_AG_1440	1000		OT_AR_ARELUC_AG_1440	1000		OT_AR_ARELUC_AG_1440	1000		OT_AR_ARELUC_AG_1440	1000		OT_AR_ARELUC_AG_1440	1000
OT_AR_ARSRC1_0480	1000		OT_AR_ARSRC1_0480	1000		OT_AR_ARSRC1_0480	1000		OT_AR_ARSRC1_0480	1000		OT_AR_ARSRC1_0480	1000
OT_AR_ARSRC1_0960	53.9		OT_AR_ARSRC1_0960	1000		OT_AR_ARSRC1_0960	13.8		OT_AR_ARSRC1_0960	1000		OT_AR_ARSRC1_0960	1000
OT_ER_ERaERa_0480	5.32		OT_ER_ERaERa_0480	44		OT_ER_ERaERa_0480	1.07		OT_ER_ERaERa_0480	1000		OT_ER_ERaERa_0480	1000
OT_ER_ERaERa_1440	3.94		OT_ER_ERaERa_1440	56.1		OT_ER_ERaERa_1440	0.8		OT_ER_ERaERa_1440	1000		OT_ER_ERaERa_1440	1000
OT_ER_ERaERb_0480	1.05		OT_ER_ERaERb_0480	21.6		OT_ER_ERaERb_0480	0.17		OT_ER_ERaERb_0480	1000		OT_ER_ERaERb_0480	27.2
OT_ER_ERaERb_1440	1.88		OT_ER_ERaERb_1440	29.2		OT_ER_ERaERb_1440	0.431		OT_ER_ERaERb_1440	1000		OT_ER_ERaERb_1440	55.2
OT_ER_ERbERb_0480	0.515		OT_ER_ERbERb_0480	37.2		OT_ER_ERbERb_0480	0.075		OT_ER_ERbERb_0480	1000		OT_ER_ERbERb_0480	34
OT_ER_ERbERb_1440	0.518		OT_ER_ERbERb_1440	50.2		OT_ER_ERbERb_1440	0.0912		OT_ER_ERbERb_1440	1000		OT_ER_ERbERb_1440	15.2
OT_ERa_EREGFP_0120	0.738		OT_ERa_EREGFP_0120	59.2		OT_ERa_EREGFP_0120	0.0939		OT_ERa_EREGFP_0120	1000		OT_ERa_EREGFP_0120	1000
OT_ERa_EREGFP_0480	0.822		OT_ERa_EREGFP_0480	26.6		OT_ERa_EREGFP_0480	0.108		OT_ERa_EREGFP_0480	1000		OT_ERa_EREGFP_0480	1000
OT_FXR_FXRSRC1_0480	31.6		OT_FXR_FXRSRC1_0480	1000		OT_FXR_FXRSRC1_0480	11.8		OT_FXR_FXRSRC1_0480	1000		OT_FXR_FXRSRC1_0480	1000
OT_FXR_FXRSRC1_1440	18.1		OT_FXR_FXRSRC1_1440	1000		OT_FXR_FXRSRC1_1440	3.24		OT_FXR_FXRSRC1_1440	1000		OT_FXR_FXRSRC1_1440	1000
OT_NURR1_NURR1RXRa_0480	1000		OT_NURR1_NURR1RXRa_0480	1000		OT_NURR1_NURR1RXRa_0480	1000		OT_NURR1_NURR1RXRa_0480	1000		OT_NURR1_NURR1RXRa_0480	1000
OT_NURR1_NURR1RXRa_1440	1000		OT_NURR1_NURR1RXRa_1440	1000		OT_NURR1_NURR1RXRa_1440	1000		OT_NURR1_NURR1RXRa_1440	1000		OT_NURR1_NURR1RXRa_1440	1000
OT_PPARg_PPARgSRC1_0480	1000		OT_PPARg_PPARgSRC1_0480	1000		OT_PPARg_PPARgSRC1_0480	1000		OT_PPARg_PPARgSRC1_0480	1000		OT_PPARg_PPARgSRC1_0480	1000
OT_PPARg_PPARgSRC1_1440	1000		OT_PPARg_PPARgSRC1_1440	1000		OT_PPARg_PPARgSRC1_1440	1000		OT_PPARg_PPARgSRC1_1440	1000		OT_PPARg_PPARgSRC1_1440	1000
Tox21_AhR	1000		Tox21_AhR	1000		Tox21_AhR	1000		Tox21_AhR	49.7		Tox21_AhR	1000
Tox21_AR_BLA_Agonist_ratio	1000		Tox21_AR_BLA_Agonist_ratio	1000		Tox21_AR_BLA_Agonist_ratio	1000		Tox21_AR_BLA_Agonist_ratio	1000		Tox21_AR_BLA_Agonist_ratio	1000
Tox21_AR_BLA_Antagonist_ratio	55		Tox21_AR_BLA_Antagonist_ratio	42.3		Tox21_AR_BLA_Antagonist_ratio	30.5		Tox21_AR_BLA_Antagonist_ratio	31.8		Tox21_AR_BLA_Antagonist_ratio	1000
Tox21_AR_BLA_Antagonist_viability	1000		Tox21_AR_BLA_Antagonist_viability	1000		Tox21_AR_BLA_Antagonist_viability	1000		Tox21_AR_BLA_Antagonist_viability	1000		Tox21_AR_BLA_Antagonist_viability	1000
Tox21_AR_LUC_MDAKB2_Agonist	1000		Tox21_AR_LUC_MDAKB2_Agonist	1000		Tox21_AR_LUC_MDAKB2_Agonist	1000		Tox21_AR_LUC_MDAKB2_Agonist	1000		Tox21_AR_LUC_MDAKB2_Agonist	1000
Tox21_AR_LUC_MDAKB2_Antagonist	112		Tox21_AR_LUC_MDAKB2_Antagonist	1000		Tox21_AR_LUC_MDAKB2_Antagonist	69.6		Tox21_AR_LUC_MDAKB2_Antagonist	59.3		Tox21_AR_LUC_MDAKB2_Antagonist	1000
Tox21_ARE_BLA_agonist_ratio	62.4		Tox21_ARE_BLA_agonist_ratio	1000		Tox21_ARE_BLA_agonist_ratio	21.4		Tox21_ARE_BLA_agonist_ratio	1000		Tox21_ARE_BLA_agonist_ratio	61.2
Tox21_ARE_BLA_agonist_viability	1000		Tox21_ARE_BLA_agonist_viability	51.9		Tox21_ARE_BLA_agonist_viability	1000		Tox21_ARE_BLA_agonist_viability	1000		Tox21_ARE_BLA_agonist_viability	1000
Tox21_Aromatase_Inhibition	1000		Tox21_Aromatase_Inhibition	1000		Tox21_Aromatase_Inhibition	37.8		Tox21_Aromatase_Inhibition	72.1		Tox21_Aromatase_Inhibition	1000
Tox21_AutoFluor_HEK293_Cell_blue	1000		Tox21_AutoFluor_HEK293_Cell_blue	1000		Tox21_AutoFluor_HEK293_Cell_blue	1000		Tox21_AutoFluor_HEK293_Cell_blue	1000		Tox21_AutoFluor_HEK293_Cell_blue	1000
Tox21_AutoFluor_HEK293_Cell_green	1000		Tox21_AutoFluor_HEK293_Cell_green	1000		Tox21_AutoFluor_HEK293_Cell_green	1000		Tox21_AutoFluor_HEK293_Cell_green	1000		Tox21_AutoFluor_HEK293_Cell_green	1000
Tox21_AutoFluor_HEK293_Cell_red	1000		Tox21_AutoFluor_HEK293_Cell_red	1000		Tox21_AutoFluor_HEK293_Cell_red	1000		Tox21_AutoFluor_HEK293_Cell_red	1000		Tox21_AutoFluor_HEK293_Cell_red	1000
Tox21_AutoFluor_HEK293_Media_blue	1000		Tox21_AutoFluor_HEK293_Media_blue	1000		Tox21_AutoFluor_HEK293_Media_blue	1000		Tox21_AutoFluor_HEK293_Media_blue	1000		Tox21_AutoFluor_HEK293_Media_blue	1000
Tox21_AutoFluor_HEK293_Media_green	1000		Tox21_AutoFluor_HEK293_Media_green	1000		Tox21_AutoFluor_HEK293_Media_green	1000		Tox21_AutoFluor_HEK293_Media_green	1000		Tox21_AutoFluor_HEK293_Media_green	1000
Tox21_AutoFluor_HEK293_Media_red	1000		Tox21_AutoFluor_HEK293_Media_red	1000		Tox21_AutoFluor_HEK293_Media_red	1000		Tox21_AutoFluor_HEK293_Media_red	1000		Tox21_AutoFluor_HEK293_Media_red	1000
Tox21_AutoFluor_HEPG2_Cell_blue	1000		Tox21_AutoFluor_HEPG2_Cell_blue	1000		Tox21_AutoFluor_HEPG2_Cell_blue	1000		Tox21_AutoFluor_HEPG2_Cell_blue	1000		Tox21_AutoFluor_HEPG2_Cell_blue	1000
Tox21_AutoFluor_HEPG2_Cell_green	1000		Tox21_AutoFluor_HEPG2_Cell_green	1000		Tox21_AutoFluor_HEPG2_Cell_green	1000		Tox21_AutoFluor_HEPG2_Cell_green	1000		Tox21_AutoFluor_HEPG2_Cell_green	1000
Tox21_AutoFluor_HEPG2_Cell_red	1000		Tox21_AutoFluor_HEPG2_Cell_red	1000		Tox21_AutoFluor_HEPG2_Cell_red	1000		Tox21_AutoFluor_HEPG2_Cell_red	1000		Tox21_AutoFluor_HEPG2_Cell_red	1000
Tox21_AutoFluor_HEPG2_Media_blue	1000		Tox21_AutoFluor_HEPG2_Media_blue	1000		Tox21_AutoFluor_HEPG2_Media_blue	1000		Tox21_AutoFluor_HEPG2_Media_blue	1000		Tox21_AutoFluor_HEPG2_Media_blue	1000
Tox21_AutoFluor_HEPG2_Media_green	1000		Tox21_AutoFluor_HEPG2_Media_green	1000		Tox21_AutoFluor_HEPG2_Media_green	1000		Tox21_AutoFluor_HEPG2_Media_green	1000		Tox21_AutoFluor_HEPG2_Media_green	1000
Tox21_AutoFluor_HEPG2_Media_red	1000		Tox21_AutoFluor_HEPG2_Media_red	1000		Tox21_AutoFluor_HEPG2_Media_red	1000		Tox21_AutoFluor_HEPG2_Media_red	1000		Tox21_AutoFluor_HEPG2_Media_red	1000
Tox21_ELG1_LUC_Agonist	1000		Tox21_ELG1_LUC_Agonist	1000		Tox21_ELG1_LUC_Agonist	1000		Tox21_ELG1_LUC_Agonist	1000		Tox21_ELG1_LUC_Agonist	1000
Tox21_ERa_BLA_Agonist_ratio	1.37		Tox21_ERa_BLA_Agonist_ratio	22.5		Tox21_ERa_BLA_Agonist_ratio	0.956		Tox21_ERa_BLA_Agonist_ratio	1000		Tox21_ERa_BLA_Agonist_ratio	1000
Tox21_ERa_BLA_Antagonist_ratio	84.7		Tox21_ERa_BLA_Antagonist_ratio	1000		Tox21_ERa_BLA_Antagonist_ratio	65.5		Tox21_ERa_BLA_Antagonist_ratio	46.1		Tox21_ERa_BLA_Antagonist_ratio	1000
Tox21_ERa_BLA_Antagonist_viability	1000		Tox21_ERa_BLA_Antagonist_viability	1000		Tox21_ERa_BLA_Antagonist_viability	1000		Tox21_ERa_BLA_Antagonist_viability	1000		Tox21_ERa_BLA_Antagonist_viability	1000
Tox21_ERa_LUC_BG1_Agonist	0.408		Tox21_ERa_LUC_BG1_Agonist	3.05		Tox21_ERa_LUC_BG1_Agonist	0.136		Tox21_ERa_LUC_BG1_Agonist	1000		Tox21_ERa_LUC_BG1_Agonist	1000
Tox21_ERa_LUC_BG1_Antagonist	1000		Tox21_ERa_LUC_BG1_Antagonist	1000		Tox21_ERa_LUC_BG1_Antagonist	1000		Tox21_ERa_LUC_BG1_Antagonist	71.5		Tox21_ERa_LUC_BG1_Antagonist	1000
Tox21_ESRE_BLA_ratio	1000		Tox21_ESRE_BLA_ratio	1000		Tox21_ESRE_BLA_ratio	1000		Tox21_ESRE_BLA_ratio	1000		Tox21_ESRE_BLA_ratio	1000
Tox21_ESRE_BLA_viability	1000		Tox21_ESRE_BLA_viability	1000		Tox21_ESRE_BLA_viability	1000		Tox21_ESRE_BLA_viability	1000		Tox21_ESRE_BLA_viability	1000
Tox21_FXR_BLA_agonist_ratio	1000		Tox21_FXR_BLA_agonist_ratio	1000		Tox21_FXR_BLA_agonist_ratio	1000		Tox21_FXR_BLA_agonist_ratio	1000		Tox21_FXR_BLA_agonist_ratio	1000
Tox21_FXR_BLA_agonist_viability	1000		Tox21_FXR_BLA_agonist_viability	1000		Tox21_FXR_BLA_agonist_viability	68.1		Tox21_FXR_BLA_agonist_viability	1000		Tox21_FXR_BLA_agonist_viability	1000
Tox21_FXR_BLA_antagonist_ratio	1000		Tox21_FXR_BLA_antagonist_ratio	1000		Tox21_FXR_BLA_antagonist_ratio	36.4		Tox21_FXR_BLA_antagonist_ratio	33.2		Tox21_FXR_BLA_antagonist_ratio	1000
Tox21_FXR_BLA_antagonist_viability	1000		Tox21_FXR_BLA_antagonist_viability	1000		Tox21_FXR_BLA_antagonist_viability	1000		Tox21_FXR_BLA_antagonist_viability	1000		Tox21_FXR_BLA_antagonist_viability	1000
Tox21_GR_BLA_Agonist_ratio	1000		Tox21_GR_BLA_Agonist_ratio	1000		Tox21_GR_BLA_Agonist_ratio	84.3		Tox21_GR_BLA_Agonist_ratio	1000		Tox21_GR_BLA_Agonist_ratio	1000
Tox21_GR_BLA_Antagonist_ratio	58.5		Tox21_GR_BLA_Antagonist_ratio	1000		Tox21_GR_BLA_Antagonist_ratio	32.8		Tox21_GR_BLA_Antagonist_ratio	26.5		Tox21_GR_BLA_Antagonist_ratio	1000
Tox21_GR_BLA_Antagonist_viability	1000		Tox21_GR_BLA_Antagonist_viability	1000		Tox21_GR_BLA_Antagonist_viability	68.9		Tox21_GR_BLA_Antagonist_viability	1000		Tox21_GR_BLA_Antagonist_viability	1000
Tox21_HSE_BLA_agonist_ratio	1000		Tox21_HSE_BLA_agonist_ratio	1000		Tox21_HSE_BLA_agonist_ratio	39.8		Tox21_HSE_BLA_agonist_ratio	1000		Tox21_HSE_BLA_agonist_ratio	1000
Tox21_HSE_BLA_agonist_viability	1000		Tox21_HSE_BLA_agonist_viability	1000		Tox21_HSE_BLA_agonist_viability	1000		Tox21_HSE_BLA_agonist_viability	1000		Tox21_HSE_BLA_agonist_viability	1000
Tox21_MitochondrialToxicity_ratio	32.1		Tox21_MitochondrialToxicity_ratio	1000		Tox21_MitochondrialToxicity_ratio	6.54		Tox21_MitochondrialToxicity_ratio	48.6		Tox21_MitochondrialToxicity_ratio	12.2
Tox21_MitochondrialToxicity_viability	1000		Tox21_MitochondrialToxicity_viability	1000		Tox21_MitochondrialToxicity_viability	1000		Tox21_MitochondrialToxicity_viability	1000		Tox21_MitochondrialToxicity_viability	1000
Tox21_NFkB_BLA_agonist_ratio	1000		Tox21_NFkB_BLA_agonist_ratio	1000		Tox21_NFkB_BLA_agonist_ratio	1000		Tox21_NFkB_BLA_agonist_ratio	1000		Tox21_NFkB_BLA_agonist_ratio	1000
Tox21_NFkB_BLA_agonist_viability	1000		Tox21_NFkB_BLA_agonist_viability	1000		Tox21_NFkB_BLA_agonist_viability	1000		Tox21_NFkB_BLA_agonist_viability	1000		Tox21_NFkB_BLA_agonist_viability	1000
Tox21_p53_BLA_p1_ratio	1000		Tox21_p53_BLA_p1_ratio	1000		Tox21_p53_BLA_p1_ratio	36.9		Tox21_p53_BLA_p1_ratio	1000		Tox21_p53_BLA_p1_ratio	1000
Tox21_p53_BLA_p1_viability	1000		Tox21_p53_BLA_p1_viability	1000		Tox21_p53_BLA_p1_viability	73.3		Tox21_p53_BLA_p1_viability	1000		Tox21_p53_BLA_p1_viability	1000
Tox21_p53_BLA_p2_ratio	1000		Tox21_p53_BLA_p2_ratio	1000		Tox21_p53_BLA_p2_ratio	1000		Tox21_p53_BLA_p2_ratio	1000		Tox21_p53_BLA_p2_ratio	1000
Tox21_p53_BLA_p2_viability	1000		Tox21_p53_BLA_p2_viability	1000		Tox21_p53_BLA_p2_viability	1000		Tox21_p53_BLA_p2_viability	1000		Tox21_p53_BLA_p2_viability	1000
Tox21_p53_BLA_p3_ratio	1000		Tox21_p53_BLA_p3_ratio	1000		Tox21_p53_BLA_p3_ratio	1000		Tox21_p53_BLA_p3_ratio	1000		Tox21_p53_BLA_p3_ratio	1000
Tox21_p53_BLA_p3_viability	1000		Tox21_p53_BLA_p3_viability	1000		Tox21_p53_BLA_p3_viability	1000		Tox21_p53_BLA_p3_viability	1000		Tox21_p53_BLA_p3_viability	1000
Tox21_p53_BLA_p4_ratio	1000		Tox21_p53_BLA_p4_ratio	1000		Tox21_p53_BLA_p4_ratio	52.7		Tox21_p53_BLA_p4_ratio	47.6		Tox21_p53_BLA_p4_ratio	1000
Tox21_p53_BLA_p4_viability	1000		Tox21_p53_BLA_p4_viability	1000		Tox21_p53_BLA_p4_viability	60.6		Tox21_p53_BLA_p4_viability	1000		Tox21_p53_BLA_p4_viability	1000
Tox21_p53_BLA_p5_ratio	1000		Tox21_p53_BLA_p5_ratio	1000		Tox21_p53_BLA_p5_ratio	67.5		Tox21_p53_BLA_p5_ratio	50.1		Tox21_p53_BLA_p5_ratio	1000
Tox21_p53_BLA_p5_viability	1000		Tox21_p53_BLA_p5_viability	1000		Tox21_p53_BLA_p5_viability	74.7		Tox21_p53_BLA_p5_viability	56.5		Tox21_p53_BLA_p5_viability	1000
Tox21_PPARd_BLA_agonist_ratio	1000		Tox21_PPARd_BLA_agonist_ratio	1000		Tox21_PPARd_BLA_agonist_ratio	1000		Tox21_PPARd_BLA_agonist_ratio	1000		Tox21_PPARd_BLA_agonist_ratio	1000
Tox21_PPARd_BLA_Agonist_viability	1000		Tox21_PPARd_BLA_Agonist_viability	1000		Tox21_PPARd_BLA_Agonist_viability	37.6		Tox21_PPARd_BLA_Agonist_viability	1000		Tox21_PPARd_BLA_Agonist_viability	1000
Tox21_PPARd_BLA_antagonist_ratio	43.8		Tox21_PPARd_BLA_antagonist_ratio	1000		Tox21_PPARd_BLA_antagonist_ratio	29.1		Tox21_PPARd_BLA_antagonist_ratio	36.1		Tox21_PPARd_BLA_antagonist_ratio	1000
Tox21_PPARd_BLA_antagonist_viability	1000		Tox21_PPARd_BLA_antagonist_viability	1000		Tox21_PPARd_BLA_antagonist_viability	1000		Tox21_PPARd_BLA_antagonist_viability	1000		Tox21_PPARd_BLA_antagonist_viability	1000
Tox21_PPARg_BLA_Agonist_ratio	1000		Tox21_PPARg_BLA_Agonist_ratio	1000		Tox21_PPARg_BLA_Agonist_ratio	1000		Tox21_PPARg_BLA_Agonist_ratio	1000		Tox21_PPARg_BLA_Agonist_ratio	1000
Tox21_PPARg_BLA_antagonist_ratio	253		Tox21_PPARg_BLA_antagonist_ratio	1000		Tox21_PPARg_BLA_antagonist_ratio	20		Tox21_PPARg_BLA_antagonist_ratio	19.3		Tox21_PPARg_BLA_antagonist_ratio	1000
Tox21_PPARg_BLA_antagonist_viability	1000		Tox21_PPARg_BLA_antagonist_viability	1000		Tox21_PPARg_BLA_antagonist_viability	1000		Tox21_PPARg_BLA_antagonist_viability	1000		Tox21_PPARg_BLA_antagonist_viability	1000
Tox21_TR_LUC_GH3_Agonist	1000		Tox21_TR_LUC_GH3_Agonist	1000		Tox21_TR_LUC_GH3_Agonist	1000		Tox21_TR_LUC_GH3_Agonist	1000		Tox21_TR_LUC_GH3_Agonist	1000
Tox21_TR_LUC_GH3_Antagonist	59.8		Tox21_TR_LUC_GH3_Antagonist	1000		Tox21_TR_LUC_GH3_Antagonist	32.2		Tox21_TR_LUC_GH3_Antagonist	29.1		Tox21_TR_LUC_GH3_Antagonist	1000
Tox21_VDR_BLA_agonist_ratio	1000		Tox21_VDR_BLA_agonist_ratio	1000		Tox21_VDR_BLA_agonist_ratio	1000		Tox21_VDR_BLA_agonist_ratio	1000		Tox21_VDR_BLA_agonist_ratio	1000
Tox21_VDR_BLA_Agonist_viability	1000		Tox21_VDR_BLA_Agonist_viability	1000		Tox21_VDR_BLA_Agonist_viability	46.3		Tox21_VDR_BLA_Agonist_viability	1000		Tox21_VDR_BLA_Agonist_viability	1000
Tox21_VDR_BLA_antagonist_ratio	1000		Tox21_VDR_BLA_antagonist_ratio	1000		Tox21_VDR_BLA_antagonist_ratio	1000		Tox21_VDR_BLA_antagonist_ratio	1000		Tox21_VDR_BLA_antagonist_ratio	1000
Tox21_VDR_BLA_antagonist_viability	1000		Tox21_VDR_BLA_antagonist_viability	1000		Tox21_VDR_BLA_antagonist_viability	1000		Tox21_VDR_BLA_antagonist_viability	1000		Tox21_VDR_BLA_antagonist_viability	1000

## Sheet: final
BPA	BPS	BPAF	TGSA	BPF
1.36922	3	0.70757	3	3
1.53275	3	0.788168	1.35411	3
3	3	3	3	3
3	3	3	3	3
3	3	0.955207	1.3032	3
3	3	3	3	3
3	3	3	3	3
1.61066	3	0.824776	1.36922	3
3	3	1.0086	1.38739	2.21484
3	3	3	3	3
1.04922	3	3	3	3
3	3	3	3	3
3	3	3	3	3
1.49554	3	3	1.38382	1.89098
-1.3019	-0.0985417	-0.414539	0.704151	1.54283
-0.970616	0.152288	-0.9914	0.25042	1.48144
3	3	3	3	3
3	3	3	3	3
3	3	3	3	3
3	3	3	3	3
3	3	3	3	3
3	3	3	3	3
3	3	3	3	3
3	3	3	3	3
3	3	3	3	3
3	3	3	3	3
3	3	3	3	3
3	3	3	3	2.09342
3	3	3	3	3
3	3	3	3	3
2.0086	3	0.947924	1.7574	3
3	3	3	3	3
3	3	3	3	3
3	3	3	3	3
3	3	3	3	3
1.36361	3	0.932474	1.61805	2.07188
3	3	3	3	3
3	3	3	3	3
3	3	3	1.75815	3
3	3	3	3	3
3	3	3	3	3
0.980458	3	0.856124	0.814913	1.61278
3	3	3	3	3
1.4133	3	0.912222	1.31806	1.93146
3	3	3	3	3
1.54654	3	0.899273	1.52504	2.03342
0.889302	3	3	3	3
3	3	3	3	3
3	3	3	3	3
3	1.32015	3	0.815578	1.7839
1.38739	0.972666	0.924279	0.992554	1.89154
-0.0245682	3	0.663701	0.399674	3
0.523746	3	0.570543	0.454845	1.43457
3	3	3	3	3
3	3	3	3	3
3	3	3	3	3
3	3	3	3	3
3	3	3	1.18752	3
3	3	3	3	3
3	3	3	3	3
3	3	0.594393	3	3
3	3	3	3	3
3	3	1.24304	3	3
0.816904	3	3	0.862728	1.83059
3	3	3	3	3
1.89653	3	3	1.52375	3
3	3	3	3	3
3	3	3	3	3
3	3	3	3	3
3	3	3	3	3
3	3	3	3	3
0.906335	3	0.916454	1.02938	2.08279
2.03743	3	0.872739	1.64444	1.94151
-0.375718	1.24797	-1	1.37107	3
-0.216096	0.736397	-1.45842	1.28103	3
3	1.41497	1.3075	-0.501689	1.58546
-0.0604807	3	-1.5867	1.15836	3
3	3	3	3	3
3	3	3	3	3
1.73159	3	1.13988	3	3
0.725912	1.64345	0.0293838	3	3
0.595496	1.74896	-0.09691	3	3
0.0211893	1.33445	-0.769551	3	1.43457
0.274158	1.46538	-0.365523	3	1.74194
-0.288193	1.57054	-1.12494	3	1.53148
-0.28567	1.7007	-1.04001	3	1.18184
-0.131944	1.77232	-1.02733	3	3
-0.0851282	1.42488	-0.966576	3	3
1.49969	3	1.07188	3	3
1.25768	3	0.510545	3	3
3	3	3	3	3
3	3	3	3	3
3	3	3	1.69636	3
3	3	3	3	3
1.74036	1.62634	1.4843	1.50243	3
3	3	3	3	3
2.04922	3	1.84261	1.77305	3
1.79518	3	1.33041	3	1.78675
3	3	1.57749	1.85794	3
3	3	3	3	3
0.136721	1.35218	-0.0195421	3	3
1.92788	3	1.81624	1.6637	3
-0.38934	0.4843	-0.866461	3	3
3	3	3	1.85431	3
3	3	3	3	3
3	3	3	3	3
3	3	1.5611	1.52114	3
3	3	1.92583	3	3
1.76716	3	1.51587	1.42325	3
3	3	1.59988	3	3
1.50651	3	0.815578	1.68664	1.08636
3	3	3	3	3
3	3	1.56703	3	3
3	3	3	3	3
3	3	3	3	3
3	3	1.72181	1.67761	3
3	3	1.8293	1.69984	3
3	3	3	3	3
1.64147	3	1.46389	1.55751	3
3	3	3	3	3
2.40312	3	1.30103	1.28556	3
3	3	3	3	3
1.7767	3	1.50786	1.46389	3
3	3	3	3	3
3	3	3	3	3
